# Supplementary material for: Dynamic changes in the brain protein interaction network correlates with progression of Aβ42 pathology in Drosophila
Source: Sci Rep. 2020 Oct 28;10:18517. doi: 10.1038/s41598-020-74748-9 (PMC7595221; doi:10.1038/s41598-020-74748-9)
Supplement: Supplementary file 2 — Supplementary Data 1. [file 41598_2020_74748_MOESM2_ESM.xlsx]

## Sheet: Healthy
FBgn	5	5.1	5.2	5.3	5.4	5.5	5.6	5.7	19.1	19.1	19.11	19.12	19.2	19.3	19.4	19.5	19.6	19.7	19.8	19.9	31	31.1	31.1	31.11	31.2	31.3	31.4	31.5	31.6	31.7	31.8	31.9	46	46.1	46.2	46.3	46.4	46.5	46.6	46.7	54	54.1	54.1	54.2	54.3	54.4	54.5	54.6	54.7
FBgn0000014	62.6974	38.5654	519.41	456.739	492.131	702.386	1117.61	1108.91	79.7338	379.681	346.886	323.647	32.7179	125.513	628.844	601.214	208.861	980.389	705.197	724.377	19.0462	5.71347	318.164	79.4028	51.5684	495.931	493.795	434.051	763.941	582.688	798.795	37.9854	33.2833	26.7429	20.3826	631.287	752.619	829.721	850.105	609.8	35.9874	31.3906	255.439	77.8181	922.368	683.247	777.323	862.661	718.3
FBgn0000018	0.000589576	0.0183182	5.98561	0.0141898	0.0966599	0.000328261	8.85485	3.19953	8.29974	5.26557	0.0284739	56.2107	10.6787	0.00732281	18.4441	91.9603	5.93651	0.0734611	0.00817055	0.0397123	0.163582	0.04119	0.150093	9.55711	0.0326624	3.08799	22.8353	0.0123557	8.65119	4.21178	164.819	0.000153996	0.439661	7.00961	6.50114	15.7254	4.11371	0.739884	14.7366	29.7742	0.103234	11.5384	2.60567	0.0988304	20.845	0.0148888	13.4237	0.849767	63.7151
FBgn0000024	11884.6	8946.12	27325.1	18839.5	14977	24335.4	16781.1	13124.6	13938.7	12678.7	13243.7	9723.9	9831.28	9768.29	22352.3	27333	21733.7	32239.5	19501.1	12852.6	14857	12915.8	14218.6	10042.8	9220.22	21937.6	21375.8	13057.5	18895.9	16522.1	9094.15	14381.6	9566.39	12257.7	7462.35	16073.6	10657.5	16696.6	23020.1	13314.8	12808.1	8014.55	9000.75	6400.88	22387.4	16331.9	14135.2	18188.6	13218.4
FBgn0000038	2339.58	1771.65	3245.67	1681.34	1643.36	8864.53	5894.25	4840.48	1943.81	2670.65	2218.7	1279.89	1374.33	1255.28	3983.18	2436.04	1750.66	3346.28	3046.2	2084.34	3069.77	1868.47	6566.64	1820.81	1695.76	1369.15	1627.31	1302.09	5701.12	2416.23	1345.4	5900.38	1797.94	1634.97	1809.69	2410.46	1300.19	1708.59	1704.58	1624.17	2051.44	1463.76	1595.9	2902.15	2507.65	1832.5	1295.48	8258.34	2561.22
FBgn0000042	5243.95	3458.89	12468.9	10303.3	8880.13	8501.18	5824.49	4556.15	5039.4	3884.14	3765.49	2558.91	3684.86	3362.8	10302.3	10292.6	8323.38	16992.4	12430.8	9264.13	5601.81	3955.69	4419.08	2591.06	3727.03	8495.36	6852.43	4036.82	7977.37	7960.84	5225.05	3964.95	4487.55	5390.62	3696.06	6281.36	4546.36	7237.35	10699	4596.97	5080.31	3633.31	2870.31	2853.63	9251.96	6687.4	5157.87	6283.14	5055.59
FBgn0000043	18153.4	12654	17719.3	14746.9	12750	16563	11423.5	8949	16483.4	9129.39	8737.01	6073.16	11913.6	10809.5	14951.9	16231.5	13222.6	33129.9	24406.9	18276.1	20197.2	13285.2	10108	6175.34	12292.9	12914.1	11760.4	8425.77	15905.8	16006.5	10594.7	9647.06	13721.5	16451.5	12003	12377.1	9032.26	14207.6	12167.9	9066.51	17084	11808.6	7217.62	9925.45	17892.8	13002.8	10424.1	12378.6	10043.3
FBgn0000044	78.1352	14.4478	105.548	12.9832	47.5751	18.9299	90.5277	34.5091	0.348749	20.8628	29.5749	16.4471	16.4039	75.6762	20.6962	31.2611	180.757	0.0734611	89.7736	365.311	25.3221	38.2512	38.1322	17.798	13.6485	96.5277	228.092	158.274	48.1939	413.076	3.10384	16.9615	3.72506	35.8609	33.2949	12.71	7.9298	385.501	144.726	416.968	19.1271	3.41423	20.3342	7.51994	42.2694	8.12084	15.8042	63.584	8.26587
FBgn0000045	2696.04	2160.38	5646.42	4698.59	5622.84	5966.12	4357.4	3755.97	5178.76	3553.63	3750.65	2383.77	1818.66	767.616	5550.96	5906.88	5037.08	8978.34	7422.36	5628.4	4210.56	3706.35	4145.28	2049.38	2845.39	5430.77	4350.29	3213.87	5673.12	4737.98	3496.47	3332.74	2232.87	2944.07	2910.56	5502.25	4354.24	6418.94	4604.15	3523.18	3804.91	2226.28	2394.52	3123.03	5790.14	4357.29	4262.11	6883.62	5110.32
FBgn0000052	71.2227	152.551	0.23039	9.93935	40.9548	0.000328261	13.838	50.6243	14.4875	27.4412	3.86402	59.9805	45.1924	99.4255	8.72977	0.238918	4.85333	0.0734611	25.6591	21.5526	22.0451	0.04119	0.150093	76.2813	47.8822	11.4168	4162.14	20.0775	0.0594717	23.5987	44.0021	16.4559	81.8953	10.9696	97.5633	0.0229902	42.1265	3745.25	8.63156	33.296	8.83127	93.5221	92.5594	332.478	0.0110713	5.95941	35.9951	0.849767	0.259844
FBgn0000053	716.79	651.469	436.987	534.022	493.915	506.952	513.295	394.694	979.581	665.077	758.162	700.853	629.918	1748.48	477.802	675.493	535.618	489.4	414.755	247.758	806.556	1062.05	893.173	594.576	542.114	761.685	457.462	393.452	238.149	539.51	393.984	678.812	776.587	1215.24	779.647	800.324	766.26	217.705	558.332	609.612	922.308	811.186	682.987	643.49	893.905	871.618	901.408	508.51	773.189
FBgn0000055	49857.3	40649.8	144681	108957	39582.9	138586	107956	77879.6	62189.3	37030	37232.3	50713.9	43772	28686.4	62056.2	105798	133484	153708	104397	84699.3	83406.1	38909.2	89731.6	38162.5	35384.8	171980	149988	120276	104725	82123.6	58629.8	66832.1	44131.9	58359.1	41774.7	70584	74033.4	119398	149481	94051.7	61299.2	41671.3	28560.3	24723.8	60821.5	43376.4	84377.2	126813	89242.5
FBgn0000064	44257.9	29565.4	59055.1	43267.4	38009.8	56598.1	39920.5	30103.9	60439.7	37611.3	40151.2	27066.3	44374.3	41551.8	51484.8	55929.4	44499.3	54351.8	41545.5	32199.2	60328.3	42330.5	47641.4	28561.5	34255.7	49142.6	54112.5	43593.4	26949.2	27270.7	19406.2	46867.4	39457.5	51737.2	34759.4	48285.3	34521.7	56768	57298.1	40754.8	51346.8	35544.7	27631.9	27479.9	63106.1	44236	35494.1	53207.6	44607.2
FBgn0000083	7993.29	5523.44	13199.5	10109.2	7847.04	15488.7	11032.4	8184.47	10283.6	8339.12	8806.01	6242.09	7575.34	4280.61	13081	12796	9451.67	11813.5	9632.38	7493.89	11113.6	8684.29	12199.6	5593.21	8050.25	10780.8	11212.3	9481.79	8331.2	8696.45	6522.17	10015.1	7875.58	10271.7	7476.53	12320.6	9031.61	12907.4	13096.2	9736.57	11290.7	7665.23	6416.11	6174.1	15757.8	11035.9	9196.77	14798	12444.4
FBgn0000084	19175.9	15323.5	25486	20120.6	15609.4	24354	18026.7	15020.8	29692.9	20555	20575.9	12927.8	18236.2	11535.1	23362.5	24373.6	18689.3	20462.1	17340.9	10767.4	25663.4	22356.5	22150.4	13599.7	11845.4	24044.1	26749.5	15963.8	11774.7	13128.4	7221.08	21053.6	19055.5	26152.5	14970.5	22621	17437.1	27617.7	30019.8	19191.6	23375.8	16903.1	14289	12388	28147.7	21883.7	17163	23903.6	21336.7
FBgn0000100	9033.04	8316.87	18728.8	13861.3	12707.6	14291.2	11277.5	9375.58	8198.91	7731.43	7556.93	6512.56	5505.4	4116.1	15918.3	16695.7	14460.9	12526.1	12261.1	9835.47	10114.8	8574.06	8896.28	5375.81	7662.75	15161.7	14940.4	10317.7	9374.91	7367.21	6091.11	7832.29	8240.21	8235.62	8034.47	10207.8	7883.53	12647.6	15319.2	8646.09	9034.77	6571.33	5296.99	5882.84	13222.5	9808.92	8753.65	9033.73	7265.45
FBgn0000115	35.7023	253.873	396.233	326.744	246.541	330.45	437.733	267.935	97.2756	113.725	298.404	489.664	505.396	220.257	467.815	453.428	106.006	431.732	538.382	244.596	92.7853	196.819	213.84	218.73	271.419	446.488	270.905	117.982	412.062	428.821	144.103	206.619	102.319	87.9521	505.871	208.86	432.421	351.165	471.27	126.874	102.716	205.407	217.646	273.138	378.245	282.47	118.346	284.572	467.932
FBgn0000116	185.378	407.417	549.054	377.254	464.847	291.821	267.151	260.721	755.894	380.196	252.864	201.237	335.275	345.222	556.687	419.935	386.617	58.4648	69.0211	112.302	1250.58	1183.05	219.508	1032.96	1043.79	520.319	418.52	529.953	68.5679	73.3179	107.49	1229.22	1216.92	1003.88	1068.64	306.737	356.541	171.906	559.256	330.584	4130.69	3360.9	361.265	2988.01	492.577	413.685	432.177	318.532	295.892
FBgn0000117	264.326	211.347	1017.81	319.729	383.59	690.965	564.335	243.653	480.518	196.41	405.425	262.387	303.168	255.345	617.508	549.582	721.251	824.323	610.708	977.004	329.955	226.602	356.943	237.841	85.4323	492.347	417.287	574.373	652.434	441.61	649.91	230.935	189.935	321.936	410.056	520.853	339.862	437.763	439.974	307.171	272.164	128.501	239.755	323.735	776.311	508.459	311.264	495.44	382.519
FBgn0000120	2329.28	3178.92	6009.21	4301.82	3711.07	6071.56	4433.33	3178.53	5674.08	2859.1	3270.08	2449.88	2119.31	1887.88	7393.29	6345.67	4044.19	6137.73	5700.75	3867.34	3227.84	1815.2	3550.14	1777.84	2003.42	4952.53	4981.29	3314.41	4716.36	4626.48	3305.12	2019.09	1080.88	2276.79	2420.91	4697.18	4065.45	5190.51	6220.76	4595.29	2854.19	1539.49	1643.17	2107	5761.89	4524.48	4769.44	3724.16	3367.09
FBgn0000121	10588.3	5439.65	16097	12168.4	9868.9	10929	7098.27	6148.32	8749.25	5031.91	4560.76	4573.55	5933.59	5184.2	17470.3	14458.7	10544.6	11506.7	8719.34	7638.43	8609.65	6894.9	6501.73	4171.35	7325.46	12380.5	9711.39	6691.41	7710.32	6466.64	4869.91	6846.77	6710.13	5579.76	5087.34	8652.33	8748.83	12036.2	17204.2	9770.32	7371.73	6164.25	3326.47	4120.93	12615.2	9975.55	9687.85	7569.48	5402.21
FBgn0000150	17531	13232.2	68829.8	52943.4	37197.2	47689.8	37145.7	28105.1	35125.5	23985	28003.8	19838.3	24660.7	18870.7	46101	61953.8	52269.5	42400.8	41328.1	32954.5	29222.1	22738.5	29473.8	15031.7	20018.2	49808.5	61585.5	45979.4	22426.1	23985.9	16656.2	24274.3	19172.6	25946.5	19948.4	36507.9	26006.4	44266.6	68455.6	53165.6	23736.4	16050.7	13660.6	12839.7	48533	34729.2	30366.3	35366.5	32121.8
FBgn0000153	21838.7	15144.5	37857.9	19193	19430.3	38253.8	26859	21448.9	22279.4	20722	23779.6	15795.1	10214.9	6866.53	30804.4	21874.6	14189.4	52263.4	26651.6	16208.5	24955.2	22690	27878.9	16929.6	9365.03	29827.7	19485.4	18026.4	30575.7	18860.8	18836.8	20176.7	21240.5	15633.6	10282.5	29893.7	14135.5	19909.8	32339.6	17135.9	26546.6	16577.9	15280.7	12165.3	30982.9	22734.5	12157.3	30166.9	21550.4
FBgn0000173	300.809	228.158	2333.54	887.333	584.38	1105.06	573.04	190.885	219.009	342.736	163.375	139.598	183.936	306.596	1875.75	602.354	169.72	368.429	120.715	152.478	268.432	296.396	426.85	462.731	611.406	470.594	182.423	370.224	367.185	218.999	227.113	315.636	475.489	284.595	169.929	162.404	212.456	40.6452	1086.62	1254.12	136.37	421.56	315.26	338.734	675.997	145.499	207.715	631.525	209.322
FBgn0000181	4719.08	3764.96	10333.5	6353.38	6733	7297.23	5847.5	4826.41	5084.07	4416.2	5133.23	3852.73	5010.05	3898.48	7863.83	7719.92	6951.64	5372.84	5769.33	4549.01	6116.12	5110.66	7006.06	3837.48	4795.66	7557.99	8400.41	6936.81	2562.1	3088.93	2062.32	6051.33	4704.67	6394.1	4484.88	5610.92	4175.01	8573.05	7527.38	4664.31	5979.2	4786.59	3448.5	3540.93	6639.18	5303.76	4687.52	5616.87	4680.59
FBgn0000229	1356.29	1487.62	1490.2	687.213	1865.56	1417.37	992.153	701.04	1197.71	983.916	1521.58	946.777	1009.27	838.218	1520.78	990.711	346.57	1170.79	706.005	838.391	1375.18	1012.82	887.064	724.986	438.342	1238.62	652.309	1346.94	1079.79	1340.3	808.405	1449.33	1418.77	1283.97	1561.56	1107.28	1121.92	1489.4	1267.46	469.407	1555.44	1108.32	506.006	878.504	1332.99	982.422	1056.73	794.023	1283.46
FBgn0000239	3550.57	3365.03	600.917	990.795	909.176	1218.51	1119.72	697.288	1925.95	1150.3	1179.18	1265.67	1233.49	796.623	814.139	1094.76	401.399	2234.78	1191.04	637.714	4327.45	3169.43	1695.33	995.706	1898.23	953.494	492.182	874.502	1997.31	1133.69	1020.33	1465.16	2216.49	3032.04	1934.87	1686.11	592.314	239.599	688.31	644.477	4733.55	2320.56	1405.39	2431.57	813.323	1022.07	1091.85	1212.62	1543.94
FBgn0000244	15220.5	5314.1	2101.03	2363.1	1192.85	2606.61	2941.64	2091.18	7760.05	8202.03	5998.28	7004.38	4596.88	3620.38	3282.5	3144.86	3957.67	3071.93	3978.62	2897.16	19470.8	10376.9	7071.38	4842.55	16355.1	5005.81	3299.03	1857.9	4631.46	4702.76	2084.96	7634.41	16657.6	12130.2	10884.5	4037.05	3088.58	1780.6	2730.24	2327.57	14463.7	10898.1	6671.99	3882.41	3930.39	3741.35	1583.91	4238.39	3888.62
FBgn0000246	0.000589576	10.2053	0.23039	0.0141898	0.0966599	87.5492	127.33	0.000999862	0.348749	34.193	0.0284739	1.34417	0.0130189	0.00732281	0.00288659	0.238918	0.86327	0.0734611	0.00817055	0.0397123	0.163582	0.04119	59.0814	0.197019	22.1819	0.00792116	0.000221317	0.0123557	0.0594717	0.00247033	0.0138874	0.000153996	0.439661	0.00933956	0.290107	0.0229902	0.020526	0.739884	0.0213397	0.000838585	0.103234	0.00861178	9.86031	0.0988304	0.0110713	0.0148888	0.131953	21.8309	0.259844
FBgn0000253	35029.4	15171	97962.9	33568.4	23688.3	46462.6	36290.8	16039.1	31317	46830.4	44153.5	19624.8	14140.2	21327.4	54326.2	41845.3	27745.9	43902.8	30934	17771.9	66339.5	26386.1	47720.4	19207.4	18780.3	61081.6	39865.4	25845.3	31353.8	42415.9	11730.4	49814.6	36680.4	53667.4	16901.1	34681.8	17525.2	28151.9	84709.1	38904.7	51493	15905.6	22388.7	12752.2	39327.1	28632.3	17338.1	31174.9	39736.8
FBgn0000259	3400.03	2450.32	4805.61	3822.51	3888.77	3054.97	2746.93	2404.33	3715.56	2686.13	2657.67	1562.54	2892.52	1908.38	3527.36	3273.43	3613.79	2665.54	2337.1	2050.66	4502.48	3302.74	2687.78	1488.29	2813.94	2645.85	2531.44	1840.5	2046.83	1288.72	1487.46	2141.43	2638.4	3257.87	1511.18	2177.89	2196.03	1582.47	3717.44	2779.43	4586.4	2255.37	1829.32	1775.45	3745.66	3014.22	2566.64	2852.3	2190.48
FBgn0000261	10164.2	7808.54	17771.7	13195.1	11026.8	17032	12733.3	10511.4	14393.4	11901.8	11569.5	8352.77	12161.4	9937.14	17663.2	18518.4	15103.1	12901.8	10472.3	7134.04	15343.7	11309.6	13606.6	8181.59	10806.1	14659.8	14582.7	12595.9	11577.9	7536.16	7085.6	12091.9	11176.8	12737.4	8875.71	11954.5	9064.8	13311.9	16622.8	11627.4	8927.56	7603.06	8408.53	5938.86	18919	13385.2	11686.8	13912.2	11458.9
FBgn0000273	17745.4	11914.4	38281.3	24314.4	13513.1	30264.1	23380.3	18181.1	17641.9	13413.9	12183.5	14615.1	12112.4	6304.22	17199.9	25037.3	26596.1	38159.6	26078.8	24855.5	20775.1	8871.24	19575.8	13281.2	9820.34	27670.3	26766.7	16617.7	25596.9	18896.4	18268.3	18231.2	11986.3	11266.7	6778.39	22956.9	20434.9	30884	27930.1	20411.6	19829.3	15301.1	12296.3	7005.09	18893	13537.8	20740.9	30052	24275.4
FBgn0000283	1859.01	1750.14	2986.6	3219.87	3712.41	2951.15	2901.3	2375.77	3018.7	948.949	3370.71	2657.12	2828.1	2536.14	647.821	3034.12	3577.36	5131.78	2561.38	2688.96	3232.12	2739.72	3237.98	1755.74	3633.6	1751.69	3179.97	2049.42	2251.85	1843.52	3265.5	2966.59	651.093	3690.95	3344.36	4008.7	3330.5	2721.56	2334.56	2606	2265.8	2362.58	1730.04	2246.12	3028.57	3251.43	4661.9	3179.59	3269.21
FBgn0000299	9457.18	8771.1	24118.9	19328.7	17595.6	17082.7	13768.9	11716.8	11621.8	18119.6	17644.6	14697.9	8489.78	9461.98	15628.7	15766.7	12847.7	27073.6	21037.6	17237.3	8403.97	7161.29	16327.8	8347.5	8740.63	21913.3	20843.3	17606.9	25797.5	13285.7	16670.8	11460.1	7404.97	8534.4	7179.53	19203	17106.5	21660.5	21959.5	17793.1	7403.09	5877.46	7522.71	4887.6	23711.2	17733	15757.1	18244.4	14248
FBgn0000303	8837.83	6382.68	21207.3	15527.9	13178.8	20970	16498.4	12948.9	13490.8	11934.8	10860.7	8931.01	9454.84	6727.65	18695.1	20878.2	16109	30173.9	22783.1	16919.1	15580.9	12132.5	13573.7	8006.94	10692.3	20749.9	17970.3	13551.5	19709.5	14481.1	12517.9	12250.9	11237.4	12244	8946.08	19170.7	14683.9	26319.3	21094.7	15494.9	14385.5	10529.4	7545.89	8360.2	21868.4	16605.3	14445.4	25593.2	19026.7
FBgn0000308	3764.94	3496.31	8867.85	6580.32	3332.56	7299.54	5735.84	4610.32	4545.08	4052.74	3991.44	3922.22	3255.03	1371.65	6705.6	6810.21	5589.09	4732.18	4623.51	4564.56	3309.71	2646.97	3787.95	2651.32	2446.3	5844.91	5525.48	3947.53	3439.82	3473.34	3031.43	3154.63	3576.53	3841.87	3140.15	5092.31	4052.93	5764.44	6203.89	4208.26	3738.93	2684.07	2403.35	2498.38	6331.5	4680.04	3096.27	4934.23	4114.21
FBgn0000316	93.1872	217.384	508.055	425.753	444.743	380.016	322	464.291	190.696	185.177	279.12	246.398	212.143	367.962	726.625	453.878	545.903	254.002	273.157	413.503	199.896	229.153	251.675	320.254	132.512	603.97	639.858	414.256	272.97	262.927	219.746	221.367	182.734	144.369	154.62	332.829	460.659	439.788	733.193	592.898	94.4873	158.516	284.784	195.156	542.943	525.493	453.909	403.873	256.576
FBgn0000318	1319.01	1738.18	1363.18	1665.43	2895.54	1248.62	1204.65	1177.76	2348.55	2228.66	2672.19	2064.71	2380.57	2005.22	945.884	1928.93	1431.3	1462.97	3954.01	3616.87	1619.76	1930.19	2350.21	1516.22	2244.71	954.623	3311.29	4296.61	600.628	2381.76	2043.45	1225.9	917.258	1255.6	1131.59	993.448	857.247	3044.51	1838.25	1433.9	1271.19	1021.67	897.494	954.094	1456.08	2168.21	2864.95	1872.48	4181.58
FBgn0000319	10322.3	8000.97	42524	28493.3	11706.5	26071.1	22688.5	16566.2	12860	9328.76	9988.06	9174.73	7362.64	8863.16	12721.2	12371.5	26360.7	41139.8	29120	26489.6	13519.2	8562.07	13716.5	8856.91	9263.95	31082.1	29989.6	24249.8	27422.9	12188.7	13361.6	13019.5	7887.22	9455.72	7389.41	14701.7	12107.2	17696.9	34518.8	24396.2	11189.5	8618.92	7747.17	8204.35	14172.3	10789.5	15677.5	24693.2	15465.5
FBgn0000346	32822.2	23515.2	49707.3	36215.2	35114.4	45173.5	32501	25165.4	44369.4	29526.1	29680.5	20415.6	30133.2	26853.6	47453.5	48869.7	38408.8	70043.3	53278.3	42088.5	48005.2	36023.1	34131.7	21399.4	28814.7	45099.2	46604	37510.9	42475.4	42103.1	28661	33697.2	30080.1	38280.7	28683.6	39559.5	30562.3	43329.9	46985.3	34117.5	39788.5	25437.8	19691.2	22539.3	51641.6	34462.3	31521.9	42832.7	34885.8
FBgn0000352	574.211	541.594	1474.89	1171.51	1038.42	1495.73	1200.21	1168.11	200.691	309.45	320.724	415.892	199.756	402.648	447.655	630.605	695.402	379.049	633.756	347.11	314.845	374.23	313.504	245.434	157.013	215.529	213.311	174.289	495.897	247.945	314.059	325.027	248.671	251.493	495.112	281.755	223.635	399.21	130.213	128.31	348.71	265.837	185.182	302.499	226.782	313.273	203.397	573.512	291.205
FBgn0000384	7338.96	5330.72	9233.68	7098.39	6377.1	8781.94	6331.86	5609.69	9094.49	7376.68	7453.36	4918.75	7135.89	4848.53	6818.79	8512.54	6445.38	12092.1	8542.16	7166.46	10857.7	7477.87	7917.04	5024.36	4255.87	8663.13	8672.54	6886.71	8572.31	7221.38	5331.56	7738.68	6987.73	7977.36	4822.94	8454.63	6584.79	8964.02	9268.72	6877.92	9025.63	6130.34	5297.64	6188.13	10417.4	6270.27	7269.24	9262.97	8479.85
FBgn0000406	11211.9	8229.23	3909.02	4428.82	4353.03	7863.31	7232.6	6465.13	13263.6	9700.95	9086.32	6985.14	10853.9	8728.75	4274.48	4823.3	5069.95	11009.8	10376.4	9198.73	11322.6	9183.06	9967.07	6811.06	8682.06	4781.89	5523.98	5229.4	10830.8	9597.18	7886.35	12234.7	11910.8	11991.3	8395.99	8447.94	6320.54	15471.8	4791.75	4783.04	14480	9671.11	6643.57	7394.75	4246.57	3618.96	4410.32	9375.47	7910.07
FBgn0000412	25170.3	15141.3	7540.65	5432.38	8359.79	8314.82	7282.98	5203.25	26282.8	9088.03	10452.9	7004.78	16043.6	14732.3	7427.07	6357.82	6883.76	10034.5	8880.09	4740.97	27043.9	18999	12045.2	8240.69	8902.11	8331.27	8297.35	4899.31	7957.08	8751.78	4096.19	13191.8	17863	16910.1	6797.75	8361.79	6804.4	3722.79	6010.85	4721.3	25113.6	16990.4	8412.39	15029.3	11037.5	8449.29	8027.3	9051.31	7548.92
FBgn0000414	1817.9	2636.29	4672.63	3955.96	4804.55	3654.14	3422.17	3561.56	1345.24	2700.69	1631.92	2030.91	1355.26	1142.97	5097.77	4072.31	4328.87	6839.55	4363.13	5872.2	1492.83	1725.19	1522.37	1825.03	1958.44	4564.75	4445.59	4014.35	5475.59	4153.28	4654.52	1841.82	1998.57	1629.23	1735.62	2713.91	3350.96	5035.57	4533.46	3784.51	1477.37	2247.05	2056.23	2466.66	4135.56	4320.11	4900.91	4111.58	2669.97
FBgn0000416	2921.77	3434.41	10374.3	8465.15	4253.72	8175.54	7183.56	6258.02	3373.43	7072.6	6277.29	4440.98	2418	2215.26	4562.89	4716.48	3381.12	7710.72	4285.21	3399.6	5522.14	5160.47	7316.88	4344.44	4324.8	9360.25	7320.05	5776.75	8581.05	5200.96	5290.66	6049.61	4626.47	4189.21	3806.03	7623.53	6951.34	5741.68	9122.22	6088.6	4026.66	4189.03	4508.13	3693.96	9571.09	7635.73	5676.8	6874.04	6083.58
FBgn0000422	14.9356	44.4528	84.7672	181.72	364.45	52.0878	39.0119	135.988	47.3248	15.7766	32.4674	112.995	25.6724	38.1654	75.5615	172.848	638.945	4.68144	41.8437	24.872	0.163582	51.9876	39.0113	10.2479	92.3086	54.1245	110.501	94.2438	1.98662	44.896	41.4972	9.15114	11.1504	34.4527	95.7118	56.4561	72.577	14.4449	94.7516	185.043	31.398	79.6206	7.65134	62.5409	52.8464	189.834	182.184	49.3138	156.544
FBgn0000454	12410.1	7963.11	3740.48	2918.93	3108.87	6094.38	4731.68	3925.18	8867.02	3877.99	4847.74	4042.47	5367.78	3805.53	2789.91	3677.24	3539.29	5703.11	6459.56	4099.1	5462.22	4710.91	5166.99	3423.42	4653.88	3638.98	4231.73	3412.32	7249.21	5145.48	6228.02	6639.66	4740.07	4962.18	3669.97	4735.25	3571.95	4978.2	4238.97	2574.01	18796.3	4005.03	4856.96	3650.03	4070.53	3172.61	3381.63	5370.57	5044.74
FBgn0000473	2283.45	1608.55	218.163	289.637	326.105	1390.52	1100.74	1168.78	1846.46	1672.86	1474.26	1245.47	833.967	1014.82	333.111	396.703	783.304	3068.3	2329.4	1955.96	2191.33	2391.06	1649.12	1178.87	1663.04	286.625	495.717	529.496	2426.23	2145.25	1467.14	2069.72	1958.11	1609.46	1581.92	1511.14	661.605	1690.19	181.035	273.918	2595.65	1058.87	1325.63	1376.47	355.733	423.885	516.416	1698.64	1323.88
FBgn0000479	853.409	1004.96	1369.66	1059.51	1178.38	2427.91	1451.55	1343.52	1387.28	1510.37	1728.35	1424.62	1152.7	1280.17	1311.66	1266.81	1204.63	2763.63	1887.36	1870.8	1429.3	1290.58	1405.69	816.803	1447.95	928.431	1099.76	1535.21	2225.09	1352.25	1422.81	1034.96	720.872	1116.03	1151.9	1977.63	1873.67	3007.35	1239.98	1346.99	1001.86	1081.76	654.203	1094.86	1422.02	1160.93	1340.86	2508.16	1839.36
FBgn0000527	7755.18	6220.51	13508.2	11054.2	12118.7	17191.7	14184.3	11477.9	8165.97	10447.1	11106.4	7323.2	7105.68	7090.98	11753.7	12357.5	9742.71	15997.6	10804.2	9819.1	6791.69	6311.97	10567.4	5163.7	6253.06	10319.6	11824	7876.88	10459.1	8683.57	4880.96	8337.31	6172.97	6120.73	6221.8	10966.3	6985.79	12439.2	11522.1	8610.55	4684.29	4390.37	5835.05	3827.77	12542.7	8351.39	6535.2	13937	11498.8
FBgn0000557	7247.37	4865.28	10993	22868	6960.39	9142.5	6909.79	5549.91	8307.33	4818.99	5651.94	3680.34	5980.06	4831.37	19553.3	21592.2	16485.4	9671.78	7980.2	6865	8352.74	6239.8	6287.53	3226.17	5172.03	15801.3	14001.1	6742.26	5298.6	5063.49	3558.97	5424.24	5308.25	7577.32	5239.79	6882.99	4705.86	8849.09	20214.4	8486.71	6308.76	4347.98	3418.98	3610.86	7997.8	8430.77	5195.58	5705.78	5222.18
FBgn0000559	18899.5	14145.8	24322.8	18048.6	5271.41	29097.1	20955.4	14524	17516.2	17925.6	16719	12171	9550.43	5681.45	22829.3	21055.7	16802.6	24261.2	18697.5	16629.6	24935.8	17510.7	19564.7	13790.6	15868.3	23299.4	21155.4	17319.5	15776.3	12432.1	9344.6	24044.4	16915.7	16461.8	12043.3	16731.4	12622.2	15734.9	18371.9	12487	13043	12228.4	12948.5	11379.3	22497.4	15462.3	13147.3	21904	16796.3
FBgn0000565	824.928	489.232	2302.62	2667.79	1631.78	2813.65	2467.72	3184.18	327.097	2980.53	2534.64	2667.66	7800.83	2947.29	2214.11	2586.16	3697.17	1951.3	1558.98	1135.73	714.175	1368.05	1578.22	826.092	365.006	4544.8	2370.58	3845.87	1592.2	1068.14	912.53	778.258	1009.06	407.853	491.173	2996.62	2333.12	4421.2	1772.18	1937.59	628.466	1023.11	1339.73	884.535	2700.72	2645.33	4060.32	2811.38	3339.28
FBgn0000566	6380.57	4794.11	12235.1	4079.53	8017.72	13347.6	11078.1	8614.97	4082.68	9630.5	7960.21	4382.55	3062.14	2753.33	14554.6	4072.63	1998.49	16368	3899.8	1820.33	9540.79	7411.81	9317.23	5863.43	5100.05	5623.56	2404.38	2483.26	11564.7	5891.9	3841.2	8666.64	6653.87	4700.3	4082.51	8739.63	4670.42	2823.25	2694.48	2972.04	6802.61	6020.6	5295.4	4714.77	11597	8197.33	5827.29	12927.8	8920.4
FBgn0000579	56332	37784.9	102724	75544.1	66445.7	100764	70288.5	52543.8	75232.9	55824.1	61823.3	46058	50709.3	39568.8	79540.2	97609	77919.2	84661.8	79250.3	55818.5	72538.7	53662.8	70981.3	33642.4	48261.6	82815.7	93682.7	80686.1	37314.1	39004.7	27108.9	58755.6	41196.2	58268.2	39978.8	74843.6	55622.7	115919	99524.4	73516.9	60658.7	42477.5	32693.2	31564.4	96396	68623.3	58992.1	89197.4	75038.8
FBgn0000592	2427.6	1805	7121.54	5870.25	5970.05	6247.1	4616.55	3775.18	1508.31	2299.24	2188.57	1956.59	1898.58	835.318	5476.75	5854.36	5018.19	2590.34	2015.6	2251.86	2525	2248.46	1928.54	1495.73	2076.28	3512.63	3637.84	3483.08	1835.26	1916.98	1537.47	1305.58	1832.88	1362.55	1619.4	1939.35	1676.89	1710.88	4214.47	3669.54	1390.83	1396.86	1411.55	1487.39	2629.83	2270.54	2447.37	1513.36	1315.03
FBgn0000625	0.000589576	9.7375	0.23039	0.0141898	0.0966599	0.000328261	0.996009	0.000999862	0.348749	0.0144413	0.0284739	1.34417	0.0130189	0.00732281	0.00288659	0.238918	0.86327	0.0734611	0.00817055	586.855	0.163582	0.04119	0.150093	0.197019	0.0326624	0.00792116	0.000221317	0.0123557	0.0594717	0.00247033	0.0138874	0.000153996	0.439661	0.00933956	0.290107	0.0229902	0.020526	0.739884	0.0213397	0.000838585	0.103234	0.00861178	0.00880469	0.0988304	0.0110713	0.0148888	0.131953	0.849767	0.259844
FBgn0000636	986.21	1444.77	1219.86	2053.7	3221.7	1679.79	1456.81	2397.8	2130.35	1334.99	1418.88	2030.76	2754.81	2349.04	1182.75	1228.12	2536.71	2013.35	1965.45	2413.76	1538.91	1477.66	1600.17	920.781	2338.79	1111.73	1243.37	2110.96	963.586	885.791	1933.81	1293.58	1163.08	1157.86	2005.16	1972.04	2127.47	2550.87	1327.49	1852.32	1300.44	1616.47	868.725	1689.98	1463.94	1228.77	2108.66	2264.8	1896.78
FBgn0000667	3006.82	2673.47	4803.86	3844.32	3428	4786.89	4597.29	3856.17	2348.23	3715.48	3892.59	3160.61	1977.3	1542.1	4231.65	3875.99	3517.08	4742.92	3506.76	4169.78	3652.37	3103.69	4515.82	1857.5	2616.49	4981.68	3439.94	1956.28	3101.01	2551.51	2181.04	2723.62	3078.43	2792.63	2550.92	4474.12	4247.14	5329.63	2928.34	2344.71	1906.4	2364.32	2534.4	2520.69	5294.22	4011.56	3696.42	5087.06	4403.45
FBgn0001085	39497.1	26478.5	1477.14	1068.44	735.374	36248.2	24778.1	18343.6	39012.1	39574.1	34229.2	25078	24996.3	25429.7	1403.28	1775.36	944.482	27633.2	19563.5	15028.6	41712.8	25071.8	34439	29249.1	11675.6	2529.9	2042.17	1658.07	24672.9	18079.5	13298.7	54028.6	41672.3	46243.2	32792.2	32180.5	23935.1	35195	698.202	366.257	56085.7	35151.3	29823.6	28187.2	6373.14	4091.6	3980.38	44209.5	29711.3
FBgn0001090	21038.9	11884.7	44313.3	32349.5	26770	38578.6	29971.2	21036.7	30855.5	25106.1	26435.7	14318.6	22161.4	19986.2	39219.6	38880.6	30263.2	31690.1	20379.3	15050.2	33857.2	21292.4	36131.8	18707.7	15186.8	37499.8	29737	20418.8	12304.5	10369.2	5927.06	28738.7	24622.8	27532.4	20797	32483.2	24075.4	44161.3	38137.8	26239.9	27617.9	15727.9	14875.2	14714.9	45693.5	31816.6	28989.7	44620.1	32147.9
FBgn0001091	51669.3	36644.7	94530.4	69806.6	62563.4	83838.7	61508.2	47674.2	67439.3	49194.2	48824.4	35672.8	12781.2	35428.4	77756.1	89368.3	68166.1	74219.2	57705.9	48359.5	77579.9	53895	60464.1	35589.9	47060.8	76261.6	77246	56857.8	41417.4	36449	26102.8	55938	44828.1	59994.7	46302.2	64113	50200.1	83206.1	88428.3	65121.1	62256.5	44028.4	33679.3	33354.3	87009.6	61578.7	54580.7	72945.1	56834.4
FBgn0001092	37315.6	25223	67282.2	51305.8	53321.2	62682.4	44960.5	39677	54606	34238.6	40519.3	25910.3	7693.08	38880.7	58626.6	72110.1	72027.7	58979.5	43415.3	33007.7	54854.2	39817.4	45714.7	27467.5	32584.3	59911.4	65022.9	59290.2	29631.2	26441.2	23946.4	42102.7	30830.1	46186	34729.1	48991.6	35100.9	59689.5	79978.2	51573.2	48030.5	34159	23148.6	26444.9	64013.3	45548	48344.6	54092.2	46209.1
FBgn0001098	21753	17435.1	46554.6	35711	36494.6	41156.5	30432.1	25415.8	29465.8	23055.9	24666.9	19193.9	22082.8	20749.7	39197.3	40460	35623.1	41822.6	33379.4	28319.9	31664.4	23035	28335	18212.6	23619.2	36248.9	30684	32728.5	21160.1	14819.7	16607.4	27477.1	21788	26264.6	23217.6	32761.6	26431.1	42748.2	42693.4	31768.6	29834	23026.5	15617.6	20268.8	44630.5	32441.8	30048.2	39132.5	31914.5
FBgn0001104	17249.8	12395.6	3344.75	2922.97	1884.14	22241.1	15483.1	11290.1	21548.3	17980.7	19945.1	14326.3	9202.22	1330.53	2911.58	3299.44	2187.86	27056.2	22145.5	12133.3	19074.7	14405.7	18067	12041	1888.83	3933.59	3378.88	2104.56	22670.4	21631.9	13764.2	19586.7	12520.9	17610.4	9672.17	17887.2	13299.6	4154.51	2451.05	2635.61	18061.5	11790.2	11647.9	7916.37	5452.42	4745	2960.01	20150.3	18030.3
FBgn0001105	8343.5	6856.99	33218.1	33009.1	30573.2	28098.7	22570.2	18821.2	15573.3	13196	16733.4	12953	11518.8	10325.3	22898.7	38493.8	28062.1	48425.7	41588.5	30686.5	15662.1	14371.4	15219.7	9137.66	12468.3	34349.8	30579.5	21946.3	21455.8	27915.9	20871.9	12265.4	8066.6	11192.1	8807.22	30968.3	22924.2	31214.8	36836.5	24844.1	9562.66	8451.55	7711.07	6903.53	27263	23885.7	19000.1	24294.6	27585.9
FBgn0001114	14523.6	12050.8	26664.6	22600.5	20106.5	22591.7	17201.7	15019.3	16006.4	18741.9	17208.1	13914.9	11627.2	9782.76	21007.2	20070.9	19482.9	27072.5	17756.2	20085.1	21466.4	17409.4	19112.4	11764.1	17018.3	25211.5	23205.3	19545.9	19856	17036.8	15345.9	15964	15856.2	16622.7	12288.5	19185.2	16061.5	22021.5	28055.8	21550.3	12803.1	12588.1	11295.1	10364.2	26692.3	22234	21110.7	19033.7	15101.8
FBgn0001122	43268.4	31220.3	90169.2	66826.8	61388.3	77756.6	57550.8	45131	60720.7	47524.5	50154.6	37967.2	40743.9	32627.4	73862.2	81400.7	67611.9	116599	92919.4	69697.1	62264.3	46707.4	55567.7	32394.3	42027.2	71037.8	69984.3	54509.1	70134.5	65610.3	48941.8	54825.6	41281.1	50694.9	40209.7	65924.3	45435.4	79029	84485	61644.5	56120.1	40270.2	30402.3	32084.9	85136.8	59810.6	52193.7	72612.4	60358.1
FBgn0001123	22090.2	14131.6	17516.3	10992.2	15920.7	36530.8	28097.2	14314.3	24067.1	16841.2	16259.5	12496.5	10054.8	8891.4	13329.8	9077.5	12746	41208.1	27390	26381.1	24449.1	10883.5	23593	16195.1	23114.4	16222.3	12356	13369.6	30030.5	30197.5	24676.8	27473.8	21021.6	23382.2	14936.8	18286.8	19932.4	51814.3	8187.39	8413.93	21458.4	17364.3	14645.2	17420.7	18806.6	14200	17204.4	34699.7	16197.1
FBgn0001124	19971	13475.1	28687.4	23301.3	19390.5	31417.7	23092.8	17306.3	26992.8	22345.9	21145.5	17186.3	23689.1	19236.8	31495	31398	16995.3	25959.4	20712.5	17017.2	26240.2	22385.3	24570.6	13568.2	22235.9	27813.1	26886.3	22065.7	18971.3	16678.2	10975	21584.9	19550.8	22206.8	18265	26236.4	19360.5	35362.6	30378.2	21733.7	19258.6	14290.3	12755.3	11931.7	31867.3	22704.2	19074.4	28839.6	22706.5
FBgn0001125	7171.22	5553.44	16504.7	12632	11676.4	17214.3	12947	10303	11334.9	10928.8	10262.9	7578.15	8704.47	7270.26	19238.9	18061.6	15544.4	21049.6	16891.1	13253.3	8122.23	6609.54	14431.7	5680.21	6330.04	19582.5	18396.2	13461.8	14001.4	11975.8	9508.25	8110.35	8317.84	8478.42	6472.48	18001.4	13415.5	21398.1	21207.7	14210	8336.73	6120.58	7575.35	5250.71	25861.3	18451.2	15042.2	20236	16106.5
FBgn0001128	38290.5	27462.3	33582.8	29507.7	26087	35766.8	27395.8	23028.1	42506.5	25822	25755.2	18656.5	32757.8	24890.8	31481.8	32893.5	28647.5	33627.2	26507.5	20521.9	47125	33870.9	31219.5	17310.6	29809.1	33085.8	32960.4	27680.8	17062	17209.6	12390.4	29946.1	32416.1	42842.9	31454	32397.9	25383	45097.3	32602.6	25224.6	44072.6	29037.8	16243.6	20119.8	33825.4	25136.8	21332.9	32640.2	26889.9
FBgn0001142	9060.15	7896.67	39374.9	29051.6	24492	33070.5	24171.1	13507.6	23921.2	25533	24423.6	12813.8	15456.4	11185.6	38849.7	45367.1	29441.9	42060.2	29037.3	25234.7	20998.2	16426.2	33048.6	11049.5	17515.7	45631.5	46226.5	31551.8	28266	24400.9	14760.7	19603.3	15402.3	17285.8	12059.1	37250.4	20917	29406.3	51733.3	26233.8	17170.7	10132	15844.3	6910.23	60026.3	38352	19948.3	53229	38596.5
FBgn0001145	14583.8	11574.8	74487.7	56780.2	54654.8	51351.8	42259	33624.3	21621.4	26903.6	22253.1	17324.8	13665.4	11649.5	61261	60243.1	48635.3	54956.6	38921.7	33425.9	19742.8	15494.1	21701.2	12055.3	15170.9	63574.4	49155.3	44539.9	45857.6	26243.7	26953.9	18205.8	13607.1	14718.8	10841.9	32052.7	28790.8	29594.9	59495	42783.4	13158.2	10729.6	10900.9	9903.64	52800.5	37295.5	31396.3	43244.8	30015.8
FBgn0001149	5579.72	4704.91	12871.6	11004.4	9941.76	12733.2	9839.08	8467.56	8848.93	9244.42	9562.97	7661.88	8206.85	7203.46	12058.4	13501.7	10001	12513.2	10298.3	9163.75	5918.52	5313.6	10548	4778.35	5242.6	12189.3	10568.3	9750.78	8531.38	8377.88	7098.99	6118.31	5606.57	6780.95	5936.92	11933.1	9587.08	15394.2	12421.8	10076.7	6820.77	5312.21	5545.03	4469.31	13593.8	10339.2	9252	13119.1	10956.1
FBgn0001186	6256.88	4568.92	10863.3	8724.09	10242.3	9545.23	7967.98	6691.67	5767.96	6984.89	7165.88	6085.55	3692.91	3286.6	11964.8	9766.9	10634.1	9337.93	7175.26	7242.52	6145.41	6175.11	7902.3	4759.29	4967.76	10713.6	9820.62	7679.67	6412.32	5891.06	4128.22	6426.49	4780.05	4863.62	4622.8	9771.61	7453.4	9206.03	11606.8	8511.86	6154.44	5297.8	5187.96	3992.46	13037.3	10298	9042.39	11379.2	9346.55
FBgn0001187	31.1826	21.5543	932.061	1026.66	892.937	100.272	165.945	101.348	58.9472	110.871	124.979	75.1102	43.7561	81.4682	1194.38	1143.47	925.866	160.322	64.4021	52.1933	91.6445	46.1384	152.226	142.006	65.6201	818.465	866.078	668.407	54.9679	115.102	96.8678	126.408	100.484	114.091	77.3872	194.612	81.8466	95.3549	909.767	882.522	52.0813	54.1898	139.449	46.1769	488.874	513.052	432.222	84.3095	143.299
FBgn0001197	1910.46	1638.49	3296.06	4070.14	3042.48	3075.75	2612.18	2331.15	3772.79	2478.63	2950.85	2970.88	1542.96	2379.3	2201.42	5796.88	4203.31	4948.93	5052.31	3150.72	2677.49	2247.85	3323.94	1644.68	3170.35	3126.25	3035.41	1419.75	2359.36	3076.86	3036.86	3233.91	2235.25	2898.85	1793.14	3171.25	2932.96	4595.93	3401.99	2959.43	2830.13	2000.21	1467.75	1470.06	2836.58	2921.31	2856.36	2720.98	3498.79
FBgn0001202	155.623	630.632	946.039	1372.9	1011.78	531.624	1102.94	1018.41	625.605	581.752	832.781	772.985	1257.23	902.578	1164.54	1304.34	1538.97	262.311	800.986	884.275	502.797	782.994	879.315	857.292	974.169	1232.93	1761.23	2140.99	410.554	963.412	763.552	1077.7	817.188	472.804	1080.36	880.974	872.026	548.395	1433.6	1932.28	538.473	457.532	906.135	557.583	1322.92	1262.92	1188.07	819.79	1034.37
FBgn0001208	216.956	324.723	1702.97	1241.71	1070.13	736.826	879.253	867.415	388.672	601.018	561.362	499.169	123.964	295.206	1070.79	993.298	663.411	494.762	603.344	611.599	476.343	779.7	883.421	530.517	896.016	1385.22	584.177	801.636	471.197	345.902	616.191	453.813	516.064	184.877	229.145	739.641	883.726	1211.68	1231.43	954.018	514.442	470.39	530.542	328.61	807.651	797.086	721.679	865.193	584.376
FBgn0001215	4295.74	4337.9	6459.66	5897.82	5662.63	10994.2	9010.31	8025.86	5328.58	7303.87	5780.22	4891.73	4526.76	4355.39	7009.45	5624.25	5427.28	13662.9	8999.06	8022.71	6966.58	6179.36	7426.13	5629.26	6022.96	6633.79	5120.73	2882.22	8841.42	4731.96	3793.6	7202.85	5159.33	4523.89	4414.24	8409	7480.7	11280.8	3447.08	2910.54	5318.61	5028.47	4085.77	4354.61	5816.39	3910.88	4060.57	12801.9	7087.83
FBgn0001216	8252.41	6694.68	7542.36	6213.16	6200.07	9688.33	8247.47	6261.2	8149.6	7543.25	7936.89	6444.63	5971.41	4530.89	7398.14	7613.88	6698.15	8200.69	7858.35	6063.6	9818.96	8013.01	8484.51	7434.3	6651.46	7641.77	6913.47	6146.68	6578.54	6097.52	4507.08	10942.6	8131.86	9119.51	7386.51	8072.17	7127.14	7321.8	7575.99	4984.94	10083.7	7010.43	6708.67	6677.19	7679.4	6371	5797.07	8349.53	8012.03
FBgn0001217	3924.28	2811.62	7587.32	6284.08	5040.75	8126.98	6081.01	4907.76	5227.4	6034.87	5503.51	4627.65	3300.19	4038.07	7675.93	7423.98	5585.68	6110.04	5037.85	4257.54	4984.75	3993.21	6963.45	4161.06	4504.24	7772.12	5431.24	5441.36	6158.43	5433.63	3849.96	5947.31	4691.48	4986.24	4263.01	6633.9	5514.01	7923.49	6898.1	4732.09	5475.97	3774.72	5279.65	3693.81	7392.2	5096	4690.94	8623.36	6200.49
FBgn0001218	11524.5	7882.87	16780.5	12917.2	11576.7	15751	12182.4	10877.4	15969.3	11849.2	11082.8	7969.22	12458.8	8666.72	16493.2	16795.8	12784.5	21690.5	16809	11848.2	16808.8	12356.4	16447	9409.11	10432.4	17051.6	14116.4	11961.7	13880.3	12157.5	9587.03	13097.5	10506.1	15505.1	13137.2	15795.5	11268	16859.5	17804.9	13276.9	15830.7	10196.7	11095.1	9603.51	21963.7	15932.9	14200	17050.4	13890.5
FBgn0001220	12945.8	5754.08	11823.2	6173.4	5570.23	9128.8	9751.6	7688.57	12872.7	6508.99	6665.75	7660.77	10293.1	5840.23	7023.78	6751.86	7636.7	13979.6	10399.3	8190.94	16804.4	7417.18	10406.8	5437.04	6644.68	7883.35	9855.48	6870.8	10668.9	10394.1	7063.49	10940	7078.14	8680.43	6704.38	7932.17	6063.24	9387.37	9808.27	7066.44	14486.4	9189.69	6765.68	5066.55	8074.17	6328.39	6117.37	9302.58	8453.14
FBgn0001223	4066.55	3424.37	9792.11	11997.3	9596.7	7646.34	5933.04	5300.51	6104.76	4389.7	4665.47	4426.13	5467.1	4899.14	8377.19	11816.8	8621.58	8483.13	4743.11	3886.09	6665.52	6769.07	5948.39	3960.1	6349.83	7751.44	6581.25	6575.42	2779.7	5419.97	6400.29	5249.29	4588.52	5604.31	4114.01	8164.05	8578.2	8598.64	14428.9	11011.4	5152.52	4427.62	3322.19	3635	9621.97	9412.94	11828.3	7345.91	7483.01
FBgn0001224	1829.07	2565.06	6789.77	6377.21	5560.8	6099.24	4723.93	3604.14	1882.84	12721.1	2208.49	2141.8	1421.6	1689.84	15298.7	4354.36	4732.38	5768.39	5433.5	4655.97	1850.88	10497.9	1418.62	1533.78	1417.88	3113.38	2393.97	2700.27	2286.56	3140.73	1943.37	1606.63	8733.45	1783.66	7179.75	1771.05	1781.64	3796.13	4799.02	4192.97	1587.76	1360.36	3389.52	1507.29	12550.1	8227.39	1858.79	1453.65	1814.95
FBgn0001225	6961.12	5056.74	4901.02	4171.88	3502.44	5251.46	4190.25	3107.33	10130.6	6124.76	6375.13	5225.73	7815.01	5966.51	3895.99	3520.17	3291.7	6586.68	5122.47	3989.62	8413.69	5456.39	5685.33	3424.66	5001.36	3460.23	4080.22	2990.57	5434.08	4907.43	3979.16	5754.46	5723.23	7378.83	4306.77	4200.87	3037.24	2758.59	2482.22	2093.84	9221.75	4879.55	4021.16	4146.43	3310.13	2410.86	2741.37	4668.06	4576.83
FBgn0001226	20312.2	14592.3	12769.8	6348.88	7862.58	17635.2	14754.4	12669.4	23172.8	14149.3	17252.8	13371.6	15701.5	14670.8	5180.64	3197.12	5031.13	26142.4	20147.4	14549.4	20933.9	13848.8	18955	12691.2	13787	6449.05	3887.91	6854.19	18658	5725.31	12788.1	19475.8	15211.3	20421.6	15369.2	16135.8	13997.4	28011.6	4348.8	4254.26	22544.4	14168.2	13008.5	17424.9	9297.11	5144.64	5987.4	20740.2	14473.2
FBgn0001230	8952.28	6294.04	4748.8	3658.85	3669.65	8459.17	6210.03	4642.62	6519.93	6559.96	5686.85	4101.01	9929.29	8051.71	4556.06	4010.28	3629.87	8850.04	7307.98	5489.93	9044.18	6749.19	5739.69	5956.17	3539.83	4007.51	3933.51	3317.04	7838.89	6640.6	6874.36	7505.88	7502.28	6992.32	5929.81	6732.79	4735.37	3952.65	4139.7	2789.3	8699.81	8066.4	4792.93	4975.22	3982.25	3390.39	2706.9	7083.23	6000.72
FBgn0001233	19888.5	15104.5	49793.1	40118.5	36313.3	49283.9	37130.6	29525	24730.2	23307.2	23800.1	17868.2	17246	13542.7	41239	43292.8	33700	46026.9	36392.8	29057.4	27308.2	21979.6	25450.5	14499.1	20975.2	40031.9	32026.2	19375.2	26468.8	24521	18044.1	21416.1	18215.6	20454.5	15198.9	34191.7	25693.9	42438.5	39565	24456.5	20557.5	14632.3	13310.1	12217.7	37124	28266.9	23379.6	36746.2	28671.4
FBgn0001247	353.976	808.001	463.828	1119.94	1519.55	1042.85	1124	1139.71	317.466	730.595	631.407	561.113	331.739	301.128	310.793	976.763	663.517	588.094	1048.7	366.055	354.302	880.675	775.11	376.995	494.695	408.534	1128.79	615.188	848.068	822.283	881.558	205.825	253.914	639.327	716.36	990.513	1110.18	430.201	762.001	807.438	285.1	506.625	367.913	517.588	493.331	829.732	470.174	395.689	1223.08
FBgn0001248	6132.9	4404.04	13406.5	8834.17	10320.5	12652.4	9582.05	8389.86	7885.54	8917.37	8571.2	6320.88	4575.81	4701.95	14286.6	13979.8	13028.9	11203.4	8622.58	6258.4	10215	7054.94	11362.3	4389.17	6245.89	12790.8	12473.7	11104.5	5776.15	5839.47	4993.69	7596.36	6383.08	8120.02	6034.51	12476.4	8357.04	13391.6	14893.1	11815.8	8538.69	5297.83	5214.76	5326.37	16880.5	11386.5	9071.01	14819.1	11287
FBgn0001257	902.898	942.53	214.13	311.404	277.883	2163.4	1794.44	1424.15	725.217	865.522	790.661	763.046	1842.95	530.421	887.962	625.732	582.356	327.418	1421.4	397.001	788.793	724.861	574.182	248.992	531.029	1620.07	1393.4	949.831	584.662	434.633	494.945	169.596	734.137	1348.63	1134.45	1805.53	1703.63	3415.55	1407.58	1030.78	221.127	231.28	358.711	547.628	784.053	511.756	523.671	289.97	304.869
FBgn0001258	756.353	823.363	561.903	800.185	477.251	634.203	725.44	1132.78	277.653	1234.63	1120.32	1400.61	530.414	482.428	344.017	1161.32	61.8261	1924.29	347.444	114.787	812.235	1397.67	1070.65	963.321	1880.31	630.815	96.4188	181.075	1093.39	572.472	264.482	1319.14	693.107	364.063	477.018	1734.52	1258.72	302.245	757.82	163.972	438.812	1307.7	700.675	1050.36	778.518	803.07	178.434	801.945	1071.57
FBgn0001280	2291.17	1856.8	1319.29	1044.44	1102.45	1223.36	1025.78	977.66	1623.29	1994.45	1311.63	1320.62	1595.13	2034.6	1953.8	1344.69	1255.23	784.408	949.109	546.018	2268.15	1828.95	1662.11	1299.77	1452.97	1620.37	826.482	1237.07	1383.83	855.869	1060.88	1736.46	2059.66	1386.34	1106.28	908.545	696.108	2400.52	3173.14	1376.54	2367.32	1890.16	1212.02	1211.96	1407.79	669.035	1261.67	1655.37	733.139
FBgn0001308	15593.8	12290.6	32274.4	18065.1	16800.5	39517.2	33801.8	26918.2	3423.33	9256.33	22004.6	10307.6	3420.8	3751	26482.1	10364.7	6127.61	63210.4	6876.11	4460.84	29782.6	13549.5	22297.5	9864	6653.71	20678.4	4847.01	4582.29	37543.6	9891.6	4277.79	23943.4	4769.83	5429.98	3446.51	27463.8	8685.83	4990.79	5982.63	4857.96	20105.3	12638.3	11736.9	12060.8	36995.5	15763.5	8698.26	36703.6	27589.8
FBgn0001624	5089.37	4248.42	2949.78	3257.04	2617.27	3707.21	3158.3	2944.52	5850.91	4654.71	4379.58	3725.14	3931.3	3798.44	3160.73	3446.92	3293.23	4410.51	4444.89	4667.33	5422.55	4744.48	4232.58	3363.12	3356.42	3612.36	3015.62	2514.08	3683.96	3730	3329.17	5002.73	5037.18	6016.27	4992.45	3689.08	2552.66	4462.69	3070.81	2656.34	5876.62	4593.79	3275.67	3636.43	3662.77	3090.43	2848.52	3934.44	3506.46
FBgn0001942	18002	12499	13484.2	9581.88	8870.53	18802.4	13735.5	11335.7	20804.4	14915.3	16242.4	11500.2	14044.4	9274.5	11129.7	11764.4	10068.3	19267.9	17822.3	12894.6	18268.8	17224.9	16082.8	13909.4	12560.3	12315.8	11006	9181.23	16850.1	14345.6	11007.6	19795.1	17079	23378.6	15726	16003	11552.6	18681	11156.2	8302.9	18420.4	15681.1	11939.2	13722.9	12372.2	9096.65	7580.01	16207.5	13814.2
FBgn0001961	8182.57	6951.28	7774.55	6366.81	8139.51	8500.47	6912.85	6121.67	9910.35	6946.21	7245.44	6469.21	8091.12	8386.01	6880.82	7903.57	7941.64	11858.8	10639.5	8854.68	9337.02	7626.12	8405.3	6444.3	6994.75	6456.63	7938.2	6810.36	7226.68	2522.76	7620.45	8818.31	6624.79	8355.11	7264.78	7777.44	6967.71	10179.8	10029.6	7537.53	9501.42	7599.16	5879	6935.14	8530.37	7133.72	6907.88	8101.38	7412.15
FBgn0001970	12033	7272.33	3478.06	2552.01	1752.42	16320.8	9070.75	5414.85	11821.1	10002.4	9617.94	8086.35	7922.07	6383.52	6190.69	2665.15	1851.51	11486.1	8928.18	5441.4	11990.5	9409.16	9781.59	6068.58	6819.73	3934.29	2646.25	2856.72	10703.6	9301.62	5913.58	10236.2	8937.28	10616.1	7725.87	8170.71	5869.29	10172.5	1853.78	1396.75	10203.8	6614.51	5632.78	4475.41	3213.35	2322.84	1698.37	11703.9	8329.32
FBgn0001977	215.684	249.814	257.509	389.673	332.951	352.984	376.79	432.325	88.8655	185.903	268.469	109.367	155.872	85.9712	447.954	318.446	321.068	49.1806	143.274	116.594	86.5386	237.273	293.988	250.841	210.543	273.953	78.1166	126.682	101.445	178.994	219.197	213.976	199.81	222.144	206.061	191.398	319.301	35.0245	254.99	171.853	267.141	225.021	250.911	134.548	300.768	351.303	273.544	347.171	260.937
FBgn0001989	22175.6	11957.6	37393.9	22612.9	11217	36027.1	26220.6	21634.6	23881.1	27084.2	19441.4	10931.8	11822.1	7439.87	30188.5	28882.4	12973.1	39786.5	19676.6	18376.8	21185.5	16544.9	28864.6	15442.2	6654.7	30719.2	19956.7	9847.61	27113.3	22190.8	14124.3	22979.7	17953	16500	11149.2	30039.2	16985.2	17885.4	21467.1	14376.1	24676.9	15236.4	12869	9807.21	32746.9	19745.6	20353.5	35005.7	22406
FBgn0001990	197.339	250.329	3266.05	2943.05	3165.03	2550.7	2246.78	1801.85	418.295	1235.64	1334.48	918.338	448.459	468.331	2673.91	2209.62	2170.31	3076.48	2338.87	1822.54	45.5444	84.9922	851.466	57.7612	144.54	3444.19	2305.03	2330.82	1851.83	1260.24	1353.38	0.000153996	232.215	153.678	184.181	1994.46	1949.17	2240.56	3209.13	2860.09	0.103234	2.0336	217.991	6.57089	2586.45	2112.61	1871.15	2095.86	1622.23
FBgn0002031	16299.7	12738.2	24733.2	19978.2	19345	21156.7	15713.7	12388.2	16598.1	14688.4	13611.8	10757.9	12249	13429.5	23100.2	21580.2	15303	28975.4	22364.3	20922.7	18411	15555	14693.3	10535.9	15918.2	21387.8	21747	17015.2	19722.2	17383.4	11271.1	16717.5	16375.1	16469	13962	16113.3	13216	22833.9	21695.9	16651.9	21003.6	13958	9984.52	13263.1	21808.7	16369.3	14185.3	16690.4	13526.2
FBgn0002069	1693.64	1604.99	3934.28	2591.58	3682.24	5955.72	5016.49	2863.91	753.802	2751.45	2935.76	2054.24	783.481	1249.32	3865.13	1138.02	1930.52	4770.87	1165.59	1312.3	1020.42	751.713	3440.34	761.642	964.168	4300.25	1052.78	1786.61	4015.06	1045.02	2964.05	1366.63	629.279	481.952	733.193	2324.04	4287.89	1324.3	1261	2157.9	972.454	795.163	809.951	1391.34	5510.19	3964.06	4084.98	5863.55	3702.74
FBgn0002174	513.179	1305.2	2518.02	3041.64	2780.64	2453.97	1754.16	2399.32	1250.64	2110.96	1589.89	1979.01	1607.42	1400.18	2457.65	2198.77	3331.4	3255.92	2075.7	2641.53	1801.16	1738.78	1124.29	1384.52	2057.07	2121.94	2486.03	2293.46	1833.62	1874.35	2166.6	1275.64	1151.88	1065.09	1337.89	2005.06	2518.98	3925.08	3013.11	3352.38	1462.6	1885.74	1101.01	1643.21	2843.63	2546.45	3113.47	2405.67	2551.27
FBgn0002284	9432.93	7166.62	4208.87	6268.22	2047.92	4224.3	2779.53	3464.21	3843.7	5133.82	3269.29	3082.75	1801.4	1705.01	6793.56	3874.56	2437.26	5543.81	3267.27	3261.69	3626.26	3846.45	4493.44	5144.44	1444.82	6451.14	3919.45	2467.72	5176.43	4379.15	3286.53	7070.64	5636.54	3817.39	3177.85	2238.68	2904.38	1230.14	5638.72	2952.2	5543.63	4381.41	5558.55	4108.71	5212.01	4576.63	3888.83	3695.93	3189.5
FBgn0002525	15376.7	13298.5	57754.4	50350.6	46296.1	72543.5	58962.6	47097.4	18053.4	36943.3	33762.3	25847.7	12516.9	6306.68	57530.3	53635.6	43724.4	71052.8	50365.5	46616.3	24789.9	21700	35901.7	17196.3	20205.4	65225.9	52368.2	39303.1	42847.1	37008.4	30442.3	24823.7	17263.8	15580.7	12333.3	54141.7	46172.6	54210	42162.5	32077.8	16641.9	13962.2	16782.3	12241.3	63608.7	48711.5	46314.6	66205	49781.1
FBgn0002577	27.4883	83.4545	74.5211	61.6047	70.2651	29.3321	349.589	958.847	7.8493	10.7895	82.7713	78.2755	10.4259	15.36	34.9334	68.1653	139.808	16.7665	281.712	0.0397123	67.566	60.3306	59.2019	55.7156	115.978	79.8884	49.8577	59.2709	657.593	188.064	31.9653	60.7329	122.852	1.45602	0.290107	348.247	20.6627	83.4816	370.012	190.822	42.6506	92.8492	222.231	66.7514	54.9801	30.8206	77.4471	56.3718	629.959
FBgn0002579	4538.49	3475.06	7203.24	5750.88	3693.48	8404.27	6035.08	4419.61	6272.66	6600.62	5652.63	3483.54	3325	1978.55	6486.99	6599.22	5164.91	8933.67	7700.04	6548.58	7062.09	4928.71	5812.23	3837.46	1306.4	6440.3	5780.91	2669.7	6053.78	5583.24	3849.49	5710.51	4791.85	5750.05	3524.11	5750.54	3846.92	5281.96	6458.75	3946.23	5915.4	3739.75	4029.17	2151.06	5329.84	4229.15	2970.53	5583.86	4655.45
FBgn0002590	497.145	542.162	77.6728	176.38	304.193	389.283	616.352	574.525	161.319	493.158	653.581	381.122	388	480.635	115.181	34.3042	103.872	106.607	199.733	721.811	246.173	327.382	489.496	901.172	340.251	384.213	224.988	257.762	368.566	433.393	258.291	774.433	697.636	511.673	622.536	610.531	761.562	647.733	190.995	318.074	567.914	469.786	861.744	752.184	48.8132	276.527	206.04	539.917	449.44
FBgn0002593	7683.6	5815.93	22501.7	17153.5	15996.5	16842.3	13041.5	11304.8	11257.8	10141.6	10296.5	7163.34	9639.88	10464	21579	20662.2	19036.7	16156.9	13374.4	13703.6	15159	12116.9	11696.1	7785.4	11149.6	20118.3	18747.3	16225.4	8873.43	7377.58	6109.12	10339.4	10230.3	11326.3	8358.51	11508.8	9470.28	13501.1	17308	13412.1	10669.1	8001.93	6557.77	7537.66	16501.9	11808.8	10676.8	10363.2	8219.72
FBgn0002622	18347.3	13483.6	17919.5	15383.4	14420.9	42750.5	29283.8	21946.7	27322.2	23729.3	22407	14653.4	18883.7	17793.1	16803.9	17398.7	12748.5	57419.4	44447.6	28599.7	24781	18396.5	25633.8	14775.9	14955.5	17474.2	17961.3	13616.4	33279.5	29724.7	22253.5	21127.2	20440.6	20863	14323.2	35538.7	22733.9	27968.7	15680.7	10514.1	19319.3	14326.3	11556.3	11334.6	18386.8	13449.1	11657	33801.2	29429.2
FBgn0002626	110.435	37.1672	8.75026	20.3066	8.6356	0.30536	20.3891	56.7758	13.1364	16.8475	11.9521	48.4236	4.3196	19.6032	0.00288659	0.238918	16.1915	0.0734611	0.00817055	9.73922	0.163582	14.4987	0.150093	19.0819	59.465	0.00792116	5.14899	42.8356	22.4486	2.7615	23.3572	22.8969	30.5665	0.00933956	12.7607	0.0229902	38.9059	39.8206	1.9992	17.0974	0.103234	129.695	19.6828	72.1325	13.9412	31.5034	12.5505	13.0565	0.259844
FBgn0002638	3061.3	2813.63	4739.18	3661.9	2963.93	3929.82	3222.16	2559.35	4393.96	3228.44	4760.12	3946.34	3462.82	3193.04	4013.64	4566.84	3673.76	3448.47	3118.75	2309.47	2892.98	2479.07	3534.26	2754.29	1476.71	3608.98	4294.85	3058.58	2507.84	4809.97	3520.48	3417.11	2325.97	2163.14	1851.9	3158.36	1943.81	2234.89	4448.16	3009.06	3027.44	2033.61	2726.23	2219.33	4668.62	3380.84	2709.58	3539.86	3379.62
FBgn0002719	7872.38	6759.68	22238.8	20455.8	20924.4	23881.6	17464.6	16550.6	14213.9	13128.1	13499.6	10488.7	11398.9	11823.8	24188.9	23662.1	23441.5	19970.9	14898.8	14102.4	11172	8965.39	17113.1	8875.06	8590.89	29430.1	21979.2	24210.3	11473.1	8037.06	8230.47	10139.2	9706.35	8988.96	7628.58	23688.2	19255	31038.5	27572.1	23525.3	9342.86	8148.64	9123.72	7631.55	33212.5	24215	24095.8	30051.3	23455.2
FBgn0002772	14087.6	6418.01	9645.2	7237.5	6029.33	6763.36	5029.06	3510.64	8598.07	9264.82	10925.7	4872.15	3508.51	3358.42	3131.11	3120.3	1762.54	8295.37	6074.03	4427.94	16754.3	11028.5	13012.7	7997.39	8679.59	4842.95	4340.67	3261.63	8453.9	7457.28	4835.25	14017.3	13709.3	17677.5	12365.9	7081.03	4488.72	5212.73	5533.11	3351.56	17069.8	7684.36	12770.2	5477.73	5342.94	3907.7	2977.12	7946.09	4624.69
FBgn0002773	1672.73	1460.93	1182.98	1025.4	895.018	1903.68	1438.49	1133.62	1707.24	2229.78	1532.69	1192.72	1557.86	1152.2	1485.41	1173.69	1081.47	1652.34	1626.98	1071.43	2781.39	2072.33	2192.23	1517.91	1118.26	1539.03	1398.87	1623.6	1581.24	1964.76	1009.04	1813.38	2364.71	2231.68	2222.88	1625.09	1267.68	2492.74	1498.53	1287.46	2367.05	1830.57	1832.57	1266.71	1757.84	1388.69	1353.89	1560.85	1542.22
FBgn0002780	1220.97	935.738	1796.5	1578.48	738.97	1300.64	1245.89	938.668	1108.45	898.381	1048.25	601.443	777.957	821.323	1712.8	1485.11	920.106	1504.91	1566.66	1413.35	1161.26	1136.76	897.587	645.749	709.818	1425.29	1189.2	1081.49	1051.02	842.059	807.908	1124.39	978.714	972.747	470.356	986.439	1060.52	946.829	1511.74	1084.34	935.886	1033.04	564.163	849.716	912.293	999.414	806.72	845.423	897.25
FBgn0002783	125.86	95.6487	17.8486	42.4182	1282.5	64.7021	70.9931	97.0629	51.9628	78.3735	130.976	153.647	29.3394	38.9853	26.6206	12.9836	408.032	26.0692	46.83	143.22	21.4512	41.9874	67.5542	143.931	57.1905	8.56478	60.2955	60.9703	72.3654	144.6	259.763	144.295	76.0245	85.888	34.5813	33.9539	394.766	34.9793	0.0213397	283.64	88.1866	119.721	95.6191	56.0098	0.0110713	20.5121	292.887	61.0488	79.956
FBgn0002787	2166.51	1514.17	81.3513	186.577	504.944	2152.94	1731.75	1620.32	1852.7	1947.18	1760.93	975.798	1304.24	1245.68	193.298	156.691	229.341	1863.02	1557.77	1046.89	1874.94	1100.43	1964.93	1528.24	1383.46	196.3	311.001	425.485	2635.71	1954.85	1873.85	2447.01	1723.55	1838.7	1147.71	1422.99	1328.3	1647.52	189.413	281.469	2212.66	2262.12	1497	1860.34	258.413	360.408	367.62	2315.18	1364.47
FBgn0002789	4772.3	4579.2	5635.75	5289.99	6363.96	7265.99	5464.26	5401.29	7153.36	5036.93	5593.59	5077.91	6505.48	6394.81	5351.82	5985.5	7407.14	10228.4	5033.46	8139.81	7808.54	7155.28	6419.51	4429.72	7791.07	6139.59	599.735	6809.88	7262.1	2139.73	7159.11	6660.44	5519.64	6317.63	6738.98	7539.57	6607.59	3365.36	6125.62	5886.72	7507.74	5782.98	4701.51	7077.46	8191.82	7717.36	9003.85	7596.51	7287.8
FBgn0002901	3502.42	4751.18	3199.87	2876.83	3195.49	4486.84	4614.82	3614.46	4938.17	3388.43	3818.18	3608.6	3303	3019.66	3042.31	4096.17	4509.78	3649.56	9535.07	4047.19	4533.67	6188.11	4257.45	3203.93	3212.51	4293.15	4103.46	4966.3	3312.37	7572.4	3193.82	4605.59	3695.18	4418.88	3591.48	5280.54	2723.41	4761.13	3714.52	3026.44	4479.06	2838.71	3548.31	4341.84	3850.45	4330.6	2702.35	4387.11	5599.27
FBgn0002921	119553	79120	200217	144997	134402	193094	132335	100606	164585	111297	114664	81653	115880	86244.2	162019	171873	140133	300675	225792	168895	177354	119093	130081	70860.9	94597	153662	157190	121445	179988	157650	109866	129904	94625.4	133094	93363.4	145127	108524	207014	179464	124070	136972	88162.8	61706	65182.5	175477	120958	104247	167171	133920
FBgn0002938	4793.48	3720.5	12624.7	10818.4	9398.33	13608.7	12029.2	10240.4	3591.12	5588.53	6981.78	6900.25	3286.55	2302.07	10850.4	7052.1	5649.36	15671.8	5828.65	5148.5	6901.6	6097.62	7630.16	2601.89	6558.31	12076.6	4406.78	3880.55	10630.4	6761.9	5041.5	4489.98	3128.85	4187.63	2466.48	10245	9259.78	6212.46	6476.14	4953.68	5168.17	4488	2996.45	3268.15	13706.5	9732.89	7828.74	12654.7	9727.06
FBgn0002940	0.000589576	0.0183182	52.3857	120.42	210.715	0.000328261	39.5557	78.815	35.9186	83.1482	32.3129	69.3365	111.463	178.361	164.64	55.3867	101.962	673.643	704.965	611.856	284.445	284.492	154.377	542.795	446.204	315.898	114.571	276.811	348.884	0.00247033	333.157	463.251	0.439661	0.00933956	0.290107	669.996	575.377	981.601	1148.86	1025.1	126.54	198.176	263.345	393.891	1405.81	1125.18	1219.41	193.232	230.719
FBgn0002973	49.2783	13.6622	1002.44	1031.02	940.045	936.57	881.573	707.077	16.4961	400.064	185.965	114.87	7.66143	22.8656	1230.62	853.821	8.0656	546.385	541.739	674.309	88.1017	167.731	262.988	163.505	104.697	1128.49	662.271	31.7844	751.064	389.786	253.662	86.1426	59.0748	31.0034	6.7455	362.389	329.985	248.317	860.577	557.957	41.4944	45.7391	103.516	47.2263	491.527	706.911	581.138	675.373	507.621
FBgn0003062	9340.68	6484.66	1234.99	5432.68	5954.63	7218.16	6029.9	6434.21	9208.65	7106.01	8368.7	8613.79	6328.57	7735.46	1670.14	5958.05	4931.78	11352.5	12840.8	8976.86	9591.62	8742.52	8581.61	5813.09	8364.71	4159.3	2981.12	2755.77	10379.3	5225.38	9513.58	8951.59	7376.48	10773.6	8271.71	9917.75	8905.28	8517.07	3147.5	3291.72	10242.2	8040.59	6193.89	7173.12	3109.57	4429.24	5623.58	9637.55	9255.18
FBgn0003065	579.353	692.131	987.695	851.689	1040.05	1066.24	992.983	2052.89	865.273	786.166	1067.1	218.179	1645.5	1499.56	917.835	1467.46	2492.17	1638.12	1589.62	261.96	442.191	886.028	1263.87	760.35	67.2625	792.371	1547.14	4739.97	1198.68	1342.5	1976.28	916.709	583.875	1082.39	1352.6	1152.1	1610.98	0.739884	1480.56	784.354	881.178	1219.29	844.026	1110.27	1050.05	1418.49	295.209	1190.92	1177.85
FBgn0003071	25233.2	18335.8	22843.8	18721.5	15831.2	20188.6	15341	10990.7	30054.3	19634.1	17563	12216.3	21771.1	18177.3	21483.6	21945.5	18279.2	26721.8	20991.9	19145.5	35391.2	24423.2	20446.7	13339.4	22001.2	22369.5	22674.1	17648.9	18805.6	16202.9	11921.6	20839.8	21619.8	22382.6	15795.2	17475	12761.9	18362.4	24243	16133.7	28347.7	19923	13462.8	16263.5	25528	18298.9	14169.8	21364.2	16029.2
FBgn0003074	14178.5	10137.4	25761.6	20520.1	18728.9	26381.7	18243.8	14418.2	19260.5	14713.6	15118.4	11223.2	11934.1	7659.07	23775.2	25601.6	19610.5	22689.3	17172.4	14138.7	20065	15773	19487.7	10410.6	7872.53	23665.2	23000.7	16494.1	12003.4	9236.49	7907.07	18211.9	15264.7	17845.6	13162.6	22696.8	16411	26339.2	24563	16255.9	18506	13259.4	8818.21	10653.8	27598.7	20280.2	16952.7	24628.4	20263
FBgn0003076	23565.3	15004.3	9072.6	7389.93	7214.05	7610.75	6062.97	4276.9	27754.7	10183.3	9452.08	7045.92	17495.3	15043.9	7960.31	7415.36	5979	11849.3	9352.62	6089.41	31450.5	20898.1	10788.1	6736.84	16298	11003.5	9283.14	7736.17	9781.05	8194.3	6332.29	10989.5	18407.7	23562.8	15226.6	7501.29	5462.09	9112.52	8705.8	6930.35	28113.1	18155.9	6932.57	14569.6	9965.83	7538.29	6044.22	9257.21	6940.25
FBgn0003091	1061.61	1070.04	6418.19	4821.54	5360.45	4140.33	4031.09	3103.66	2268.88	1922.36	2711.81	1820.49	2036.66	1988.57	5374.55	7063.54	5986.34	5255.52	9422.13	8540.3	1073.76	1427.95	2863.64	996.773	2983.55	7060.5	5296.82	3141.09	4231.01	5051.79	5853.95	763.245	1054.16	2237.17	1777.52	4517.13	4319.85	8137.11	7740.95	4217.97	1104.98	1342.89	1217.42	914.698	5078.68	4914.68	5715.63	3957.09	3738.33
FBgn0003093	4503.94	3216.66	3734.7	1411.78	793.767	3947.35	4351.17	2629.86	3925.93	4110.34	4410.23	2586.4	3207.1	2935.93	1753.15	1298.75	1945.58	5077.48	4287.43	4691.57	4482.21	2810.19	4088.81	3280.84	2508.22	2111.45	1213.49	1981.16	4609.44	4885.35	2234.14	5212.19	5804.87	4810.37	3855.26	3242.36	2916.71	3440.29	1524.32	1400.06	4613.05	3105.24	4373.95	2642.35	1749.21	884.534	1284.44	6352.38	4732.35
FBgn0003116	14466.1	9310.84	240.369	258.019	334.357	3247.73	2488.95	2029.56	7738.58	1177.15	1246.37	924.981	4705.3	4221.29	1087.61	1542.67	1102.22	7239.72	5920.67	4633.4	7584	5947.06	336.778	627.779	4601.05	1319.31	1557.02	1081.66	3070.38	3195.88	2364.02	372.32	5638.31	7753.04	4826.34	3517.07	2440.23	4006.93	1444.74	960.613	7794.11	5219.59	546.822	4566.93	954.333	877.051	759.834	2661.94	2592.81
FBgn0003134	776.019	952.602	3132.5	2327.69	3239.57	2128.76	1890.76	2160.97	319.747	1202.19	950.516	1090.27	219.994	303.061	2805.73	2677.42	2240.94	2465.3	1386.06	2153.75	68.2485	1065.5	869.131	667.924	1246.2	3204.52	783.663	715.915	1897.26	1287.57	1519.06	938.892	1064.28	658.854	697.108	1454.46	958.641	1117.13	1753.07	2135.52	647.436	566.822	718.352	678.248	1665.83	1839.88	2169.76	1662.65	883.723
FBgn0003149	6957.41	5186.68	2893.92	3719.36	3130.56	5281.82	4000.85	3558.95	9172.94	5043.47	5405.08	4140.25	5468.55	3839.49	3791.59	4200.39	4254.61	6720.33	5503.81	6242.3	9508.98	6764.12	4851.23	4215.81	6459.46	3818.43	3494.43	4013.49	4999.37	4476.94	5293.47	5088.38	4722.46	7653.61	6182.47	5318.49	4110.69	4786.28	4969.38	3653.11	8359.04	6402.71	4005.49	5538.78	5268.35	4135.84	4089.59	5651.44	4577.01
FBgn0003205	17812.2	7535.32	12380.5	9458.03	5504.02	14083.8	12000.1	11953.6	18328.5	14693	16690.3	12188.7	15690.4	7134.78	8407.24	9232.68	3208.26	18665.5	15396.5	11452.5	20659.3	14928.3	14035.8	14245.2	17129.9	8447.47	7183.73	4063.56	17166	14352.2	8604.14	21201	15694.6	22608.1	7087.05	13326.1	12268.7	15211.6	8589.21	5605.02	26311.9	15300.2	12551.8	8707.37	10176.1	7119.43	5929.03	14802.2	13255.4
FBgn0003206	1338.86	1445.37	252.975	325.904	377.465	3458.93	2620.16	1621.74	2162.68	1694.88	2410.42	3036.49	731.848	835.743	234.309	371.977	350.673	1683.23	2042.15	1673.64	1514.14	1585.98	1806.37	1509.99	1496.09	412.52	532.226	1159.16	1452.81	1219.72	981.125	2745.63	2024.5	2937.49	2099.38	3185.18	1953.78	3395.71	433.415	577.075	2037.82	1312.94	1122.32	1446.11	586.335	631.602	482.365	2174.09	2434.87
FBgn0003218	2698.66	2395.51	4349.29	3290.91	3494.09	3825.93	2943.26	2724.9	2590.17	2510.54	2222.7	2082.52	2246.24	1928.04	3471.76	4000.77	3633.48	4177.56	4120.83	2977.32	2812.79	2289	2713.08	1554.75	2225.39	3544.11	3530.91	3377.2	3180.6	3737.78	2985.67	2871.97	2651.15	2949.23	2400.78	2641.48	2169.39	6309.92	3627.43	2936.68	3154.58	2510.97	2128.93	1816.78	3552.55	2686.37	2830.08	2918.73	2343.86
FBgn0003231	123.043	153.458	103.392	529.221	664.282	114.924	153.865	704.251	228.085	188.298	281.995	654.887	273.482	847.141	218.916	1205.6	1777.77	85.3537	527.797	763.026	153.752	182.705	151.215	486.573	624.984	766.69	1559.27	349.02	201.002	1676.36	297.546	151.312	316.278	216.573	251.125	282.188	1008.03	338.948	1448.55	428.13	138.293	235.136	381.039	267.671	433.631	2053.07	765.274	132.027	490.566
FBgn0003256	7360.32	5529.05	4751.59	3861.32	3686.36	8115.72	6204.49	4637.72	5228.74	9730.53	8479.01	7268.44	3950.22	3664.75	3900.12	3625.81	2538.73	9888.94	6974.62	6199.14	9375.52	7024.09	8992.97	6267.45	6875.77	4701.52	4176.35	3956.72	11754.5	8612.41	7060.89	9366.13	7916.08	8466.37	6103.63	8547.37	6729.78	9223.17	4543.34	3356.74	10909.4	7330.69	6805.95	6311.78	4323.9	3519.04	3418.25	9990.72	6901.2
FBgn0003261	12364.3	11948.8	7127.37	4180.42	1552.69	16919.7	13571.7	10343.1	19932.8	15202.5	14772.9	16696.7	15485.5	9528.89	2086.89	1771	6809.64	20313.3	11978.5	10723.3	15843.7	8073.32	18558.3	8581	4751.38	5401.1	9619.8	6874.3	19914.5	12314.1	15117.2	6988.48	9823.87	11318.5	8090.99	14105.8	11586.9	18883	11746.6	5229.71	17980.5	11516.9	8012	8091.62	2666.87	2610.79	2957.87	18462.9	14868.1
FBgn0003274	7263.6	3713.63	14056.7	10637.5	8309.63	9229.26	7272.3	4583.23	8217.96	6096.94	5994.53	3824.2	3941.4	1344.89	10608.1	11388.6	6199.78	13417.7	8073.5	8457.63	7619.38	5638.43	7250.57	3889.78	1108.85	8394.65	7103.03	5289.61	7107.62	7920.66	4881.62	6728.59	6008.65	6743.96	4248.75	7917.22	3704.83	6445.29	14252	9885.37	5531.4	4692.53	4157.81	3796.65	9721.39	6790.2	5142.13	8517.21	7372.57
FBgn0003279	4516.11	4632.01	7005.41	5363.36	2945.85	6886.1	6055.66	4889.77	3966.02	3630.7	5813.37	5138.06	3567.53	1604.89	5982.23	6400.08	5948.7	8292.72	6168.65	5268.02	5745.32	4790.29	4223.28	2831.26	4129.35	6633.91	6374.48	5530.58	5728	4747.92	3376.61	4506.85	3905.42	4423.36	2220.62	6935.78	4311	6331.85	5773.46	3460.67	3943.57	3387.06	3619.49	2957.38	5495.06	3985.11	3042.8	3979.91	5253.21
FBgn0003301	2076.28	2201.79	5224.3	5043.95	4861.95	7669.32	6608.64	5371.13	1911.85	4299.9	4322.11	3087.5	604.755	1026.78	5178.7	4543.93	4358.77	5707.13	5127.76	4621.33	1837.87	1981.68	4094.98	1913.61	1529.55	5596.26	4246.8	2769.16	4334.99	3418.9	2875.77	2562.72	1558.14	1796.63	805.967	5364.21	4838.06	7540.05	2616.54	2232.01	1600.76	1387.05	2406.09	1118.44	5722.24	5238.87	4829.79	7197.44	5305.7
FBgn0003360	157779	95156.9	257101	192850	150560	261014	182079	134102	222140	169772	169803	115527	148724	112232	234058	251982	211131	447441	327885	227496	206783	146304	192157	91184.5	111820	212551	235039	175937	260687	234702	159910	179012	133990	178470	106167	235382	129567	317114	259640	165855	189461	121208	88126.4	86432.8	284398	193921	159523	254660	223406
FBgn0003371	4256.66	3326.62	2724.2	2418.99	1577.99	3719.76	3158.89	2869.37	4404.06	3349.21	3073.85	2415.55	3634.18	3399.67	3506.29	2883.03	2441.99	3540.93	3661.4	2658.31	3814.76	3204.02	2651.53	2807.43	2473.97	2972.88	5609.57	2559.59	2701.38	2041.82	2002.6	2971.68	3876.4	4050.28	2970.24	3270.91	2543.46	3169.47	3470.55	2654.11	4044.46	3308.72	2350.93	3168.24	3255.29	2570.38	2388.75	3349.41	2957.41
FBgn0003380	620.568	793.002	1120.5	1058.21	1249.79	727.415	757.509	729.588	945.135	721.246	769.987	858.978	1309.07	632.62	830.255	1067.54	799.985	727.456	1010.67	754.484	553.885	740.429	766.551	672.538	884.632	918.473	1004.15	579.653	871.689	764.626	694.453	720.135	855.485	793.833	664.661	720.373	660.121	997.073	1174.92	977.944	645.913	574.172	701.049	625.034	956.218	1001.8	978.271	680.427	690.75
FBgn0003392	16258.7	11180.6	33039.6	25348.9	22587.5	30719.4	21383.6	17131.7	20515.3	16717.6	17141.2	12463.4	17692.6	15735.8	29345.2	28843.6	24805.2	38900.9	28044.5	19637.9	25224.1	17965.3	20730.2	11609	16201.3	28327.2	21677.9	23487.9	26586.2	19154.2	16763.4	15827.3	15052.9	19060.3	13476.4	24031.7	17802	31676.2	31426.2	21939.3	22310.9	14737.1	10770.3	12102.3	32747.1	22259.5	20209	29604	23232
FBgn0003429	17.2619	101.008	0.23039	20.0657	108.996	10.3309	145.686	240.083	0.348749	185.899	133.074	196.24	104.409	115.317	21.7697	0.238918	11.3502	34.4751	115.726	39.1232	80.3693	163.11	115.546	59.5607	377.831	0.00792116	0.000221317	0.0123557	6.98484	36.083	101.863	68.4549	92.0405	108.326	245.398	289.138	364.384	29.098	0.0213397	2.23678	99.27	239.61	254.027	324.376	22.9622	30.338	44.3326	239.872	282.358
FBgn0003435	92.7107	140.873	11.4905	47.3568	80.9759	14.9751	36.6061	0.000999862	36.9792	135.39	143.948	16.9983	0.0130189	11.5211	41.9442	4.22655	31.1855	0.0734611	49.9713	0.0397123	0.163582	6.26518	29.1647	3.61495	8.54967	50.5571	0.000221317	11.8044	57.1708	23.9126	72.1002	0.0999544	76.8328	15.2917	99.4055	34.8366	1.79626	10.864	0.0213397	0.000838585	0.103234	0.00861178	161.855	34.1902	16.6512	65.2316	1.43744	0.849767	14.2027
FBgn0003447	201.351	505.213	1378.79	2236.69	1143.85	672.831	859.079	669.105	378.312	434.203	981.919	483.712	213.878	311.889	1848.37	1988.44	355.645	106.017	785.944	177.751	284.387	463.155	732.991	593.431	423.805	1782.71	1045.74	1940.65	1051.72	937.646	421.948	495.204	372.876	947.5	621.435	762.609	198.842	96.9287	1669.62	832.675	56.8998	723.808	952.518	601.901	1413.89	1781.91	1256.01	795.707	539.759
FBgn0003449	64.5059	57.4068	916.407	635.408	0.458567	370.357	271.705	12.177	43.5791	144.28	195.063	90.3048	49.1453	11.5221	362.666	859.064	7.768	205.519	283.797	12.5441	16.5844	66.8472	246.641	140.171	52.3734	362.653	200.705	7.96633	129.385	176.087	50.4512	93.7136	73.6661	73.7128	33.3202	139.22	93.7653	0.739884	202.526	44.7489	2.64654	11.743	38.6207	9.59082	88.4034	202.959	11.4523	67.4371	116.78
FBgn0003462	491.076	524.094	10421.2	7793.56	5790.7	300.395	223.837	614.125	0.348749	236.548	226.593	330.204	188.033	1884.1	8744.77	7631.23	7609.96	344.107	559.204	434.563	185.141	205.501	296.275	194.729	517.278	6728.92	6069.63	4775.63	503.049	510.5	720.969	51.6268	379.436	334.423	382.824	406.509	397.901	345.849	9832.43	8333.39	195.965	256.638	155.09	344.618	4342.35	3515.7	3334.45	474.977	569.47
FBgn0003517	6488.68	4128.77	1563.32	1235.47	1159.46	6576.39	4989.74	3660.37	5532.3	5250.93	6175.39	4268.2	3365.21	3356.93	1002.32	1101.6	1913.27	6250.78	4283.87	3097.48	5126.41	4423.86	5280.19	3927.73	3327.08	1516.8	1338.9	1106.17	5440.83	4647.36	3450.73	7360.53	4688.96	6113.55	3957.55	5107.48	3711.65	7069.7	1304.94	2171.52	6575.57	4905.02	3797.6	3400.6	2136.98	1670.65	1264.19	5614.62	4891.84
FBgn0003545	3122.58	1871.04	1802.17	2203.68	1506.38	1980.34	2068.03	1372.08	2521.62	2468.77	2561.3	2555.42	2841.68	3644.98	2179.09	2218.17	2875.47	1881.22	3785.27	6433.25	3505.8	2664.81	2580.46	1937.45	3210.64	2311.09	3672.69	2540.06	2489.87	2346.37	2356.66	2841.47	3582.72	2959.05	2484.03	2197.31	1564.83	4616.4	2175.22	2039.28	3322.95	2160.31	1903.46	1811.42	2289.79	2340.99	1531.71	2133.12	2424.87
FBgn0003607	2974.45	3416.64	352.052	636.221	459.12	1567.1	1345.79	1671.49	2758.66	1488.55	1878.1	2203.22	2970.01	2784.12	436.733	583.141	926.206	1127.62	1397.48	1576.51	2018.9	1913.89	1553.17	1444.21	2368.83	726.026	345.782	487.739	969.432	637.931	1666.24	1522.77	1338.57	2598.88	3157.43	2068.08	2213.78	2349.18	1317.66	838.056	2920.68	2724.3	735.063	1977.08	701.168	748.117	682.901	904.39	1877.43
FBgn0003654	147.233	164.015	15.2398	0.0141898	87.9491	15.8738	29.089	102.289	85.1651	133.925	9.74611	24.7743	114.125	371.719	12.1551	0.238918	28.9319	15.5645	16.0764	21.4363	0.163582	43.7607	30.7387	192.159	21.3091	21.3959	7.24848	47.8686	0.0594717	19.5541	131.206	26.207	117.344	18.7424	107.635	8.55831	83.3023	683.509	0.46574	22.6735	15.1778	114.944	168.696	141.507	47.8014	177.878	138.907	0.849767	9.05179
FBgn0003660	4594.03	3686.63	5472.47	4380.03	4754.41	5816.17	4638.7	3559.38	5787.05	4446.19	4061.71	3465.62	3901.1	4770.22	6398.59	6042.44	6181.71	5965.78	5944.72	4179.79	6258.87	5144.32	5254.2	3799.09	4548.06	6192.06	5857.28	5812.53	4360	4208.28	3728.05	5475	4525.37	5017.95	3988.36	4477.43	3608.4	4457.29	5892.85	5451.12	5294.04	3799.25	3799.02	3967.81	6832.12	4730.05	4503.54	6187.31	4449.12
FBgn0003676	11126.2	7664.29	14017.5	10352.7	8872.77	14368.9	10483.1	7776.75	13206.5	10177.7	12256.4	8414.9	11964.6	7859.88	9758.48	11847.7	8861.94	22644	16115.7	12714.1	16544.9	10028.8	13408.8	8697.37	8164.69	11800.6	13760.3	11452.3	14425.9	16038.9	13578.6	13082	9017.93	11457.3	9245.59	15458.2	9490.27	19593.2	15846	10900.2	13835.9	10072.9	8550.31	8402.99	14186.9	9041.18	9166.37	14586.6	14500
FBgn0003721	3225.43	2544.66	4950.9	4129.32	3418.55	6229.3	4797.95	3932.49	2519.26	5582.52	5270.21	4262.98	1908.54	1676.39	4454.33	3939.1	2713.41	4421.87	3694	2701.32	4224.52	3817.14	5740.29	4221.84	3231.9	4172.57	1288.15	1910.85	3386.18	2669.56	2439.18	5292.73	3321.44	3161.63	2123.5	4392.21	4145.89	3852.74	3536.63	2657.49	3650.94	2916.39	3275.95	2766.45	4681.49	3330.35	2990.4	5830.2	4406.89
FBgn0003744	14679.7	11115.4	28283.7	21633.9	21058.6	31788.2	23784.1	18182.9	20505.3	19239.6	17320.3	14077.6	13873.3	7319.6	25973.7	26697.9	19862.4	25392.6	21151.4	16885.8	23153.5	17099.8	21821.3	12455.4	15629.5	26129.7	25001.3	18801.1	16128.1	13650.2	9960.51	19627.4	15483.5	16822.1	12290.4	23924.9	17923.8	28800	22344.5	18880.5	18024.6	11435.4	10619.9	9131.69	25159.8	17706.9	15923.1	28289.8	22803.1
FBgn0003748	7504.21	6395.39	9999.5	9309.48	9608.21	10346.5	7743.27	8599.74	6627.93	7065.85	6822.51	5931.53	5076.99	2470.49	12040.2	11893.1	12262.7	8841.77	7579.64	8596.73	8147.34	7343.73	8726.79	5711.22	7300.34	18776.6	16252.1	12703.2	6942.07	6442.05	5407.96	8002.79	3994.8	5724.73	4311.39	10784.2	10056.6	11266.3	12673.4	8734.75	7770.94	6393.79	4763.34	4498.62	15431.4	14239.4	14703.3	11223.9	10157.2
FBgn0003884	5242.94	3872.62	34410.9	11311.3	21742.8	53870.5	15131	10890.8	4842.03	37688	8320	6585.14	4654.6	2243.12	67043.9	12720.5	9001.9	10316.1	7274.18	7026.74	15345.5	5936.98	25778.8	14398	4949.84	13867.6	11110.9	10461.5	8760.9	5571.72	3904.83	15707.4	22311.3	5609.71	3859.73	9334	7604.95	10942.8	18331.2	11514.5	5656.52	3803.86	9362.49	3494.81	13282.8	9337.62	8133.1	30828.6	8615.88
FBgn0003885	5242.94	3872.62	34410.9	11311.3	21742.8	53870.5	15131	10890.8	4842.03	37688	8320	6585.14	4654.6	2243.12	67043.9	12720.5	9001.9	10316.1	7274.18	7026.74	15345.5	5936.98	25778.8	14398	4949.84	13867.6	11110.9	10461.5	8760.9	5571.72	3904.83	15707.4	22311.3	5609.71	3859.73	9334	7604.95	10942.8	18331.2	11514.5	5656.52	3803.86	9362.49	3494.81	13282.8	9337.62	8133.1	30828.6	8615.88
FBgn0003886	520.046	428.606	287.683	26.9938	15.6984	584.451	130.69	50.2147	61.597	516.661	92.061	36.354	121.102	9.54211	795.743	30.8363	10.4303	81.3455	64.6772	17.4404	124.49	169.055	282.152	139.67	195.157	17.3482	13.6517	12.9275	311.763	142.871	8.14775	120.115	336.245	137.233	123.333	219.547	8.75594	12.596	187.852	10.2821	163.546	206.926	112.207	48.1536	96.3177	118.335	5.04459	338.544	64.3542
FBgn0003888	12455	9915.08	23532.2	18899.1	15565.1	26360.1	18407.1	14013.3	16659.8	15615.8	13633.7	11513	10187	8190.56	22918.8	20406.9	20059.6	29648	22181.7	20652.2	17229.4	13636.7	15923.8	10590.7	12097.6	20106	25276.3	18122	19194.7	14891.7	11735.8	18596.1	11889.8	12851.1	11322.5	19029.4	12793.8	25048.1	23611.2	17038.8	15325	10889.2	10014	8333.88	21424.6	14225.4	13290.8	19899.4	18558.8
FBgn0003889	50.9995	119.907	376.005	594.343	1491.05	199.908	144.642	146.704	98.6595	136.679	120.483	102.666	184.774	141.085	294.96	582.673	582.679	222.811	313.768	493.774	94.2848	111.027	129.404	66.977	103.919	287.458	315.902	438.542	107.199	107.901	122.656	84.3504	30.4563	37.9666	21.7974	84.1449	65.7252	2775.58	933.155	951.986	24.1221	54.1936	46.4924	80.1778	286.866	287.691	406.029	152.745	135.703
FBgn0003890	2335.4	1766.01	6542.39	5111.23	5152.48	9015.25	5740.44	3421.58	1909.48	3027.32	3246.39	2218.77	1638.36	1622.38	5599.17	8836.5	7803.08	6291.98	5808.72	4437.79	1747.51	1290.83	4021.92	1786.57	2090.5	5824.02	4666.83	5108.91	4880.5	2987.62	2821.87	2407.82	912.825	1264.87	1545.63	5176.04	2515.38	6202.32	5604.59	5553.71	1443.91	1309.14	1873.45	1226.47	7385.58	4102.49	4321.81	6024.33	4316.47
FBgn0003942	6941.09	5165.75	5669.13	4615.26	4046.78	4914.26	4426.85	4010.65	7872.37	5042.93	5262.41	3793.52	6283.04	5391.02	4574.66	4756.69	4183.24	6535.48	5493.72	4237.85	8037.98	5970.36	5365.54	4313.8	5456.72	4803.62	4212.7	3723.03	3684.62	1382.29	3229.58	6288.22	7073.78	8090.6	6236.23	4127.48	3658.26	4073.31	4480.39	3896.87	8571.74	6039.3	4227.8	5095.33	5561.17	4422.2	3703.12	4275.44	3875.8
FBgn0003943	6941.09	5165.75	5669.13	4615.26	4046.78	4914.26	4426.85	4010.65	7872.37	5042.93	5262.41	3793.52	6283.04	5391.02	4574.66	4756.69	4183.24	6535.48	5493.72	4237.85	8037.98	5970.36	5365.54	4313.8	5456.72	4803.62	4212.7	3723.03	3684.62	1382.29	3229.58	6288.22	7073.78	8090.6	6236.23	4127.48	3658.26	4073.31	4480.39	3896.87	8571.74	6039.3	4227.8	5095.33	5561.17	4422.2	3703.12	4275.44	3875.8
FBgn0004003	156.868	19.01	0.23039	0.0141898	0.0966599	0.000328261	13.5417	0.000999862	36.7585	15.1467	0.0284739	1.34417	0.0130189	19.0373	0.00288659	0.238918	0.86327	0.0734611	0.00817055	0.0397123	0.163582	0.04119	0.150093	28.0607	0.0326624	0.00792116	0.000221317	0.0123557	0.0594717	0.00247033	0.0138874	34.8575	22.6271	88.7007	0.290107	0.0229902	0.020526	0.739884	0.0213397	0.000838585	49.3631	14.6775	55.0744	49.2866	0.0110713	0.0148888	0.131953	0.849767	0.259844
FBgn0004045	4692.33	3998.06	12283.3	9530.37	8181.14	9962.04	7781.98	6805.87	7456.58	9765	9173.3	6803.94	6310.41	5119.58	15153	13181.9	10325.6	9628.09	7327.93	7905.02	10571.6	9157.42	10230.5	5735.17	9449.15	14865.2	12662.2	10675.4	7921.1	7099.89	5566.09	7644.99	9873.97	9548.55	8185.9	14074.2	11121.9	16988.8	17436.9	13240	7591.99	6340.6	6205.83	6456.81	21742.3	15785	14266.4	15656.5	11682.5
FBgn0004047	10532.9	9111.2	11278.3	9204.52	8454.88	13797.4	11814.3	8809.09	14253.6	12367.4	13161.2	11187.8	21089.8	18306.2	10547.6	12223.8	9469.25	15307.9	12762.1	10687.9	16848.1	13885.2	13856.3	8869.71	11828.2	14025.6	14652.7	12882.3	12986.4	9632.04	10650.6	12169.3	12262.2	12492.2	10494.4	17461.8	14051	21833.1	12919.2	10972.3	12283.2	11109	8679.32	9739.07	16025	12429.3	12680	17539.9	14779.6
FBgn0004055	12347.2	9448.54	13730.5	9584.61	8805.03	12538.1	9967.08	8526.39	12275	9370.57	8886.69	7667.58	9631.98	8748.01	10935.2	10771.7	9522.29	9299.38	8714.07	5450.17	11615.5	9302.29	9293.51	6377.48	8156.24	8882.19	8825.45	7932.15	6850.08	5794.64	4967.29	9888.45	11820.2	12555.5	9203.68	8111.03	6227.5	6773.25	10012.9	7983.33	10954.3	7628.62	6745.09	6381.66	7949.08	6057.11	5572.87	8731.63	6821.63
FBgn0004066	4422.56	4536.44	6433.75	6972.97	6772.15	7219.36	6096.98	5246.06	9565.6	5684.63	5266.46	4970.46	9512.33	6912.99	7411.85	8528.91	7577.5	9467.06	11554.2	12668.1	5799.68	5696.39	7989	4285.28	5448.98	7807.24	12427.7	8539.57	6318.92	9269.41	6210.07	7273.75	4442.46	6084.57	5337.65	6291.79	4946.12	16453.4	9327	7426.02	7925.82	6508.02	4018.79	4305.78	7112.04	6768.07	5959.25	6272.76	5228.03
FBgn0004103	151.141	203.557	504.803	464.132	623.074	450.284	384.167	448.904	67.8347	332.006	188.555	208.871	73.0489	60.9133	538.36	439.643	429.384	697.653	288.368	439.447	12.7991	208.82	173.591	119.924	256.67	631.251	147.299	112.395	424.375	262.059	300.354	183.809	185.426	86.6283	133.486	301.687	194.46	228.797	305.257	397.441	125.414	114.676	138.167	114.424	315.106	354.62	421.566	379.375	177.431
FBgn0004107	0.000589576	10.1244	77.2808	0.0141898	8.17028	213.907	78.9179	22.0133	0.348749	110.645	52.5987	1.34417	0.0130189	0.00732281	657.396	0.238918	22.2746	0.0734611	0.00817055	10.2163	34.0055	30.6811	100.422	5.33373	41.0299	118.384	0.000221317	0.0123557	67.8882	0.00247033	5.81603	18.0711	228.776	0.00933956	0.290107	125.537	0.020526	0.739884	15.9041	12.6659	47.326	0.00861178	141.234	0.0988304	45.6419	0.0148888	3.87454	243.939	43.7915
FBgn0004108	2997.33	3254.19	4664.82	5246.26	5916.81	3895.24	3483.27	3836.46	2826.77	3242.31	2078.88	3386.98	3673.48	5546.21	4166.36	4448.25	5151.19	2738.25	4951.8	3713.03	4186.86	2841.81	2285.08	1946.26	3193.28	4125.6	2240.78	5984.44	2891.29	4503.86	3302.45	2297.82	2716.22	2248.67	3543.93	2707.37	3362.86	5399.56	4495	4498.38	1826.77	3017.46	1863.41	2373.11	5746.7	3484.11	3214.59	2545.51	2274.5
FBgn0004117	3525.66	4048.08	4005.13	3441.63	3786.4	3743.1	3205.46	3172.99	2882.05	3817.55	3436.75	3200.59	3193.19	3259.59	2339.82	2167.68	2164.45	4263.85	3586.9	3277.82	5483.34	4872.86	4851.45	3487.42	4966.13	2626.62	1053.18	2712.78	3210.71	2603.81	3205.88	4061.63	4539.68	4182.82	4430.98	3390.94	3138.22	3507.85	2809.44	2378.8	3401.57	3570.06	4515.55	3755.98	2659.22	2146.44	2572.46	3252.91	3114.05
FBgn0004132	2724.05	3256.68	2672.53	2466.27	1635.31	3485.72	3072.48	2507.71	1803.09	2402.2	2178.2	2016.65	2727.14	1527.91	2378.08	1470.55	2085.54	2252.82	1611.49	921.856	3024.51	3162.14	2451.66	2279.58	2725.83	1808.87	1912.55	1297.46	1880.79	1590.48	1596.55	2996.48	2573.41	2064.12	1819.64	1931.1	2780.02	904.09	1577.77	1378.01	2355.44	2650.66	2256.99	2355.74	2363.09	1886.86	1828.06	2084.18	1898.64
FBgn0004169	245.936	365.286	1671.84	1540.47	1407.76	1447.84	1976.21	627.205	287.244	1051.44	1589.35	594.168	601.863	628.407	2773.05	1855.43	967.806	3058.49	3051.87	1922.5	490.594	1277.97	917.748	747.133	381.657	1944.27	1104.69	947.189	2227.48	1776.15	1336.28	1060.5	851.03	563.688	881.388	1616.57	1353.19	1753.54	1249.23	1288.54	691.008	784.188	455.091	395.508	2058.89	2356.5	1074.84	2040.35	2035.41
FBgn0004177	5067.02	3370.95	8756.05	6437.95	3438.08	3963.59	3632.39	3140.57	6192.44	3186.07	2008.2	1235.65	3381.58	2870.6	6014.96	7439.29	3521.35	4591.94	3492.43	1863.89	6301.96	4330.26	3564.89	1918.45	2890.74	7381.82	6837.56	3124.05	3129.27	2941.14	1217.35	2835.48	3659.74	5055.57	2576.91	3146.86	2242.39	1274.13	9809.68	7037.8	6291.63	4151.67	2039.82	3453.32	5537.29	3323.88	1902.97	3761.56	2935.34
FBgn0004179	5370.27	5286.44	12552.8	11219.9	12769.7	11408.5	9019.11	7725.54	7015.15	6695.84	6040.34	6004.5	6392.61	4128.43	10851.4	10389.7	10304.2	17546.7	12016.1	8930.33	9127.68	6631.92	7177.46	4066.41	6982.17	10908.2	3594.13	8328.71	10271.7	2971.15	7913.24	7405.72	6088.02	5291.49	5383.86	9541.32	8287.41	5418.58	11212	9538.72	5924.94	5085.79	4065.82	6106.87	11809.5	9070.85	9999.12	10817.6	8750.26
FBgn0004227	1752.44	1336.2	2457.28	2018.71	1714.94	1975.04	1757.04	1265.96	2494.13	1770.1	1749.51	1330.18	2299.19	2175.38	1962.13	2475.4	1972.59	1692.1	2096.53	1618.47	1940.69	1473.63	1969.56	1277.76	1714.96	1715.16	3423.23	1245.57	1717.38	2020.66	1225.11	2458.2	1927.9	2153.05	1795.96	1603.58	1822.61	2531.54	2727.35	2038.89	1862.76	1494.97	1247.94	1076.85	1852.68	1321.24	1236.59	1724.14	1550.33
FBgn0004237	6250.26	5381.35	3343.76	2691.27	2805.87	4239.44	3913.04	3488.79	4373.35	4811.14	5559.46	4618.19	3356.56	1852.56	2524.25	2878.47	2420.67	3766.64	4255.98	3438.4	5061.39	4512.49	5174.81	3616.74	3267.35	2299.18	3040.63	2704.51	4623.8	2770.21	2990.75	6715.02	4726.63	6159.03	4988.46	4419.24	3655.57	2331.22	2408.5	2268.95	6290.17	5242.25	3115.43	4090.56	2219.09	2156.46	2191.6	4623.43	4068.58
FBgn0004242	19267.8	13380.7	27851.1	20815.4	16496.9	28081.5	20699.7	15612.1	22967.2	16450.3	18427.2	13478.1	17810.3	15434.7	23064.5	27182.3	22238.3	40821.9	30612.4	22007.1	24769.8	17717.9	20999.6	12195.9	14266.5	23761.1	23582.6	19177.4	25009.9	17448.8	18014.8	20691	15278.7	19196.7	15444.6	23190.6	16517.1	24657.8	24760.7	18295.6	22540.4	14537.3	11114.8	12238	27692.1	19464.9	17465.9	25794	21670.8
FBgn0004244	3235.84	3687.48	3591.27	3957.75	2837.38	2989.86	3115.6	1813.1	6393.94	2903.85	2914.59	2580.5	2734.42	1178.17	2650.43	3610.85	2720.68	5887.14	6088.24	3744.56	3276.26	4366.91	2347.88	2253.58	1449.06	3263.96	4736.07	2483.12	3414	5098.33	2719.34	2845.69	2379.42	4266.94	1895.54	2780.39	2240.29	3754.53	3361.75	2753.17	1655.9	2509.56	1521.16	1141.54	2347.94	3107.74	1986.27	2033.96	2387.4
FBgn0004362	536.52	450.423	697.408	597.92	827.346	918.726	737.83	675.094	531.704	341.588	311.399	304.272	504.624	377.851	805.264	657.342	603.473	796.141	528.076	567.788	625.023	530.321	351.038	376.533	379.633	902.821	520.681	595.051	571.451	386.92	341.25	474.174	628.697	426.053	427.425	695.223	514.044	865.8	346.545	345.303	477.459	501.876	307.383	434.873	938.482	728.036	636.852	748.837	518.609
FBgn0004363	122001	67680.8	160659	115508	83146.2	161078	102229	53243.9	129745	103883	99685.6	93426.9	76166.3	50909.8	167458	122426	78242.9	267581	168741	120195	167214	123886	111798	60824.6	68169	137045	137311	84951.9	155690	108587	87560.5	104307	85220.7	130530	86054.2	142660	97889.5	233252	137999	97368.1	143105	88928.3	47045.7	79952.2	148173	118664	96112.3	154362	128576
FBgn0004397	3689.6	3934.45	2016.6	1578.54	1267.6	1516.94	2272.02	2273.57	4752.69	2742.67	2788	2164.89	3864.57	2565.83	1585.67	1372.23	1119.21	1147.85	1261.3	733.839	2303.57	2556.78	2779.82	1850.76	3073.41	1705.09	1680.01	1495.44	2110.55	1770.12	1930.61	3587.65	3948.67	3143.1	2530.65	1518.64	1440.67	2287.54	1533.78	1395.81	4641.65	3323.75	2136.09	2462.45	1780.44	1782.49	1652.16	1739.69	2521
FBgn0004400	0.000589576	0.0183182	0.23039	23.5431	104.978	0.000328261	0.996009	0.000999862	0.348749	0.0144413	0.0284739	6.10789	0.0130189	0.00732281	0.00288659	0.238918	0.86327	0.0734611	0.00817055	0.0397123	0.163582	0.04119	0.150093	6.02574	0.0326624	0.00792116	0.000221317	0.0123557	0.0594717	0.00247033	0.0138874	0.000153996	0.439661	0.00933956	0.290107	52.5047	175.035	0.739884	0.0213397	15.9846	0.103234	0.00861178	12.7085	5.85846	0.0110713	120.794	201.133	0.849767	21.8936
FBgn0004401	14990.9	9257.34	12582.1	6887.67	3997.15	15621	12405.6	7552.22	20468.7	11089.1	12093.3	7130.52	7257.1	3077.12	11159.5	12674.2	6014.09	12113.5	10758.4	6936.98	15041.5	8872.59	11668.4	8945.09	5782.85	8969.84	10215.3	4426.32	7540.76	8708.46	6145.36	13651	9895.92	14116.9	6367.87	11496.2	4406.92	7086.92	9345.97	5979.03	14114.5	8984.53	8823.06	8287.69	11772	8699.61	7101.57	10560	10241.8
FBgn0004404	3143.85	2342.31	2060.93	2083.11	1939.91	2665.54	2445.53	2101.36	4323.9	2706.89	2480.51	2260.35	2206.24	2155.16	1896.27	3204.97	2108.9	2579.63	2648.56	4489.31	3236.59	3512.89	3186.62	1849.02	2989.87	2920.04	3706.66	2270.52	2531.97	3625.75	2703.52	2728.45	2304.26	3717.95	3620.8	3654.77	1914.13	4597	1901.85	2175.33	4080.66	3576.65	1314.52	2639.92	3133.82	2724.66	3890.03	3866.96	3087.86
FBgn0004419	34773.9	24435.2	4928.58	4064.78	781.461	4226.87	3519.15	3607	31717.9	11050.7	7184.11	4005.05	22134.9	526.49	3946.79	3643.45	2098.86	7645.99	6439.85	4852.81	33319.2	25328.8	11391.5	9106.2	1279.42	4824.26	3924.9	4734.3	8880.59	6464.54	6556.56	13063.6	20197.1	28985.6	20009.1	5353.88	3080.51	4728.45	2819.49	3591.16	33406.9	23565.7	9862.95	6479.3	5809.12	4784.97	1788.65	5533.09	4582.3
FBgn0004429	8721.67	7014.6	2237.7	1614.43	1263.04	15351.3	10614.4	8837.26	9485.75	13890.8	12125.7	9416.6	6279.74	5978.93	1662.56	1630.11	1413.97	24155.9	16262	13834.7	11441.5	8234.53	12046.6	10035.7	5589.46	1720.71	2483.64	2121.42	22820	20790.4	15361.6	15631.4	10041.1	9970.1	8978.75	15440.9	12165.5	19657.3	1594.06	1767.5	12569.5	9048.72	10513.7	8300.65	3683.89	2631.97	2477.65	21023.3	14708.4
FBgn0004432	35259	27179.9	132196	103596	92886.8	83475.2	60809	48062.4	56840.9	42649.4	45228.9	34778.5	47496.6	41043.9	109492	110675	97894.1	79208.5	62336.8	52812.9	53852.8	42425	53794.5	27224.2	40227.4	92992.9	100471	78500.3	49325.1	50440.7	36572.8	45412.9	38151.4	43412.7	36442.1	59745.6	47843.3	77355.4	136726	101705	45089.8	34644.6	27861.2	27340.5	93271.4	66916.8	58187.2	68091.9	58060.5
FBgn0004435	10569.5	7513.05	17382.3	15086.3	13838.4	16065.8	11812.3	8634.99	12821.2	10005.3	10282.6	7299.46	9844.65	10148.6	15692.4	16401.3	13460.9	22928.8	17619.9	15135.4	13978	9479.11	10099.4	5584.52	7907.59	15142.9	15256.8	11300.3	15048.3	12298.5	10022.6	9670.78	6523.17	10162.4	6783.86	14542	10350.3	12908.7	16911.3	12696.1	9900.98	7715.74	5391.02	5903.13	16208.4	12452.2	10886	13606.6	12383.4
FBgn0004465	791.107	1113.29	2249.69	2069.9	1958.29	2522.95	2068.47	1741.38	1304.46	1534.8	1600.34	1828.59	1110.22	1312.59	2218.11	2170.3	2226.78	2039.01	1985.05	2242.88	916.908	1188.3	1808.92	977.321	776.224	1937.19	2338.78	2659.89	923.493	1124.39	1148.56	1235.28	1131.89	1005.24	1225.55	2911.89	2160.75	3680.48	2521.98	2100.09	1085.17	1120.99	1068.87	1016.81	2498.2	2174.68	2036.2	2552.41	2931.18
FBgn0004507	37136.1	27747.6	44622.5	37528.6	32814.2	53957.5	37192.3	27979.2	46356.7	35549.6	34028.2	19702.2	39574.9	28537.9	41763.6	43331.3	40402.4	54929.6	36805.4	24923.8	43165.7	33026.4	41884.5	22867.8	31771.2	42320.1	45870	40348.4	33288.9	26906.5	19784.6	36673.6	36113.9	40349.1	25831.3	37595.7	24892.5	53315.1	42272.5	34919.3	39151.8	26127.7	20820.4	20303.2	42986.4	30271.6	25779.3	43381.7	30413.9
FBgn0004513	13838.1	10135.7	20607.5	15231.1	10679.2	19765.9	14298.2	9964.07	15592.5	11491.2	12131.2	8184.87	9436.97	7303.01	16278.9	18394.9	14932.5	23222.3	18310.4	13287.7	15913.6	12167.2	13401.3	6973.16	8158.57	16099.3	17993.4	10286.1	17162.4	14478.2	9912.23	12050.8	11141.5	12769.7	8839.25	16133.8	9359.39	17157.8	20001.9	15553	13816.5	9475.73	7147.42	6811.1	17907.3	12596.1	8654.57	17590.4	13349.5
FBgn0004516	9493.6	8321.68	30296.7	20574.3	16649.4	15839.4	12077.6	10100.8	13801.7	11073.1	10711.1	8892.55	10987.2	10838.6	26231.4	28121.5	22530.3	14691.8	11112	10007.9	14487.9	10842.2	12686.4	8661.18	11951.6	22026.7	19176.3	15184.2	9057.65	8585.22	6912.81	10534.1	11463.9	12571	10007.3	14420	12348.1	16008	31439.5	23330.5	12603.4	9746.59	8283.05	9592.33	22865.3	16143.2	14915.9	16316	12879.2
FBgn0004552	132.247	205.716	130.067	280.285	194.016	234.685	173.328	422.049	101.113	141.249	158.396	222.376	277.724	176.19	203.371	181.826	222.723	76.7347	89.1095	201.83	64.5433	144.605	168.58	219.81	299.383	4396.89	4289.42	640.983	129.671	261.995	408.113	108.349	189.528	120.409	229.719	164.561	147.238	95.5782	6713.05	524.322	151.311	155.61	253.462	254.271	622.46	726.922	349.628	93.6363	175.76
FBgn0004574	15433.7	10258.4	30322.4	27150.2	23022.3	31854.8	19437.2	16173.9	14345.2	19949.7	18681.2	13917.5	14227.4	15871.7	28546.3	26852.8	20990.4	35842.8	27694.8	22839.1	20826.2	15136.8	18514	11843.9	14742.4	24893.7	17265.6	21441.2	18688.8	10732.4	14774.6	12591.8	13580.7	16798.5	12566.9	23280.6	18656.2	26803.3	29478.7	22858.3	15521.9	12658.2	10570.1	11190.4	30126.1	21794.5	20973.3	25600.3	22598.7
FBgn0004575	11159.7	5629.54	25225.8	14282.2	10775.5	16869.4	14214	11789.7	12925.7	5967.96	5594.67	8750.43	10188.4	4156.09	12552.3	17209.4	15781.3	25032.4	17597.4	15183.4	14994.8	4981.98	13443.1	5078.25	4650.2	17751.4	18903.5	12627.3	17441.1	16939.9	10916.8	11934.5	4383.04	4929.23	3761.74	14828.7	10624.6	19314.3	20754.3	14834.6	11478.6	7707.8	3609.23	3195.84	12704.2	8948.85	13459.6	22312.2	16834.7
FBgn0004580	15268.4	11920.4	44854.7	34802.6	31116.5	41813.5	30260.2	23903.2	28560.7	23519.1	23198	17639.4	25453.6	21573.8	37444	40234.4	32837.2	28040.4	25010.6	25431	23773.2	18257.5	26245	13398.5	16387.9	39085.3	40150.6	33133.8	14128.2	14389.9	10587.1	23009.2	15807.5	20029.6	16358.3	32385.4	24563.9	50613	45689.9	34562.7	20777.3	15433.6	12658.8	12714.5	44754	30100.2	27401.7	37979.4	29678.9
FBgn0004587	13911.3	8836.13	14507.4	11263.8	9616.54	18552.6	11424.3	8279.49	12737.1	12384.6	11863.1	7508.92	9076.39	6127.59	14532.5	11080.2	8082.48	13652.5	11859.3	9677.37	11596.9	10378.7	12415.1	8183.44	7910.14	8529.86	9204.14	5997.82	9478.68	9747.49	5703.04	12708.2	10096.1	11837.6	7006.81	11233.7	6915.51	14539.9	8926.55	5799.18	11678.2	7818.01	6943.91	5059.8	9297.08	7399.54	5941.81	10953.9	9474.29
FBgn0004590	0.000589576	49.5378	0.23039	0.0196952	0.0966599	0.000328261	0.996009	0.317003	17.5835	1.94199	0.0284739	1.34417	0.0130189	0.00732281	6.39287	0.238918	0.86327	4.78964	0.00817055	0.35998	0.163582	0.04119	0.150093	0.197019	0.967446	0.249787	0.000221317	0.0123557	0.0594717	0.00247033	14.4608	0.000153996	0.439661	0.00933956	0.290107	0.106623	0.644131	0.739884	0.0213397	0.000838585	0.103234	8.14148	10.4013	0.0988304	17.8714	368.087	443.181	0.849767	0.259844
FBgn0004611	23902.1	23126.2	11421.9	11875.6	14021.9	30300.1	24918.5	23551.5	20762.6	15041.8	14507.7	12593.8	15877.5	11236.7	12280.5	17194.1	16615.3	45097.7	40445.5	33964.4	38492	34779.1	12869.4	9704.36	39302.9	17217.2	15285.5	14536.8	43986.7	38757.5	28273.9	14105.3	21943.1	26303.3	16363.1	31868.5	26427.6	60827.5	12860.6	10696.9	22561.1	23417.2	8106.72	18095.9	20651.1	15648.8	16332	29108.7	24565.4
FBgn0004623	11572.7	9176.46	4470.49	4247.11	4401.4	9405.28	7692.56	6425.08	9699.62	7668.3	7639.09	6142.11	7435.48	7851.97	5068.92	5518.13	5454.05	11406.1	10455	9382.66	10111.6	8214.37	7632.92	6587.14	7493.11	4907.21	5193.45	5137.02	10762.2	10762.9	8022.85	9786.36	8975.72	9959.94	8227.68	8957.51	7292.59	12285.8	6776.26	6213.69	10726.8	8318.53	6174.58	7044.5	6912.16	5890.22	5845.36	9399.43	7901.82
FBgn0004629	30.2556	45.9856	55.1895	52.2554	26.0261	31.8409	81.4644	29.8951	36.8893	33.3734	13.5825	30.1912	46.7611	21.3205	69.2731	193.837	54.3389	0.0734611	14.7568	35.653	55.647	64.6154	150.212	18.6444	73.4674	105.535	88.5112	84.8252	58.2615	163.79	74.8723	114.079	168.959	58.8414	24.6958	19.9462	10.322	62.6298	48.761	146.424	143.066	94.3562	21.0314	79.7467	63.6196	163.285	67.8835	90.0217	127.09
FBgn0004636	3507.9	2137.16	5424.79	4063.68	4229.57	5320.43	3518.17	2954.25	4452.82	3119.35	3215.24	2498.81	2786.55	2422.35	4813.17	5328.76	3726.86	5514.02	5635.79	3753.93	4105.55	3121.67	3391.72	2475.98	1263	4511.54	4042.03	3506.74	4057.68	4241.28	3111.9	3826.33	3103.42	3865.6	2058.97	4206.5	3109.59	5005.96	4836.14	3280.21	3491.72	2528.91	2458.42	1905.99	4717.74	3551.84	3459.58	4146.69	3362.95
FBgn0004646	6880.39	4605.69	7033.52	6510.35	4052.32	8796.56	7111.44	6951.63	7316.6	8479.93	8253.3	8541.05	5374.2	4986.82	8408.61	5770.01	10833.2	10344.1	5234.15	4809.92	6559.1	4481.44	10202.7	6560.8	7181.28	8784.76	6515.21	9040.83	9557.22	3935.36	7306.05	6721.24	5904.17	6132.89	6753.36	8451.64	6698.63	12665.3	11012.5	11398.6	8169.65	4672.43	6625.63	6247.86	9876.11	7394.03	6536.95	9840.68	6597.02
FBgn0004648	5889.58	4650.24	5438.88	4388.22	3879.34	6865.49	5044.18	3940.9	6313.99	5677.84	5504.09	4125.51	5649.25	5181.5	4550.11	4975.24	4360.08	6617.81	6069.42	4951.84	5859.13	5035.69	5145.52	3511.82	4461.95	4384.41	4789.95	3426.07	7551.23	6657.99	5288.54	4927.71	5099.48	5235.76	4787.95	6156.16	4706.62	7264.91	4234.16	3581.82	5495.66	4447.59	3609.92	3819.28	3599.9	3090.17	2632.99	6012.64	5190.18
FBgn0004654	2521.25	2030.67	573.598	743.333	804.173	1179.18	1187.34	1030.8	2333.98	3461.93	4575.47	2411.3	2001.27	2673.19	720.763	552.901	733.548	809.233	1736.43	900.532	2058.9	2070.85	3211.37	2189.37	1755.13	656.346	1119.05	1618.6	2127.5	2487.9	2176.92	2545.77	1761.78	2287.64	2211.71	878.54	819.161	613.321	530.589	847.474	1709.78	1633.99	1895.2	1856.61	928.658	1033.47	1263.03	1883.85	2124.37
FBgn0004687	3466.5	1130.84	1404.72	758.977	838.839	1453.64	1459.46	1218.67	2695.15	1120.19	969.449	689.293	620.615	840.526	1156.62	918.728	594.098	2950.71	1120.87	520.401	4077.37	935.652	725.866	580.42	636.742	1347.39	966.527	804.91	1507.45	1054.83	636.53	779.122	1288.93	2263.86	657.637	1422.77	595.886	568.453	993.511	822.447	2689.95	895.851	602.036	846.517	1470.04	820.026	765.287	1898.78	1334.32
FBgn0004777	85.6873	309.541	227.98	183.799	308.973	193.143	203.959	201.869	109.168	201.838	164.997	202.865	226.75	212.774	278.22	170.382	178.061	33.4863	190.918	146.191	53.6471	148.427	64.965	154.098	106.95	183.812	14.2028	203.831	107.571	296.43	221.275	61.1931	327.534	36.6141	188.387	145.114	182.556	140.565	286.123	169.759	76.4305	209.156	338.033	409.372	132.496	183.2	212.239	184.54	147.097
FBgn0004779	1573.07	1278.96	1783.56	1577.57	1912.19	1474.65	1346.34	1309.53	1018.52	1308.47	1305.72	1227.39	957.19	1137.33	1252.71	1008.35	1715.35	2204.16	1640.47	1384.97	1464.9	1336.63	1348.2	1171.75	1382.64	1904.1	1349.84	1775.26	1861.38	1916.91	1536.84	1515.22	1032.45	1242.61	1114.63	1387.67	1256.3	1808.35	1686.75	1397.45	1278.27	1133.53	1017.49	986.107	1328.71	1198.49	1183	1003.77	894.72
FBgn0004784	3232.1	2791.36	9267.42	7387.5	6957.55	8359.08	6671.09	5303.73	5615.54	5536.78	5255.71	4101.06	4620.82	3980.13	7674.01	8359.45	7085.73	6907.96	5996.36	5471.31	6012.83	4835.94	6807.76	3588.52	4637.71	9155	10448.1	7329.03	4837.66	4367.23	3858.41	4613.54	5418.42	5945.15	4761.71	8185.41	6586.53	9054.15	9980.55	7697.25	5558.9	4991.83	3792.44	4046.34	10392.6	7945.57	6758.3	8678.76	7509.56
FBgn0004838	9047.69	8001.43	10321.4	8626.83	8400.36	13199.5	10399.2	9034.21	9602.52	10081.6	9431.51	7932.39	8698.11	6641.62	8553.92	8233.28	7332.72	11221.1	9129.88	8140.94	9787.56	8129.15	9005.1	7473.18	8857.62	8929.84	6379.09	7155.43	8021.73	6459.25	6794.83	9584.96	10497.2	9198.72	6118.48	9137.33	7663.98	10336.3	8087.62	6012.61	9809.26	8281.39	7601.94	8662.53	9251.01	7465.57	7216.6	10077.4	7921.94
FBgn0004856	0.000589576	86.9358	133.195	314.446	462.423	158.437	27.5403	302.776	0.348749	19.5905	19.7129	40.9128	34.6963	133.01	20.6058	122.728	237.573	0.0734611	33.5269	69.2061	0.163582	0.04119	0.150093	0.197019	38.0238	0.00792116	0.000221317	230.851	0.0594717	48.7765	94.3101	0.000153996	0.439661	0.00933956	0.290107	21.1928	116.551	60.7341	33.5165	177.611	0.103234	21.2543	3.91911	30.4428	14.9331	116.621	193.172	34.1768	65.8871
FBgn0004867	4890.09	4334.63	4816.04	3756.35	3547.56	4757.88	1707.43	3462.84	5660.37	3477.6	4227.77	2125.33	9262.44	8500.12	4121.02	4269.57	3471.75	4869.43	4029.24	1875.08	5802.89	3721.4	4113.97	3708.27	2675.74	4078.44	3510.27	5838.24	3287.99	1064.94	3052.53	4215.69	3886.99	4494.09	2885.19	3576.13	3060.94	1582.02	4606.35	4047.04	4772.77	2684.62	3501.53	3020.6	3497.48	3073.03	1725.2	2892.88	2836.65
FBgn0004868	66240.8	25780.8	67145.3	39756.4	12658.6	84266.7	55268	27443.4	47328.3	63042.8	48928.1	37107.9	18341.4	16596.2	62914.4	50021.1	15636.7	72152.3	45944.2	15333.9	82940.3	40701.4	56970.9	28412.5	10966.4	63963.8	48281.6	24859.5	49271.3	16060.2	8825.6	73607.2	31257.4	42675.1	15833.4	46887.7	29269.4	68136.4	33665.1	25485	69028.8	16250.1	26237.5	13670.5	70118.1	39266.3	17561.5	88775.5	51701
FBgn0004888	22639.8	17168.4	48054	37151.1	35251.5	43444.9	30086.9	24278.6	41964.3	30667.6	29916.3	22487.6	29906.7	28298	46735.9	49305.2	39583.6	46402.3	36676.6	28831.1	23783.5	17913.8	31193	10197.3	17009.8	49637.3	49220.3	40685.3	35242.6	29885.2	22420.8	14597.1	18041.3	19124.8	15672.9	41892.8	29295.7	56142	54337.2	40728.4	20137.7	15436	15349.1	14078.7	62608.7	41722.7	36739.2	55412.5	44260.6
FBgn0004907	56483.8	24583.2	196153	124045	51970.8	145820	111943	38339.5	115594	73343.5	83775.1	55242.8	52339.3	65553.4	158848	186414	136343	128401	116239	73206.4	111459	57251.5	101883	53157.7	24568.2	181379	168710	114247	59439.8	55224.5	23496	95706.1	64517.6	88747	61458.4	127147	62839.7	53566	186095	130726	96099.5	50961.7	42586	49642.7	179441	111644	97420.7	151876	110323
FBgn0004921	15802.7	11849.6	7472.93	5197.06	4901.93	7593.16	5916.73	5064.43	9954.98	4925.41	5908.26	4508.9	7760.31	6909.04	6125.33	6526.67	5708.08	9771.17	8253.85	6723.2	10466.6	8535.53	7241.65	5077.68	6969.88	5826.12	6930.2	5985.35	6092.05	6810.21	5323.93	6799.23	9564.63	11366.8	8748.58	5991.74	4882.51	6999.96	6661.67	5493.98	10345.4	8425.48	4708.5	7005.49	7257.08	5659.71	4767.2	6580.23	5664.85
FBgn0004926	1358.29	1659.75	298.809	582.637	864.999	916.367	1145.82	1285.41	886.763	1365.71	1230.56	1748	1404.09	1773.78	785.616	650.942	688.955	1125.53	1068.19	1156.03	1169.17	1411.52	1394.96	1204.25	1674.36	441.231	311.784	603.412	888.851	579.041	1278.55	1186.05	1456.17	1507.45	1728.89	966.533	1400.12	839.181	247.273	447.03	628.635	1340.88	1424.16	1382.76	272.348	422.987	561.594	687.068	905.702
FBgn0005278	1013.47	864.86	1246.59	1252.98	1240.35	1403.55	1007.1	948.416	1522.47	771.532	840.512	845.816	1361.28	1707.21	1211.4	1382.88	1474.79	1077.94	1022.14	988.608	1346.99	1263.98	1106.2	731.756	1092.58	1015.75	1278.18	1248.61	541.437	622.196	601.593	1190.47	991.837	1145.86	1209.26	1285.44	1139.55	1915.82	1505.91	1256.16	1265.74	1108.2	636.722	1069.31	1628.21	1183.61	1173.12	1271.74	1117.35
FBgn0005391	1083.15	1180.35	8780.63	7215.5	7161.04	5915.13	4898.36	4339.28	3589.49	5090.86	4416.6	3866.17	3212.34	2961.56	9181.84	8625.65	6170.35	6656.43	5273.41	4788.7	4085.74	3357.12	4481.41	1746.9	3383.9	10693.4	8912.93	8194.09	5304.57	4170.48	3712.6	1582.76	3425.2	2670.07	2346.2	6225.68	5122.25	7135.45	12156.7	9211.41	2227.97	1986.59	2368.73	1977.32	13792.2	10461.5	9668.04	6541.09	4960.23
FBgn0005411	1603.3	2179.7	5447.92	4259.89	4553.25	3932.4	3492.01	2595.47	1092.1	2417.85	2748.23	2376.07	8802.18	4952.33	4373.12	4623.67	4487.16	2649.72	2568.66	2456.27	1444.13	1946.69	2422.62	2215.76	1501.79	3308.59	3749.98	2479.03	2987.14	2023.51	2564.88	2161.55	1918.73	659.487	1854.59	2111.5	2029.21	1723.66	4503.88	3388.11	1632.87	2863.78	2514.62	2269.67	3174.96	2560.11	2877.92	2579.34	2356.58
FBgn0005427	722.541	668.053	1356.83	1022.13	1163.9	1628.25	1536.58	1168.81	1113.26	803.23	689.164	656.686	935.885	819.033	1173.08	1407.08	1113.16	1448.43	3088.02	1610.17	532.27	1009.67	1028.98	745.059	921.398	1378.83	1153.08	1175.12	858.093	1860.27	820.553	789.214	765.744	891.844	967.985	1361.31	1103.38	1962.76	574.39	588.753	621.778	756.372	546.536	706.402	1487.76	1260.26	1300.9	1306.81	1324.96
FBgn0005533	5835.92	4570.31	4585.29	3044.49	3527.54	8624.18	6236.21	4885.56	4629.11	5515.04	4744.24	4534.13	2975.95	5053.95	2419.81	3628.53	2825.16	9966.22	5712.39	2913.03	6278.02	4714.11	6180.25	3200.25	2676.78	3493.77	2171.95	1314.86	7307.26	3190.7	3170.09	7066.62	3463.42	5605.8	2014.61	5962.4	4556.81	1580.04	2823.74	1266.18	6928.68	4563.65	2993.1	4073.61	3955.17	2792.99	1984.98	8288.8	5898.01
FBgn0005564	1229.99	872.774	2040.15	1622.38	688.33	1778.81	1608.58	1177.76	1895.2	808.038	1303.66	957.541	1431.3	989.344	1588	1776.93	1581.01	2832.7	2454.59	2005.74	1628.34	1402.58	1394.62	999.439	1153.18	1316.1	1733.59	1285.58	1722.59	1682.36	1302.1	1491.97	1166.56	1234.46	1116.62	1573.28	1108.84	1722.11	1938.69	1205.12	1699.55	1238.56	925.847	890.941	1673.54	1288.63	1186.72	1532.75	1457.48
FBgn0005585	9291.11	7037.95	37237.3	26772.1	20539.4	27263.6	21357.3	17709.9	8964.42	12720.6	11268.6	9055.2	4880.38	3645.63	29779.3	29324.2	24197.5	32208.6	22905	17396.8	14882.7	12627.4	14801.4	8406.74	9857.22	30323.4	25998.8	12754.4	21027.4	15322.7	10837	11770.1	11013.3	9479.59	4851.54	18755.5	16808.7	18986.5	32506.7	16585.9	11495.6	9492.14	8672.82	8152.65	29080	22424.5	16787.1	24220.8	17190.5
FBgn0005586	14587.2	11302.5	48369.8	33692.8	25829.5	42783.6	31858	24735.3	21271.6	22685.9	22476.2	17115.5	14236.2	11503.7	41809.8	44408.7	32296.2	66975.6	48331.3	41573.6	18384.4	15685.9	25951.8	11611	10759.7	36357.7	37459.3	31484.3	37780.5	35935.2	23607.5	19149.5	12137.8	13889.5	11409.5	34706.3	24619.5	28849.6	36751	30078.9	14977.1	10550.1	13153.2	9452.7	41767.6	29584.1	24933.1	40464.2	31520.7
FBgn0005593	8369.47	5981.48	16337.5	11371.1	7864.71	15961.1	12531	9872.35	9834.84	8266.58	7574.24	5750.11	5152.87	3471.69	13375.7	13881.7	9958.61	19459.1	15286.1	10115	10839.5	7578.4	10718	5327.1	6477.5	13108.5	13471.1	11369.9	13252.6	10224.5	7057.82	8963.82	7540.52	9414.08	6666.49	11346.5	8402.92	9171.37	12786.1	7836.02	9285.42	6686.13	4760.09	6369.49	12370.5	8776.51	7010.93	10685.5	8098.73
FBgn0005626	19943.6	12936.7	9761.18	8801.38	5907.87	8006	6635.52	6077.4	20568.5	8707.08	10335.8	7427.67	15885.2	13961.1	7846.05	8935.48	5503.15	9748.01	9952.35	6600.63	21049.2	15014.7	9130.39	6030.93	9415.8	10893.5	7884.86	8128.23	9438.1	10422.7	6439.21	10132.4	14081.9	16462.5	11725.9	7460.83	6538.39	11498.4	7317.54	6081.19	17858.6	11576.9	5014.4	9398.48	9406.34	7815.87	6994.29	8085.73	6614.79
FBgn0005633	65.8658	5.33255	80.7663	92.4537	54.0618	2.4428	24.539	32.1046	53.6919	14.6376	15.3849	14.8956	34.8311	27.7628	34.6629	65.7457	35.2713	5.60311	11.128	60.7609	31.5708	6.93603	6.21031	9.13457	5.37993	15.2245	39.0243	36.9761	8.15303	31.0975	18.1343	10.6936	34.163	43.4365	27.0841	15.2518	24.0916	5.28064	45.6507	43.5802	38.5031	4.02166	51.6409	23.0719	23.988	41.4069	34.2433	11.0031	6.91352
FBgn0005640	9115.14	6595.19	4486.01	4439.32	4746.16	8935.64	6688.96	6376.88	8978.85	7170.77	7258	5918.57	7665.07	7969.36	4612.99	4850.71	4592.25	10865.8	8249.02	6904.75	8372.4	6796.53	7920.92	6047.88	6540.99	4848.13	6661.13	6766.09	6460.72	6577.32	6076.08	8817.34	8533.58	9413.89	6273.03	8237.21	6116.8	9755.84	4510.3	5127.03	9225.72	7031.48	6477.46	7177.08	6047.87	5204.26	4761.1	8291.82	7451.8
FBgn0005664	565.616	572.792	540.293	772.813	789.756	284.378	371.906	298.195	208.159	697.234	596.199	399.604	264.564	423.206	86.6517	60.1801	137.105	1674	1311.41	1299.37	2694.62	2350.06	494.785	649.98	2545.08	190.839	130.508	159.211	843.693	790.12	481.289	643.949	653.221	621.001	801.013	497.201	508.11	311.01	81.2989	175.617	625.922	619.96	765.522	637.041	146.061	249.259	170.514	524.523	678.057
FBgn0005671	41183.6	29234	71384.1	54656.7	51528.8	67618	47040.5	39156.3	54617.5	41271.2	43730.2	32863	41620.8	37264.3	61581	66765.2	53019.4	85615.6	62027.1	50070.1	62369.3	46697.6	50544.8	30209.6	41464.3	60807.1	60800.9	50013.2	47941.3	42158.1	33025.7	48940.1	40489.4	49947.4	35434.8	55072.7	41664.6	68450.8	63368.9	46113.5	53008.1	37471.8	27110.3	31345.5	72880.1	52177.3	45829.9	63197.2	50836.9
FBgn0005779	2218.18	2121.81	46.2346	111.948	224.357	7294.36	5757.32	4890.76	910.183	5186.06	4610.52	3934.56	88.6647	191.334	152.04	112.141	137.056	6869.38	4674.08	4354.79	2180.88	2430.32	4613.28	3507.41	2345.68	233.776	139.862	310.48	9551.09	7552.58	6247.49	4422.19	1786.85	1201.71	1148.3	5498.58	4839.58	6731.45	142.104	210.569	2648.01	2047.82	3924.89	2149.13	277.576	292.687	511.475	8172.52	6272.71
FBgn0008635	3799.76	1933.1	1579.26	1475.45	887.332	1244.1	1403.88	1130.58	1589.44	842.63	1106.7	665.508	1358.43	1208.86	1161.54	1318.9	1041.61	1432.32	1521.38	1474.88	1158.31	1136.24	968.715	1031.72	959.646	1318.94	1132.54	1049.51	1636.29	1749.24	818.239	1651.17	1316.81	1833.72	1434.48	1209.86	1063.2	1520.51	1443	783.471	1742.44	1309.18	1188.82	948.501	1211.5	1318.9	845.786	1153.77	1037.83
FBgn0010014	6296.97	4454.97	6598.37	4763.6	4680.65	8318.12	7534.65	6136.16	7159.6	7863.2	7289.94	6064.33	5883.77	4067.87	5334.19	5290.73	5535.22	10093	7519.69	7322.34	6960.38	4679.74	8473.31	4785.79	5978.12	5859.99	6441.43	4900.89	7607.6	7246.8	5155.54	8597.7	5650.61	6619.77	4857.95	8147.89	7250.33	9059.37	6514.18	3930.45	6692.08	5415.93	6187.1	4690.88	6133.1	4900.93	4668.63	8975.5	8167.48
FBgn0010015	27800.2	19022.2	1073.32	1101.79	1289.89	8457.4	6764.46	5296.32	15458	5541.6	4747.23	3248.19	3902.27	2533.82	1261.17	1468.73	1199.16	11346.9	8285.21	6331.14	19196.5	14679.6	3110.93	3029.69	12077.3	1015.97	939.786	2135.68	9290.75	8433.74	5744.77	3742.64	15342.6	21231.2	16409.6	8853.84	6751.12	10365.1	859.572	1309.78	18154	12270.9	2238.73	10574.7	1718.72	1490.49	1800.27	9003.27	7683.11
FBgn0010038	157.595	580.992	227.066	322.177	332.669	95.6583	83.804	599.525	134.919	34.5212	98.6956	2029.87	2493.37	1590.75	25.2633	156.84	418.757	85.3642	425.302	532.709	7.82613	330.839	35.1417	63.8963	499.12	64.793	111.901	535.763	230.633	61.8045	498.639	48.6087	34.8598	176.719	796.272	64.1971	469.281	572.587	132.918	299.295	267.36	287.074	65.7894	422.734	180.491	199.996	478.152	120.63	124.899
FBgn0010040	111.136	276.408	9.95091	22.5641	74.5228	160.61	223.545	247.906	301.629	288.033	260.97	393.559	305.906	486.343	31.8823	19.8898	51.3889	34.9294	93.8438	141.357	32.0928	76.1412	331.299	196.783	116.019	25.5439	63.2944	105.884	134.72	168.79	193.6	111.46	72.7044	68.9712	99.9499	213.399	312.665	139.786	14.9911	33.0053	22.0608	67.6917	372.758	132.392	6.04497	28.9907	72.9186	192.513	333.324
FBgn0010044	5579.72	4704.91	12871.6	11004.4	9941.76	12733.2	9839.08	8467.56	8848.93	9244.42	9562.97	7661.88	8206.85	7203.46	12058.4	13501.7	10001	12513.2	10298.3	9163.75	5918.52	5313.6	10548	4778.35	5242.6	12189.3	10568.3	9750.78	8531.38	8377.88	7098.99	6118.31	5606.57	6780.95	5936.92	11933.1	9587.08	15394.2	12421.8	10076.7	6820.77	5312.21	5545.03	4469.31	13593.8	10339.2	9252	13119.1	10956.1
FBgn0010053	785.301	911.663	2631.55	2453.9	2039.93	2595.16	2014.24	1689.37	647.22	1638.44	1540.92	1554.94	892.95	1467.4	3092.95	3591.49	2566.21	3197.84	2788.28	2053.95	1331.57	1336.65	1506.57	1074.48	1044.07	2843.82	1774.59	1693.49	2166.67	1821.23	1570.39	1544.26	914.968	760.764	880.217	1626	1592.35	1362.89	2557.1	2311.41	576.496	730.221	971.385	836.966	2340.44	1927.42	2122.26	2079.5	1674.48
FBgn0010078	4877.81	4442.03	5092.71	2846.52	713.966	2873.18	2993.85	2845.41	3788.61	2572.35	2280.68	3150.17	3710.27	2041.77	1883.34	2445.1	2394.17	3460.9	2160.56	1968.86	6199.16	2428.02	3805.26	2685.61	2409.24	2712.55	3053.98	1809.55	2799.49	2262.29	2172.96	5523.8	3540.97	3707.38	3131.61	3883.54	2466.21	2772.65	4309.74	3451.3	6848.82	5167.33	2642.2	2293.64	2002.28	1433.29	1871.29	3415.9	3192.27
FBgn0010100	30173.7	21426.3	61334.6	45571.7	41126.8	64715.7	47131	36315	42450.5	35088	36903.4	28141.2	31003.4	25431.1	57640.4	61301.7	48266	66371.7	53249	40867	40622.1	30537.5	46188.9	20869.9	26060.9	62118.3	59036.8	48191.5	40860.8	37587.9	26122.4	32447.9	29888.9	34565.9	25586.4	54410.7	41044.2	61389.5	61968.2	45121.1	36056.1	25191.4	24626.8	20678.5	75886.3	52766	44921.5	63601.9	53294.7
FBgn0010114	311.274	191.59	933.081	651.864	135.691	433.954	840.231	241.12	655.642	345.131	794.662	275.802	221.594	243.976	501.943	828.535	1066.8	700.401	773.386	145.085	432.526	585.213	541.577	467.116	779.854	577.384	670.989	951.875	363.747	725.686	516.612	446.822	256.581	438.816	241.123	768.708	531.442	519.77	609.079	195.007	318.24	377.48	507.574	180.445	652.393	654.635	204.72	564.215	615.041
FBgn0010198	1259	1416.73	2942.41	2704.2	2544.97	2773.62	2659	2397.27	1106.82	1874.69	1878.53	1713.96	693.603	996.702	2424.6	2832.69	2779.11	2378.39	1836.26	2084.68	1624.6	1813.38	1704.97	1385.39	1933.78	2419.72	2591.84	2709.26	1966.48	1898.28	1581.27	1694.55	1290.24	1052.53	1416.02	1933.46	1918.7	2233.01	2499.4	2623.23	940.864	1388.83	1394.95	1120.41	2401.42	1926.8	2281.39	2538.09	2095.9
FBgn0010213	22330.7	16869.8	51157.2	40335.6	39983.4	48405.3	35564	28541.3	28627.9	27692.3	30739.6	24163.2	23612.4	23475.5	42714.9	47323.5	38935.3	46041	36228.9	22824.4	28368.8	21575.5	34414	17489.2	21126.9	44790.9	45950.5	36907.6	27816.4	29248.7	17064.9	26738	21085.7	24172.8	15302.6	43942.9	30320.2	54507.6	50748.8	36750.7	24382	18768.9	18946.5	16382.1	53445.4	39052.1	35486.8	43910.9	40299.7
FBgn0010215	3035.6	2540.22	3359.43	3155.35	3265.41	4405.76	3906.45	3424.72	2614.54	2820.71	3134.69	2653.78	2094.89	2019.24	3113.52	3085.37	2328.44	2946.2	3549.7	2785.73	3619.42	2892.59	3519.33	2422.14	2625.11	3375.91	2478.1	2220.56	3194.22	3249.77	2560.25	3427.03	2502.04	3068.18	2502.45	3830.95	3228.67	3841.63	2657.5	2076.61	3124.67	2914.27	2161.45	1995.8	4180.52	3511.75	2714.22	3321.35	3450.89
FBgn0010217	85662.1	59505.2	162834	137018	123373	141582	99418.1	86629.9	67948.7	82896.8	95231.7	67310.2	34445.4	31928.2	141176	149697	120843	258894	198301	102079	146655	107822	114612	60965	87181.1	152293	108973	57565	153570	142135	76595.6	115774	76045	90914.9	42816.6	120242	71339.8	111173	138975	66224	135637	82541.7	55341.3	63507.6	187989	146768	87507.2	141155	115982
FBgn0010222	3838.44	3224.38	1850.07	1261.98	1948.01	2366.08	1867	1828.45	3416.66	1787.85	2577.6	1811.71	3050.08	2708.23	1490.6	1806.72	1524.38	2254.85	1506.39	1918.18	3047	2170.63	2644.56	1852.62	1668.56	1791.72	1553.85	2125.31	2141.3	1980.31	1758.48	2027.11	2787.89	3554.46	3230.2	1878.01	2124.71	6378.31	1843.67	1322.14	2849.3	2496.63	1919.03	2177.53	1935.18	1592.42	1713.46	2095.04	1958.23
FBgn0010223	1287.39	1104.31	1855.52	1594.47	1343.33	3422.44	2955.92	1843.05	2113.86	2676.76	2167.65	1663.75	1449.63	1069.34	1915.48	1364.7	1472.01	4569.57	3178.01	2037.34	1641.62	1394.76	2543.44	1092.29	618.142	2403.99	1749.04	1433.81	3675.61	2588.75	1451.79	1374.83	1521.29	1334.56	787.79	2824.15	1647.06	2681.8	1300.46	909.372	1062.46	921.852	1231.38	929.585	2406.59	1813.45	1648.55	3283.75	2344.26
FBgn0010225	23.7805	227.269	1064.19	1168.97	1487.69	1074.73	893.411	729.201	344.608	991.804	612.672	667.485	292.98	364.941	1789.21	1178.21	1164.05	381.898	263.342	563.87	309.997	440.691	924.813	614.701	601.199	1341.38	947.061	1121.02	343.346	482.964	456.421	496.348	513.513	417.274	521.382	810.107	836.569	707.036	1283.08	1426.88	258.275	358.505	664.311	463.528	928.827	1027.81	1124.58	960.999	514.763
FBgn0010226	5646.28	4632.83	18560	13855.5	11726.6	4415.18	3438.42	2846.27	5715.11	4039.82	3499.22	3803.94	3156.14	2736.88	16102.7	16389.9	13030.8	3226.09	2994.72	2666.91	5848.6	4812.94	4631.54	3111.48	3294.52	9153.32	9057.77	7722.22	2725.31	2590.47	2207.97	3711.14	5100.7	5374	4909.16	3730.41	3262.1	3242.99	26654.2	19129.4	6050.71	4730.87	3337.57	3507.79	9798.2	7712.51	6106.83	3648.17	3252.15
FBgn0010228	4295.04	3969.86	4465.24	6106.83	5721.12	6547	5855.5	4882.78	4549.6	2842.81	4249.02	4030.02	5815.19	3733.81	3683.83	5587.52	4981.62	5615.6	4413.64	3390.07	3423	2983.32	3632.13	3175.4	3437.55	2637.92	2610.16	3980.35	3493.7	2129	2617.97	2501.86	2385.38	4628.65	4620.53	3677.88	3950.46	8899.92	4417.36	3945.74	3786.66	3806.87	2848.21	4220.04	4847.23	4112.99	5074.64	4270.62	3467.13
FBgn0010235	816.441	624.12	1527.75	802.756	1058.46	454.147	814.667	709.406	945.544	1901.38	557.977	544.609	401.211	682.462	2143.3	1189.92	445.907	708.901	937.049	1363.29	101.987	1291.6	838.202	776.706	778.371	1498.58	1105.2	460.654	581.232	402.438	425.379	623.091	1589.55	608.646	775.33	1130.6	190.92	445.065	1076.57	1552.7	632.325	455.838	691.428	612.943	800.609	968.775	1198.69	508.832	801.421
FBgn0010238	6525.06	5709.73	10454.3	8923.21	6965.36	11699.1	10314.9	7954.63	8984.35	7158.79	8270.32	6289.15	8917.57	6798.78	9617.94	9869.66	8012.66	8367.96	8265.15	7106.22	9506.57	8364.22	9433.17	5809.69	7103.23	10558.3	9982.66	9459.04	5923.44	10827.8	5300.95	8122.67	5860.83	7687.34	7500.01	9735.85	8450.31	11737.9	8711.24	7396.11	7429.32	6698.67	4536.01	6127.98	12776.9	9719.19	8610.7	9946.5	9257.42
FBgn0010240	3403.5	2713.42	9102.66	6844.39	6826.33	6935.67	5032.64	4317.77	4860.22	4048.85	4678.34	3634.18	3843.33	3066.37	8179.98	9482.99	7605.91	5953.39	5248.04	3945.74	3934.67	3566.58	6129.18	3318.7	3006.26	7335.92	9123.97	6760.24	2538.08	2946.95	2228.24	5770.69	3585.85	4881.36	3720.05	6942.68	5507.47	8039.01	10609.6	8540.88	5722.36	3881.05	3869.89	3214.34	12051.8	8415.22	7375.01	7610.47	7081
FBgn0010263	2280.51	1134.49	2785.11	2623.76	1373.68	2687.34	2203.39	1316.45	2918.9	1660.21	1951.77	1064.41	3017.52	1167.34	2427.93	2684.81	1456.05	2875.2	1955.36	1520.96	3421.37	1676.27	1863.92	1435.88	1060.28	2205.87	3753.85	1863.99	3053.35	2452.39	2355.66	1776.07	1279.52	2388.98	1712.34	2347.63	1869.07	1803.64	3829.41	1719.87	1934.43	1877.7	948.193	1052.31	2052.93	1719.2	1196.24	2840.76	2474.53
FBgn0010265	1894.5	1865.78	847.703	1809.86	1866.07	1537.84	1987.16	2071.35	2585.44	1252.73	2360.7	2045.98	2899.64	1905.32	719.291	1807.66	1902.88	2224.03	3512.64	3407.19	1258.8	2118.6	1302.01	1242.81	2721.43	818.572	1145.92	1924.89	1663.9	1509.55	2583.33	931.414	1131.3	2347.76	2361.2	2346.57	1851.77	6309.17	1201.99	1627.26	1354.29	1474.16	1354.46	1705.51	833.962	1377.44	1645.8	1206.53	2073.19
FBgn0010269	2516.55	1998.38	1686.15	1744.08	3184.49	2388.59	1868.2	1416.26	2784.82	2991.15	2042.12	1248.28	1853.96	1230.19	2068.29	1582.51	1164.24	2202.29	2092.04	1632.41	2434.29	2526.91	2060.44	1526.92	1628.47	1518.75	1597.76	1515.41	1909.34	2161.19	1318.97	1837.12	2709.16	2463.57	1999.25	1976.78	1591.18	3956.49	1623.79	1561.97	2475.75	2019.97	1375.5	1239.46	1726.49	1537.82	1380.85	2365.13	2182.84
FBgn0010288	2512.43	2816.43	16153	13231.4	12118	11725	10644.3	9623.66	1478	4106.74	6255.95	3892.87	2230.62	5210.33	11611.5	15987.3	14458.1	9518.96	6840.08	5646.29	1974.71	2847.09	4964.43	1901.22	2395.71	9783.97	8865.72	11092.2	5110.4	2686.89	2744.43	2638.61	1590.51	904.905	1207.41	5170.21	4640.82	6069.33	14278.4	12364.2	1145.06	1441.61	3087.52	1562.32	11730.4	8262.16	7813.18	8735.64	5806.56
FBgn0010328	224.034	457.275	529.846	581.844	1025.3	457.525	546.437	756.033	171.187	529.868	322.193	468.223	347.053	570.759	485.523	373.636	709.423	274.466	489.943	579.391	117.567	162.602	126.855	582.764	339.868	229.776	212.086	447.718	321.103	91.6575	464.415	172.057	332.541	89.0522	325.307	251.566	551.394	960.864	382.28	436.882	16.7583	282.159	480.239	525.179	227.032	310.931	564.701	302.566	351.307
FBgn0010329	9.29438	52.9923	4995.83	4031.96	3565.36	75.5569	25.9063	39.0954	26.1302	62.0337	28.159	51.7828	34.4131	35.1363	4239.42	4400.19	3562.43	146.076	167.001	148.452	17.5527	19.7397	69.2528	34.0692	47.4506	3348.33	3288.22	2793.82	36.8639	13.8616	29.3993	3.99162	5.75811	11.683	34.5508	103.03	162.228	101.226	5117.38	3844.26	26.2532	28.3765	27.027	16.7349	2058.04	1368.73	1286.87	147.803	165.188
FBgn0010333	820.037	686.464	1067.55	1898.1	743.028	928.404	978.685	1201.38	860.976	941.029	750.902	939.584	545.54	844.776	1325.04	1419.45	4685.87	663.06	1131.32	3717.05	1132.23	763.903	735.044	714.871	1093.78	1673.43	3350.97	1303.98	926.692	1660.96	1299	945.896	692.564	1045.17	680.344	892.127	2662.49	2233.49	4198.52	2734.2	1031.18	827.337	561.421	781.605	959.119	2332.46	2547.45	761.805	687.816
FBgn0010341	3944.55	3017.17	8969.52	5011.93	5440.06	8124.78	6214.15	4477.48	4283.39	4575.91	5688.99	3251.15	4020.73	3267.56	7263.14	6546.59	4055.73	7009.2	6516.42	6438.96	3043.02	3155.72	4940.21	2124.22	3007.05	6252.18	5260.67	3604.4	6020.56	3151.2	5194.58	4064.3	3118.25	3085.38	2851.35	5442.77	4182.62	5511.97	6828.26	3988.05	3235.11	2774.52	2929.4	1947.45	6703.02	4801.62	3789.95	6738.41	5133.13
FBgn0010348	6186.32	5114.07	24654.1	19285.5	15879.9	15920.9	11761.9	10317.7	6555.39	8545.33	7896.34	6051.9	3935.38	5379.05	22462.2	22662.6	17326.7	14839.1	12044.6	9536.71	9108.72	7783.42	8135.64	5008.31	4727.94	20030.2	17926.2	17543.5	8509.98	7292.2	5212.2	7031.37	5589.4	5753.72	4559.38	8580.74	5597.72	6813.58	25028.3	16262.9	5827.24	4035.26	5034.34	3610.4	17679.1	13142.5	10460	11434.5	8172.99
FBgn0010350	7264.52	6098.22	17203.7	14551.1	13201.4	17313.5	13142.8	10369	10872.2	10145.1	9958.68	7503.32	9872.86	6459.32	16874.6	18808.7	11500.9	23178.1	19140.4	14560	9459.46	8463.35	12670.4	7665.73	7406.28	15882.5	15550.6	9739.37	17929.7	17122.4	10351.3	11300.8	9029.55	8230.33	6141.13	15382.3	10674.8	17756.3	19720.2	12728.9	10068.9	7827.29	10760.7	6143.52	24264.7	18618.8	14903.3	19510.5	15228.8
FBgn0010352	700.175	683.657	4508.03	4583.91	4314.45	2955.15	2620.82	2363.13	993.694	1134.61	1256.15	780.969	848.889	847.508	4089.94	3971.15	3592.09	3387.45	2366.13	1813.28	1482.82	1177.85	1356.26	973.277	1230.23	4353.94	1988.87	2046.87	2737.47	621.532	1515.33	578.797	506.372	713.206	563.865	2098.05	2025.92	2835.54	4073.32	2887.94	736.326	837.507	816.38	810.517	3214.98	2678.85	2761.86	2378.27	1916.76
FBgn0010380	12756.6	10486.2	27519	21805.5	14267.1	26713.9	19480.4	15577.7	15588.5	13194.3	13990	11806.8	9702.48	10276.6	21910.7	26841.1	20104.5	31866.6	28017.7	19013.6	12226.4	9377.17	14429.3	7805.72	6721.73	19927.4	20946.7	17677.2	22989.6	22965.9	15759.2	11827.3	9710.69	11907.6	8953.44	20929.2	14986.1	24423.4	24301	18333.6	11136.9	8905.18	8751.38	7520.32	25266.3	17979.2	17342.9	22731.7	17838.3
FBgn0010387	7191.81	4924.86	11459	8426.78	9074.33	9505.04	7346.13	5544.92	8251.76	6286.22	6214.74	4723.88	5697.84	5302.08	9873.46	10197.1	6970.48	7227.6	6292.58	4720.09	13950.8	9853.53	8713.2	4481.88	9337.61	8529.54	8255.54	6861.64	2950.82	4685.46	2929.56	6121.66	6824.96	7302.66	6184.74	7433.18	6230.91	9910.45	10381.5	7481.58	6125.36	5080	4120	4499.51	9485.27	7655.72	6376.95	7317.82	6234.91
FBgn0010389	1551.99	1223.92	445.684	332.891	391.431	938.055	864.074	748.714	1774.54	1128.22	1099.94	915.752	1171.15	1349.77	248.11	331.908	308.937	1343.48	1021.49	920.165	1361.78	1194.17	1314.07	1449.64	867.89	144.209	231.647	202.961	1919.59	1550.65	1450.18	2114.63	1519.83	1942.57	1407.88	881.278	835.168	1156.2	280.614	238.357	1924.02	1652.83	1293.12	1435.17	134.117	191.225	199.266	1136.16	968.88
FBgn0010397	11984.6	7830.2	4642.95	4206.54	4991.76	12682.5	9048.88	8221.69	13702.4	10400.6	10880.4	9465.03	10990.7	7066.81	3748.92	4195.98	2358.87	19696.1	16831.4	13334.6	15194.5	9818.2	8809.62	9155.75	10430.5	3525.55	2894.51	3549.33	14293.6	3329.6	11861.4	7691.63	7968.21	13063.1	10412.9	13343.7	9509.09	17908.5	6226.84	5747.29	13763	9363.05	8715.91	10251.6	4729.57	4057.63	4106.41	14814.7	12449.4
FBgn0010399	240.871	484.421	851.22	838.096	445.159	533.757	633.235	669.756	496.069	433.949	574.325	551.934	787.393	605.681	498.792	709.002	855.704	574.589	861.417	768.766	367.529	478.994	478.293	392.865	459.793	893.721	1085.85	756.867	766.467	597.403	753.168	525.691	499.293	445.033	388.097	437.12	566.466	938.134	540.765	765.426	486.475	415.925	363.33	445.309	564.178	581.745	521.637	674.258	622.349
FBgn0010408	43669.5	31003.9	12706.2	10788.2	9884.67	14838.4	11611.9	9361.74	42175.5	16746.5	17164.1	13352.4	31813.8	25756.5	11308.1	10961.2	10116	19996.6	16630.7	14283.5	45352.4	30482.4	16710.7	13597.2	27289.6	10335.5	12951.9	10722.6	15616.7	16670.2	12860.5	22910.2	27576.7	34218.9	24881.3	11573.2	9505.14	15346.9	10027.5	9088.86	41868.7	27569.4	14826.9	24256.9	12616.8	9017.65	8408.71	11885.8	10639.4
FBgn0010409	19333.1	14430.7	12377.9	10000.1	9834.88	14441.4	10320.1	8223.32	19695.3	11020	12893.9	10893.2	13908.8	10407.2	10840.9	10254.5	9622.84	22656.7	15194.6	10976.9	20419.5	12915.2	14050.1	8448.72	12300	10890.4	10160.4	6245.44	15019.1	11747.3	12072.5	15003.2	12075.4	18448.7	9856.73	13607	7941.85	10577.4	9743.71	6687.34	19155.8	13731.5	9374.56	11260.9	10718.1	8045.12	8591.99	12343.5	11271.7
FBgn0010411	5567.19	5288.5	15577	11928.7	9384.81	12589.8	10406.5	8499.86	6989.51	7304.61	6867.34	5071.56	5705.32	7086.11	12677.7	13762.6	10064.7	15982.9	12070.3	10264.9	9526.83	7813.92	8515.23	5338.26	4678.13	13180.9	13767.3	10114.9	9111.53	8403.98	6641.64	7417.97	6897.09	7711.49	6326.46	8820.59	6401.97	9366.94	12469.8	9362.89	6649.08	4954.23	5446.32	4830.49	10868.4	8396.7	6590.1	7040.01	6572.88
FBgn0010412	7006.08	12682.7	2338.3	2307.31	2438.85	12207.3	9536.18	9998.34	3847.31	8517.12	5517.17	3253.07	3708.38	5737.2	5206.02	2207.97	2414.93	6100.02	3153.11	3579.33	7229.03	5290.96	6775.4	4508.83	3659.93	2397.1	3740.42	2314.72	20729	6479.4	3422	8576.79	5625.88	4300.84	3074.03	4614.18	4241.47	1472.27	2438.77	2616.09	6684.84	5969.87	5450.94	9408.13	2828.28	3192.23	2213.55	9846.38	5305.2
FBgn0010414	746.685	830.948	796.933	884.97	879.163	1241.88	973.405	1171.53	2036.18	1418.99	833.626	691.871	2134.35	1425.56	1157.17	1188.74	1420.54	1427.18	3273.96	1473.62	928.534	1153.27	984.643	493.753	731.425	2008.01	2348.9	2383.39	1243.84	1480.45	603.372	1196.89	821.993	1720.84	1961.33	1207.68	1742.39	1854.19	427.397	975.692	563.057	987.255	732.074	983.865	786.948	656.62	917.207	1519.77	1186.58
FBgn0010422	371.085	527.425	356.637	359.473	630.434	428.879	643.061	703.351	327.122	697.444	401.286	486.331	287.787	927.749	610.994	280.507	384.602	168.478	299.362	385.047	167.095	303.401	278.761	665.231	678.571	241.473	171.347	506.752	325.75	368.837	486.433	296.325	446.627	222.588	1007.15	389.614	428.712	502.106	250.804	318.491	137.987	671.948	556.719	534.043	199.232	467.863	355.41	424.298	369.479
FBgn0010423	43.6246	19.4599	202.394	651.512	1331.69	19.0053	9.84131	16.6604	20.4035	30.9736	39.4894	17.4024	93.9762	300.45	74.9744	189.75	285.481	28.7693	0.00817055	99.9321	4.38389	53.3543	58.8584	115.36	235.235	68.2767	10.4697	764.866	35.8741	70.7807	64.5866	49.0876	59.6066	71.7546	13.3581	0.0229902	34.2307	0.739884	756.69	405.75	36.0768	16.678	52.729	66.8387	105.218	146.74	984.596	28.8667	39.4272
FBgn0010424	43.6246	19.4599	202.394	651.512	1331.69	19.0053	9.84131	16.6604	20.4035	30.9736	39.4894	17.4024	93.9762	300.45	74.9744	189.75	285.481	28.7693	0.00817055	99.9321	4.38389	53.3543	58.8584	115.36	235.235	68.2767	10.4697	764.866	35.8741	70.7807	64.5866	49.0876	59.6066	71.7546	13.3581	0.0229902	34.2307	0.739884	756.69	405.75	36.0768	16.678	52.729	66.8387	105.218	146.74	984.596	28.8667	39.4272
FBgn0010434	13986	11325.9	13278.7	10336.4	11240.1	21041.9	15393.9	12871.7	12788.3	12953.7	12447.2	9772.76	9803.99	8086.1	12917.7	12705.3	9437.1	16379.2	17305.3	10304.1	14437	11206.8	10901	7763.79	9127.61	11355.5	12385	10270.3	13962.5	10246.8	10467.4	17871.2	10225.6	13513.7	9291.11	12793.7	11669.6	13106.1	11747	9633.98	15664.3	10414.3	7047.95	9037.41	13997.6	9836.73	8901.29	17668.1	13677
FBgn0010438	45.594	82.7476	628.051	259.928	289.508	309.275	247.918	180.405	109.184	351.349	127.252	199.208	72.4369	120.833	583.065	330.219	100.703	276.747	233.113	210.874	81.8055	74.1953	156.151	134.988	175.04	316.252	268.567	182.599	283.228	175.928	121.942	111.508	127.121	75.0747	150.73	200.284	241.516	125.255	331.866	193.327	149.407	143.995	136.788	144.724	221.73	181.282	158.362	234.863	158.065
FBgn0010470	11381	8001.21	17139.5	12995.9	11748.6	17070.8	12653.3	9636.77	14594.7	12241.5	11692.6	8408.97	9886.52	7896.49	15528.9	16696.1	12816	17900.5	13925.2	11312.3	17690.1	13155.1	15492.8	9320.27	10805.7	15604.5	16582.8	13185.7	15279.8	12738.3	9551.97	14812.5	11433	14628.7	10800.1	16835.1	11763.4	21031.1	21935.9	14898.2	17095.1	12862.1	9899.67	10351.7	21440.7	14587.8	12190.1	21335.1	17052.8
FBgn0010473	2557.16	1466.07	5425.66	4160.88	3274.17	3498.36	3896.63	2360.61	870.655	2998.43	3004.3	2931.07	1028.12	886.256	6193.9	2421.8	1562.94	7255.68	1779.02	1323.92	3449.29	2408.1	2395.25	2160.13	1379.04	4774.23	1503.81	1593.07	3894.81	1782.4	1526.31	1735.83	1456.09	1105.3	1067.03	1803.06	2329.27	1092.68	2388.61	2010.29	2141.38	1750.16	1972.33	781.14	4551.69	2498.02	3096.09	5697.84	2556.23
FBgn0010516	14035.5	11273.6	19438.4	15095.7	12275.5	16206.1	12340.9	9500.82	19559.1	13278	13234	9842.15	13668.7	13068.1	21342.9	21321.1	16888	24612.4	19683.1	14915.7	24426.3	17044.6	19410.6	11035.4	12943.7	23466.9	22816.8	17836.5	19077.8	16935.4	11992.2	18324.5	18529.2	22883.1	16946	17593.8	14497.9	20713.3	25200.1	17506.3	28803.8	19859.5	12961.5	16039.8	30541.4	20832.5	20090.5	23201.2	17829.4
FBgn0010548	4068.65	4025.99	5802.44	4839.4	4373.75	12379.9	9459.44	8784.47	6642.94	9740.97	9195.38	7572.59	6535.59	5939.61	5066.14	5728.72	4834.72	13048.7	10214.7	9775.13	6395.11	5198.85	8794.69	5262.67	6304.38	6432.1	6055.66	6241.62	10839.9	9976.78	8069.48	6037.63	6651.23	6435.3	6129.41	10262.2	8943.29	14054.2	6450.05	5612.37	5893.25	4892.39	5988.3	4920.13	7084.54	5483.32	5509.08	12196.1	9383.7
FBgn0010551	6130.54	4621.73	12509.8	8474.97	8234.34	8770.5	8119.4	5126.31	11899.4	5822.52	8408.41	7470.01	12524.9	11561.9	8630.78	12650.4	12179.2	12917.9	13128.8	11275.5	8426.84	8218.64	6910.8	4431.86	8875.35	5440.73	3807.64	10553.1	7120.37	808.303	7999.76	1959.61	4682.77	9912.36	9064.29	10497.3	9535.22	15664	7989.35	7947.68	6612.58	5314.17	4128.62	4937.65	9435.62	8385.21	6852.46	8466.84	11848.5
FBgn0010590	2266.3	2758.29	2498.94	2273.49	1892.52	2277.44	1828.36	2069.49	2490.02	1879.49	2001.94	1996.1	2231.69	3269.1	1793.64	1322.58	1652.34	1349.38	1348.1	1797.79	2343.42	1985.1	1496.82	1922.44	2076.44	1519.1	1327.65	2223.31	983.949	1527.83	1126.89	2039.94	1924.61	2040.07	2182.94	1357.87	1988.64	1828.99	2463.04	1433.13	1775.04	2351.99	2337.1	2565.2	1533.28	1237.49	1499.86	1615.09	1598.9
FBgn0010591	5708.23	4205.25	42381.7	30610.7	26961.7	38607.7	24872.1	20240	13562.4	21039.4	15596.2	11185.5	9365.81	7331.8	49906.4	41156.6	30591.2	83869	47620	35696.7	9945.81	6645.42	20666.7	4529.79	5050.41	60672.9	43981.7	32809.5	50871.2	30173.8	21760.4	8507.63	5167.17	7754.28	6154.18	38055.3	30002	42795.3	44369.5	30852.4	7618.45	5350.94	5000.97	5039.35	61156.9	35831.6	32261.7	65393.7	33667.9
FBgn0010602	76.9731	168.426	1431.18	1115.02	956.809	1152.72	923.274	693.531	222.007	98.5253	121.582	206.842	319.648	405.43	821.31	614.875	725.842	156.759	455.578	340.049	13.9756	87.5115	49.1799	118.331	106.587	609.448	642.614	600.74	223.051	259.422	259.468	0.000153996	78.1441	22.7484	70.4946	514.688	433.322	367.145	647.685	515.661	23.981	106.259	56.9603	171.438	280.366	317.179	364.275	502.427	443.018
FBgn0010611	3524.89	3880.39	4078.83	4364.95	4427.62	5553.41	5297.49	5093.24	4919.49	3315.54	5398.83	4379.93	3364.6	4329.43	3761.26	4062.81	3828.15	5090.28	4155.63	4341.38	4180.91	4227.12	5024.03	3336.64	3739.41	3986.34	1445.97	4418.85	3215.23	3052.82	4953.92	3825.41	2655.23	4152.29	4414.75	5683.08	4514.04	3184.45	5125.69	4555.84	3612.57	3980.09	3139.35	3792.62	4953.67	4117.66	4938.24	5854.64	5627.09
FBgn0010612	36760	26758.8	57080.1	40648.7	36117.5	58518.9	43502.8	32923.7	36270.1	34940.9	32471.6	25362.2	27481.7	23636.9	50037.3	51203.3	41039.4	106266	75368.4	59104.8	43501.9	32902.1	43174	27200.6	27143.6	57070.7	49183.3	38930.2	73253.2	59878.3	45022.8	44746.5	36024.7	40313.5	32801.4	51498.6	39329.7	58461.9	57031.4	43639.5	53935.7	37141.7	32063.3	31075.2	67408.5	46819.9	41339.5	63733.5	48592.3
FBgn0010621	1651.24	1520.85	2028.31	2293.36	1786.73	2056.38	2082.42	1846.83	3012	1310.41	1891.33	2037.68	2417.94	1810.88	1954.08	2413.5	1995.26	1321.03	2410.07	2623.09	1780.42	2054.44	2166.54	1751.1	1097.09	2286.16	2534.47	2937	1410.03	2736.12	2608.29	1923.65	1401.45	3202.45	2315.5	2277.05	2431.93	4460.36	2506.93	2576.44	1877.24	1738.35	1597.62	1328.6	2096.5	2123	1921.67	1543.55	2145.53
FBgn0010638	7848.08	5722.54	6956.23	6457.17	6454.25	7906.23	6140.8	2266.55	6953.43	5733.99	5993.56	1021.48	5093.9	7545	5857.97	6428.2	2317.96	9768.4	8247.38	2050.47	7594.7	5746.69	6570.97	5461.24	7484.39	5810.15	5555.49	703.367	7856.73	8378.06	3579.49	8537.59	5946.56	6164.92	1800.23	6314.77	1997.89	1396.16	7773.18	1514.07	8213.22	5489.88	5442.66	5625.49	7100.09	5302.33	1632.08	6941.2	5547.52
FBgn0010774	4361.39	4013.63	4479.44	4683.89	4524.81	5131.17	4554.66	2896.18	5347.03	4015.83	4166.2	3813.69	4707.66	5621.41	5337.3	3993.88	4872.37	4749.79	5077.29	4686.05	5436.85	4407.12	4061.76	3543.57	4991.65	4007.17	3835.43	2868.61	3289.03	3983.15	3619.34	5225.34	3739.1	4852.42	5044.26	3453.29	4740.64	4891.96	3006.01	3449.29	4656.35	4849.56	2888.87	3192.62	4176.45	3732.72	3765.55	4272.53	2818.4
FBgn0010803	3499.55	1520.9	2542.15	3517.97	1431.92	2992.01	3043.44	1368.69	1441.55	2707.25	2917.03	1899.99	3012.08	1474.06	2930.16	2325.14	2440.3	3774.29	2634.18	1042.6	2997.68	1840.51	2663.61	2142.49	2214.33	2995.23	1850.93	2121.63	2916.87	2834.02	1716.72	2289.29	2123.44	2272.08	1354.65	3352.82	1187.92	1272.75	3131.87	1928.85	3264.2	2806.74	2297.05	849.253	2398.08	1840.95	1564.2	3856.21	3331.48
FBgn0010808	15201.1	10592.5	10676.8	8689.9	8475.87	11952.3	9389.35	7170.93	12526	9753.9	9850.21	6342.82	6226.59	7963.14	11821	10919.7	8552.65	19039.9	14885.6	14330.3	12669.2	10329.8	9476.41	6998.45	9960.45	10478.4	9810.31	7832.46	15027.3	12112.3	8700.04	11321	12536.2	14025.5	9239.17	10400.7	7955.55	14959.8	9911.58	7599.85	13072.9	8684.19	7489.74	7415.17	12328.2	9538.01	8830.04	12514.6	9280.32
FBgn0010905	2550.97	1531.4	1385.82	1646.61	1411.03	1218.03	1434.59	1093.95	1776.76	1828.56	1845.5	832.85	797.834	768.077	1580.32	1524	905.38	3079.12	1437.22	1791.91	2053.35	1192.93	1498.5	1085.31	756.736	1489.74	1951.19	910.829	1727.54	1471.38	935.912	2396.68	1996.66	2163.6	1441.81	1629.96	326.184	621.361	1376.96	798.628	2272.47	1256.2	1599.97	1103.11	1586.99	1079.69	1206.08	1602.73	1553.05
FBgn0011016	1126.77	1410.13	600.772	479.088	1706.54	867.753	966.325	1526.26	938.421	1285.94	1217.44	1423.61	707.252	941.415	312.318	1062.41	1699.31	504.873	1431.44	2566.38	728.51	720.55	1058.64	930.274	1156.66	424.22	1440.69	1271.31	810.414	1229.9	731.431	1142.78	1127.46	1200.76	1044.06	491.199	802.675	1016.33	1001.79	1687.89	846.803	1427.34	1171.99	1120.49	548.857	446.109	1030.47	834.072	793.134
FBgn0011205	0.000589576	0.0183182	0.23039	0.0141898	0.0966599	0.000328261	0.996009	0.000999862	0.348749	6.90348	4064.39	1.34417	0.0130189	0.00732281	0.00288659	0.238918	0.86327	0.0734611	0.00817055	0.0397123	0.163582	0.04119	0.150093	0.197019	0.0326624	0.00792116	0.000221317	0.0123557	0.0594717	0.00247033	0.0138874	0.000153996	0.439661	0.00933956	0.290107	0.0229902	0.020526	0.739884	0.0213397	6.82874	0.103234	0.00861178	0.00880469	1596.86	0.0110713	0.0148888	0.131953	0.849767	0.259844
FBgn0011206	2267.35	2230.09	12465.9	9187.13	10703.5	20069.5	15363	13285.8	1308.04	10469.8	9430.14	6824.66	334.641	344.658	14237.6	11270.3	6836.81	30174.8	19322.2	11225.6	2356.56	2262.49	10283.4	3151.11	2053.27	18460	9206.74	4055.39	22921.3	16829.3	9036.95	3891.09	2840.68	1232.41	710.132	19436.7	13116.3	15010.9	7110.89	3844.72	2469.67	2316.44	4192.7	1821.9	19485.2	14545.5	9758.53	22579.4	17643.9
FBgn0011211	158472	106026	248808	195495	173797	256103	176765	134928	229752	165702	175094	129062	169811	148095	222783	252163	199519	388676	312921	239407	263249	187765	203129	111740	168407	241862	243690	192385	244114	237562	164732	197711	149563	216232	139003	235108	170162	354059	250714	189747	225405	148131	111811	119345	281410	204481	184057	253361	218697
FBgn0011217	3325	2016.34	5598.2	5912.94	3667.23	6744.33	5181.84	4369.04	6178.9	3251.21	3337.51	2839.07	7374.99	4722.1	5595.51	6742.21	4441.74	4467.45	4301.35	2479.85	2489.11	2419.87	3139.57	2090.87	1770.17	5109.04	5446.31	5276.77	2669.01	3010.78	1100.09	2232.19	3179.52	4605.64	1661.29	5111.63	4459.44	5502.07	4876.42	3802.7	2590.46	1404.02	1983.21	1486.58	5070.59	3792.28	2889.57	4033.18	4092.54
FBgn0011224	451.5	427.735	106.88	72.9764	39.8198	23.6836	49.566	59.0459	627.478	183.184	202.884	82.9712	58.4949	495.603	46.7398	21.3026	44.2169	29.7531	92.6692	66.707	508.035	480.765	137.647	253.204	24.2881	0.00792116	79.4394	38.3987	51.4031	16.0789	112.39	181.9	361.839	356.67	336.186	62.3757	73.6031	2.7243	36.6773	109.793	341.983	236.467	274.497	281.945	52.1489	103.476	153.041	0.849767	93.9123
FBgn0011225	1646.93	1066.95	1393.03	1204.37	967.191	1255.76	1353.94	735.091	1692.36	880.421	1144.57	1022.81	1052.22	1364.84	1383.74	1053.39	1136.05	1068.88	1410.29	1147.07	1414.89	1370.15	1155.09	1043.27	1160.74	1737.03	1214.38	1110.31	1338.26	1176.82	827.608	1027.27	1571.49	1478.6	977.855	1062.67	1416.32	1317.96	1244.35	997.578	1598.1	1162.2	915.131	931.059	1711.74	1228.75	870.976	1253.24	1128.86
FBgn0011227	9386.28	12122.5	36870	51453.9	45776.4	17783.9	23293	32417.7	9878.03	11210.7	17615	17226.2	7155.45	6817.43	27044.3	47946.9	24190.1	30782.8	40033.7	32696.8	14247.8	22347.3	13925.2	11697.3	21132.2	51593.9	41138.1	8518.83	21355	31891.6	11185.1	13531.4	10335.4	11209.1	3153.32	22921.4	18255.5	25987.2	53268	10288.3	8636.75	10968.5	16396.5	8113.13	31883.6	35259.9	18101.4	19241.7	28857
FBgn0011272	4325.92	4112.03	9634.75	8105.37	8201.34	9214.42	7536.64	6674.85	5524.17	6220.74	6082.83	4648.48	4565.92	4158.77	10384.1	9962.73	8222.64	13012.7	10840.3	9369.02	5338.46	4963.56	5911.37	4322.67	4574.58	9660.59	8499.47	7650.43	7899.45	8072.6	7307.7	4713.13	4020	4817.05	4010.71	7966.04	7398.38	7454.75	7716.8	6255.5	4177.86	3716.03	4211.65	3679.19	9376.3	8587.41	6961.55	7747.24	7045.66
FBgn0011273	124.558	289.143	31.0243	134.563	257.007	101.405	163.94	204.524	124.526	146.387	56.7025	274.118	87.7467	331.186	231.407	136.816	224.941	65.0811	34.5275	130.99	162.731	186.695	34.2036	227.235	158.577	239.993	263.669	262.46	18.9468	342.974	53.1093	89.7568	110.711	194.644	318.977	132.575	195.706	655.317	205.694	287.929	98.1452	250.057	318.836	519.274	498.941	366.797	377.254	296.772	157.829
FBgn0011284	4868.27	3205.2	12701.9	7409.37	8616.04	7819.51	5554.98	4853.41	5756.09	4972.74	5108.42	2795.24	3671.62	2640.03	11146.6	11495.6	9349.37	9531.2	8005.05	4196.04	6741.83	4555.15	5320.73	4574.82	2708.07	10727.4	7284.43	7723.5	5378.22	3961.41	3613.26	5553.75	3418.2	4538.07	2698.87	5340.51	3492.43	2980.01	10691.4	7661.12	4352.92	3873.9	4031.87	3914.68	9091.92	7262.23	4924.83	5942.97	4837.22
FBgn0011288	7572.85	7109.43	28205.3	19000.2	16148.3	19649.4	12816.8	10204	9320.42	10049.1	11681.7	8202.8	8162.79	6400.57	21661.1	23518.7	22095.4	19786.6	20787.1	11721.9	10802.8	9603.29	11521.2	4943.39	10331.1	16918.6	15988.9	11953.8	14220.8	10728.4	10038.5	7791.28	6455.63	10497.8	7762.6	13453.2	10933.3	14797.3	26571.9	22310.2	8707.79	7799.24	5011.5	6579.33	15547.2	10804.7	9997.79	19048.2	13360.9
FBgn0011305	1629.39	1348.47	1665.1	1223.34	1460.76	1483.82	1185.89	1562.61	1101.98	1266.98	1293.2	927.623	851.463	1635.98	837.182	1473.81	628.642	918.771	1039.79	858.539	1210.98	875.238	1229.67	1124.79	889.547	858.411	674.308	868.202	989.235	1028.25	603.227	1510.09	1222.01	957.06	1024.24	767.913	724.786	369.413	817.152	509.442	1027.34	1293.09	1317.98	1107.69	774.764	823.53	857.138	710.799	947.73
FBgn0011327	3689.79	2094.87	577.046	962.021	1195.12	185.067	226.639	228.111	903.538	368.076	291.474	358.142	479.119	985.817	504.791	460.66	471.93	113.42	203.182	222.274	593.663	680.463	293.413	270.528	1803.69	605.069	375.888	289.479	193.169	182.177	317.798	415.137	721.749	585.734	1717.25	196.187	599.499	224.009	398.811	398.907	981.388	1790.21	356.94	1270.7	264.058	279.082	531.367	289.047	261.909
FBgn0011361	5190.04	3976.7	9449.63	7020.67	6351.09	8414.62	6653.74	5194.53	6201.4	5841.49	5551.51	4666.08	2271.34	1453.97	8341.31	8102.47	6694.42	10013.2	7185.91	6627.52	7105.49	5478.75	7333.17	4550.91	4447.68	7755.8	6310.66	3701.4	6555.97	5500.71	4462.2	7305.87	5690.51	6146.95	4599.72	7329.88	5243.06	7074.01	7475.6	5118.29	7351.52	5184.55	3856.05	4292.73	8337.42	6342.86	5683.54	7752.53	7074.45
FBgn0011455	15968.5	12127	18625.9	15577.2	15622.1	18314.7	14707	11892.2	18589.6	12447.5	13143.8	9595.61	14382.8	11930	17519.3	17932.1	16004.4	29779.4	23568.1	19676.3	17925.5	15133.1	15310.4	10636.4	14701.6	16257.1	16668	14597.7	18481.3	17738	13054.7	14736.5	14504.9	16436.2	12909.1	16761.8	11753.5	19391.2	17161.8	13952.3	17236.9	11593.6	9495.71	10129.6	19168.6	14453.3	12561.1	17032.2	15246.3
FBgn0011570	15927.5	10042.3	5074.22	4571.13	4592.22	15736.1	11595.8	10625.8	14420.5	8345.04	10621.5	8021.26	10375.5	8589.94	2969.4	5333.34	4273.88	11370.5	5815.18	4806.38	14338.8	9348.66	9959.32	7752.26	9146.98	5425.06	3774.6	3056.43	6579.38	3584.4	5200.41	5959.19	6773.99	11116.1	7854.51	11645	8778.21	16340.7	4591.17	3118.55	10430.9	8986.42	6990.4	9022.05	8537.22	6629.12	6909.68	11594.7	9844.59
FBgn0011581	2626.25	1817.54	5757.15	4945.01	4472.58	6170.31	4136.55	3722.58	4991.51	4644.58	4363.49	3759.42	3765.6	3637.73	10967.2	9158.64	8369.48	8870.41	6798.09	8030.56	5745.28	4087.62	8928.73	5695.54	4462.34	10629.7	8536.83	6840.42	7517.1	5865.64	4534.85	8333.54	6865.32	6359.32	2741.14	6503.06	4848.08	5447.51	10764.2	7553.68	4830.39	3911.85	4627.63	3223.67	10175	7138.52	6692.41	9918.95	7471.69
FBgn0011584	0.855431	1.03139	0.23039	201.994	0.0966599	26.3785	23.8102	53.3477	15.3495	36.0565	5.38472	80.3966	3.89849	7.63166	6.70283	6.80803	2.29819	4.84297	273.353	17.1546	4.84095	36.6282	27.2009	14.6196	2.87827	6.81793	0.000221317	1.24987	40.2067	27.5338	262.173	12.5167	2.26186	0.00933956	7.52914	0.0229902	20.4236	18.5934	11.2136	57.9881	27.1227	6.26246	1.36758	59.0202	25.1928	40.8844	135.2	3.63776	9.12319
FBgn0011603	3252.39	2251.17	4577.79	2986.32	2618.84	3934.33	3271.67	2937.3	5478.48	3188.29	3119.2	2250.69	2755.94	2312.01	3753.14	4069.38	2968.64	5948.33	4780.31	4486.12	2264.56	4067.36	3991.13	2222.91	2375.21	4036.13	5197.02	2168.32	3598.88	2978.7	1816.49	3635.6	3183.79	4062.12	2906.08	5002.72	2470.3	4789.51	3485.25	3351.75	3840.24	2551.46	1778.66	2164.07	4141.58	3014.16	3349.15	3847.72	3741.95
FBgn0011604	1477.66	2464.3	1019.22	1100.8	1662.47	2897.7	2349.73	1163.93	1736.4	1018.91	2296.38	2470.14	1902.07	1981.16	1204.99	968.379	1044.5	2988.51	2447.27	2126.83	1731.87	1472.86	2174.26	997.265	2035.07	1120.26	848.673	845.781	3306.32	1013.8	3019.45	3070.5	845.272	1183.63	1712.65	2155.96	2103.28	1607.1	1012.51	873.82	1148.39	1960.64	1213.28	1985.04	964.334	960.163	1427.87	1792.11	1987.81
FBgn0011638	9321.7	4475.46	8506.7	5977.71	6827.62	7389.13	6784.54	5313.44	6814.3	7075.35	6073.14	5128.78	4997.46	4187.59	6639.37	7653.54	6836.62	9283.96	8896.92	6216.17	11936.9	6372.56	6155.7	5066.58	9374.96	7165.09	5267.59	5176.25	6037.05	2675.67	3570.22	6414.14	11040.6	9171.43	7449.71	6853.51	5952.15	3577.35	9359.87	6582.99	9249.44	7086	5240.83	4809.58	8993.2	7287.33	6471.94	6902.55	6237.1
FBgn0011640	3110	2791.02	3863.77	3579.28	4867.81	5050.02	4160.31	3738.2	3442.33	2706.2	2646.24	2608.27	2605.12	2761.68	3643.6	3871.13	3614.64	4917.13	5214.68	3753.73	3241.19	2669.97	2709.95	2578.94	3236.25	3963.95	3265.46	2626.24	3134.96	3094.46	1842.16	3567.14	3861.28	3729.63	2818.93	4431.83	3394.14	4843.89	4241.65	2633.73	3354.77	3335.61	2964.43	2399.76	3266.49	3178.51	2733.35	4077.69	3409.04
FBgn0011661	2057.06	1990.51	5443.15	4472.79	3829.93	4600.59	3333.97	2710.99	2545.66	2922.07	2765.42	1797.74	2093.38	1945.17	5813.62	6327.36	5417.46	3732.88	3179.82	2641.93	4433.44	3493.78	3742.91	2053.1	2981.25	6224.25	5388.01	4338.22	2213.65	1917.33	1465.17	3229.64	2773.73	3486.3	1240.69	4503.4	3984.42	4366.23	6534.68	4753.49	2980.97	3070.18	2349.99	2146.45	7479.6	5095.65	5441.06	5188.21	3787.76
FBgn0011693	3272.63	2039.74	5570.78	3081.74	1223.06	3647.27	2811.46	1676.54	2129.66	2162.05	1823.16	1089.9	523.036	730.384	4586.58	2401.81	5352.83	7594.53	5066.91	3512.71	5102.01	3884.15	2667.73	1721.33	1054.95	3566.37	3457.71	849.16	5945.28	4744.06	2538.56	3081.4	2579.55	2158.64	1157.9	3806.96	2957.55	4897.32	4726.15	1512.44	3665.29	2300.31	994.449	1303.8	5220.03	2967.53	783.112	1969.05	1833.23
FBgn0011695	2188.47	2375.67	1413.45	1076.66	1271.45	3721.41	2945.16	2553.05	3122.34	3255.8	2803.7	2643.38	1873.9	1801.09	1088.09	959.289	1108.58	3692.58	3320.59	2117.34	1339.28	1971.81	2720.23	1782.36	2786.49	932.282	1194.32	1025.04	3947.52	3468.8	2550.11	2144.24	1961.34	2582.78	2410.62	3274.77	2712.67	3634.79	934.472	937.494	1335.86	1849.79	1963.1	1743.36	1174.79	1776.45	1076.93	3990.24	3068.74
FBgn0011726	21927.1	16862.5	47988.4	37776.8	31676.8	43798.3	32120.4	28262.7	28341.1	23099.3	23430.7	15904.4	22691.1	27488.8	35956.8	34913	27152.6	28596	24070.4	19138.8	31184.2	22228.3	25690.8	16433	22272.2	34727.2	25352.5	24809.2	13328.7	10179.3	9933.94	24931.3	18794.9	21291.3	16995.7	27466.1	22278.2	30256.1	34843.9	25258.8	21776.4	15175.1	13548.7	15877.6	30913.5	24340.6	21370.3	29634.6	22827.5
FBgn0011743	3550.28	3874.45	25534.1	19935.9	17079.2	19098.5	14712.5	12462.3	1292.85	8726.96	7471.13	6353.34	1500.96	954.238	20308.8	21831.4	15313.8	20727.7	15933.2	11352.7	7000.42	6221.08	8552.41	5765.88	5761.66	21037	13189.7	3269.93	15298.1	9831.34	5828.11	7528.55	4529.43	3456.83	1217.75	11745.8	8261.42	10659.5	19168.9	7882.44	4516.75	4366.95	4844.68	3423.54	15778.9	11913.1	10446	14524.4	10925
FBgn0011745	22209.2	21381	5328.94	5034.64	4964.5	6481.32	6768.34	4148.52	30971.9	5642.43	6688.22	4600.61	8099.06	7765.95	4339.83	7764.09	5018.75	9058.24	7048.2	5032.84	36994.6	23091	5443.16	4577.36	4290.94	4521.3	4458.79	4736.92	5734.93	5489.63	4072.84	5910.54	24690.7	31127.4	7760.22	7526.33	3776.45	5391.19	6427.67	4470.57	24892	17544.7	4786.78	7180.72	6144.64	5680.71	3873.75	5780.04	6469.03
FBgn0011747	42131.3	29450.6	6434.2	5878.14	6067.91	47532.8	34427.3	25084.3	52438.9	36854.4	35853.4	24969	36648.7	20123.3	4943.21	6631.32	4624.37	72103.1	51390	38961.7	49258.3	34876.2	37459.1	27331.6	30279.6	7362.45	8868.51	8075.56	53969.8	46696.5	31366.3	43082.2	37609.7	43057.7	32127.5	41646	31391.4	54093	4674.07	4723.54	46734.3	33839.9	22003.9	25681.8	11516.3	8883.4	8553.01	50072.5	38960.5
FBgn0011754	4213.55	3126.9	313.005	483.099	497.067	5257	4133.09	3178.54	6536.71	5414.37	4124.93	3093.86	4224.81	3895.61	284.491	159.496	412.313	7072.92	4906.65	4275.62	6626.52	4674.94	4658.2	4039.5	4288.13	385.261	180.171	401.071	6784.79	4990.88	3143.19	6032.01	7998.08	6951.45	4848.22	5059.72	3928.64	5769.06	277.146	157.084	7251.18	4611.43	3777.51	4373.02	1026.43	890.71	824.079	6303.03	4478.67
FBgn0011760	7437.13	6852.3	15837.3	13847.7	16669.7	14247.6	11124.4	8943.91	11707	8516.27	9126.44	6900.27	10617.2	9642.96	13083.4	14186	14062.7	11745	10750.3	9977.36	9878.4	7975.6	13487.9	7714.06	8629.58	11504.5	13677.2	15829	6396.59	6033.66	5906.12	11668.2	9603.34	10522.4	9622.97	10000.5	9680.67	13514.2	13205.8	12750.2	10657.8	7859.25	7985.73	6536.32	14134.1	10453.4	12706.9	10512.9	9455.23
FBgn0011768	820.855	1341.65	1978.69	1440.65	1249.95	1845.4	1444.75	1176.26	3746.22	2548.56	637.33	1566.03	4389.4	633.243	2645.86	1005.96	1110.82	2018.97	574.183	1826.65	3282.97	3730.59	1518.86	677.758	3736.92	1088.22	584.22	1496.18	1256.79	437.54	441.87	1306.45	3978.87	639.55	4679.4	640.782	781.266	2080.54	632.497	1233.41	3069.06	3661.48	899.189	3062.6	2104.6	545.846	723.099	1765.02	726.61
FBgn0011770	2660.79	2027.44	2294.62	2058.47	1734.28	3642.01	2999.91	2502.34	2842.2	3024.98	2669.53	1956.04	1983.47	2395.34	2359.76	2470.36	1427.66	2252.84	2014.2	2196.19	2971.56	3062.15	2889.59	2462.56	2464.52	2090.42	2169.76	2463.22	2764.48	2252.71	2331.96	3544.24	2807.34	3572.74	2593.71	2587.53	2063.05	2715.12	1866.19	2609.14	2729.21	2356.66	2571.64	2066.31	1961.62	1909.43	1785	3338.3	2667.64
FBgn0011771	5098.63	3303.76	2237.08	1752.34	1642.8	5138.85	4014.87	2577.25	4212.75	4805.23	3664.99	1814.4	1162.62	1640.25	1978.29	1803.27	1678.41	8279.78	5208.87	2450.97	6292.01	3095.9	4270.85	4507.7	2461.96	1691.24	1248.73	1366.78	4592.44	2653.43	2866.73	2707.91	5320.58	3403.42	2521.72	3363.19	2259.29	2051.1	1620.06	1304.31	3353.71	3151.73	3311.64	3596.84	2299.24	1655.59	1650.38	5023.76	3102.07
FBgn0011787	582.858	743.612	763.963	520.098	912.327	849.926	932.253	532.346	274.391	295.354	592.633	368.44	256.057	262.312	479.473	283.043	629.331	939.954	251.885	242.162	415.636	356.523	481.37	386.635	403.631	255.385	294.045	228.237	579.738	406.346	415.342	349.265	412.673	216.422	163.761	670.284	510.467	40.5396	198.985	147.887	351.121	412.709	381.612	286.186	542.742	334.747	481.563	453.201	637.822
FBgn0011824	0.000589576	41.4007	218.51	342.156	479.696	257.376	303.042	380.014	114.094	244.543	93.6642	243.068	159.323	12.0129	329.542	367.044	420.751	32.6108	104.134	104.01	67.7575	13.8775	385.273	127.932	116.198	531.561	287.375	186.545	197.419	130.564	165.487	39.8213	49.2897	29.8831	39.5417	316.598	377.34	521.488	334.89	405.622	56.2214	31.6235	267.765	20.8233	588.623	411.02	534.569	470.398	376.786
FBgn0011826	4938.45	3755.56	9071.04	7186.77	6847.65	7767.38	5717.98	4783.75	6791.2	4984.11	4622.46	3920.04	5315.68	3947.9	7984.58	8463.63	6788.41	8333.37	6322.51	7295.31	7646.5	5644.01	5786.67	3738.57	5516.99	9159.89	7798.92	6336.99	4320.19	4071.26	3674.24	6069.05	5148.88	5718.5	5204.41	6010.86	5701.24	8709.58	7973.39	6500.9	7056.1	4738.16	3541.82	3661.33	8517.39	6292.71	5863.96	7164.39	5655.25
FBgn0012034	8626.5	9304.55	20873.7	17301	10914.5	20848	14898.3	8278.23	13437.4	12734.2	11936.1	8448.65	10555.1	10649.8	18974.5	18963.4	11572.7	20637.1	14618.2	9885.42	11774.1	9885.83	14532.5	7767.64	6947.99	19204.1	20122.7	8226.04	9579.85	10332.9	5512.38	12346.7	8281.89	11626.5	6557.18	16989.9	13240	19202.9	16520.8	13004	14034.5	10780.8	8801.78	8413.33	19999.1	15871.9	13088.2	18921.9	16293.5
FBgn0012036	29385.4	22476.8	46647.5	36336	32434	44505.5	33693.9	25432.8	53415.5	41101	41971.9	30589.6	41056	24979.3	51470.3	55056.3	45724.4	49427.2	40296.7	32741.8	65900.8	45194.3	60302.1	29211.4	29902.6	59331.5	66002.4	52836.8	37792.6	34638.5	24834.2	51233	50303.6	61942.7	43675.4	54959	39754.8	69611.1	67149.2	50130.2	66273.3	42018.8	34265.3	33145.7	75925.2	54012.4	43602.2	61160.1	51157.7
FBgn0012037	8813	6212.14	11817.8	8688.65	10648.7	14996.1	10710.1	8687.73	10518.7	6294.32	7439.36	6739.29	8372.61	7750.46	8835.38	10714.1	9572.85	16163.2	12154.2	9863.55	10705.1	8114.45	10433.5	6258.88	8369.88	8438.37	819.016	8328.76	9474.9	2020.84	7555.75	9043.67	6199.14	8004.59	7263.82	7983.32	6172.39	11921.4	10322.3	8325.41	8950.63	7579.68	5889.32	7314.31	10328.7	7837.35	8698.18	13030.7	7578.9
FBgn0012051	2828.67	2442.13	3062.26	2800.17	3764.86	3296.22	2634.54	2053.56	4948.62	3310.01	2323.86	3571.1	4167	3179.43	3434.85	3647.84	3077.39	3085.31	4626.72	8003.12	3001.54	2720.91	2862.67	3583.71	5744.56	6158.2	7514.32	6846.33	3062.93	3260.1	4991.23	3869	5144.78	3716.97	3566.54	3392.75	3633.98	6989.73	7007.53	7580.81	3245.45	2854.22	3358.09	3146.59	3752.61	3487.84	5186.34	3398.43	3214.19
FBgn0012344	697.803	582.661	1088.82	1151.51	653.326	906.733	601.257	697.117	888.816	708.359	760.071	363.085	594.179	482.186	1517.59	1352.16	1063.92	1115.04	554.806	310.109	770.559	876.082	1259.38	768.723	538.514	1286.07	781.904	1050.86	713.422	886.115	440.532	791.793	981.15	1140.8	763.352	856.945	680.576	764.924	891.136	809.012	1044.36	778.021	539.058	561.69	1263.94	1196.56	866.8	893.48	840.835
FBgn0013263	839.663	762.518	353.074	839.968	538.482	905.516	724.947	518.302	431.525	774.001	464.877	413.892	367.231	204.103	591.086	451.273	1347.03	607.261	606.267	552.792	450.719	669.885	716.37	650.725	382.232	609.701	661.28	526.301	380.574	947.059	428.004	616.895	747.014	531.912	502.636	403.005	465.315	636.47	530.256	442.695	436.03	521.855	904.97	436.012	735.375	531.299	470.924	849.778	377.487
FBgn0013269	1023.94	811.761	2115.09	3179.46	2703.69	1688.89	1572.56	2445.69	2404.76	963.499	1486.44	1610.57	2131.22	2466.72	1832.35	2967.18	2572.86	2200.88	2181.96	2942.53	1449.8	1801.96	1818.45	1338.66	2374.21	2825.69	3429.98	2687.79	1785.23	1880.89	1638.43	1425.66	928.965	1588.43	434.44	2283.59	2366.19	3260.55	3564.09	2956.21	1635.36	1480.45	1003.7	1163.4	2453.66	2604.4	2905.15	1816.87	2181.57
FBgn0013272	1104.92	1354.92	1025.87	1375.07	1641.14	848.599	1087.23	556.549	2540.95	822.79	2221.84	1865.98	1974.91	365.7	1634.58	2020.47	1464.35	518.177	1507.89	486.171	1686.34	1597.35	2152.81	1461.11	566.883	715.933	2257.48	582.52	524.047	1044.17	641.428	628.32	728.134	2030.4	2476.41	2426.59	459.08	425.647	1559.58	1255.14	2398.19	981.01	586.983	515.9	1063.13	998.457	516.134	1076.69	1616.85
FBgn0013275	130.316	91.6012	1112.32	716.593	801.943	476.321	493.507	346.378	160.769	330.818	333.094	258.894	224.774	125.433	655.789	543.183	622.842	568.852	446.015	461.766	165.791	115.604	381.94	87.5652	139.001	1311.81	1097.34	1410.57	695.64	525.234	388.819	135.344	109.62	138.231	111.61	704.633	553.957	717.625	1274.1	1179.2	141.845	97.1861	93.2004	85.3019	1069.15	940.687	822.294	574.686	382.842
FBgn0013276	130.316	91.6012	1112.32	716.593	801.943	476.321	493.507	346.378	160.769	330.818	333.094	258.894	224.774	125.433	655.789	543.183	622.842	568.852	446.015	461.766	165.791	115.604	381.94	87.5652	139.001	1311.81	1097.34	1410.57	695.64	525.234	388.819	135.344	109.62	138.231	111.61	704.633	553.957	717.625	1274.1	1179.2	141.845	97.1861	93.2004	85.3019	1069.15	940.687	822.294	574.686	382.842
FBgn0013277	5940.74	4411.52	9675.73	8354.08	7664.1	8858.03	7648.49	6190.19	8455.39	5952.07	6831.04	5734.51	6967.89	6215.1	7933.09	9069.27	8610.69	12262.3	10276	8630.98	8879.7	7401.99	8062.71	4913.37	6836.41	8160.94	9934.73	7392.69	7263.82	7706.97	6230.67	7184.77	5588.85	7810.67	6800.95	8083.09	7138.62	10621.7	9567.68	7538.47	7972.25	6437.99	4459.56	4778.76	9188.96	7290.74	6737.79	7578.7	6898.14
FBgn0013278	5940.74	4411.52	9675.73	8354.08	7664.1	8858.03	7648.49	6190.19	8455.39	5952.07	6831.04	5734.51	6967.89	6215.1	7933.09	9069.27	8610.69	12262.3	10276	8630.98	8879.7	7401.99	8062.71	4913.37	6836.41	8160.94	9934.73	7392.69	7263.82	7706.97	6230.67	7184.77	5588.85	7810.67	6800.95	8083.09	7138.62	10621.7	9567.68	7538.47	7972.25	6437.99	4459.56	4778.76	9188.96	7290.74	6737.79	7578.7	6898.14
FBgn0013279	5940.74	4411.52	9675.73	8354.08	7664.1	8858.03	7648.49	6190.19	8455.39	5952.07	6831.04	5734.51	6967.89	6215.1	7933.09	9069.27	8610.69	12262.3	10276	8630.98	8879.7	7401.99	8062.71	4913.37	6836.41	8160.94	9934.73	7392.69	7263.82	7706.97	6230.67	7184.77	5588.85	7810.67	6800.95	8083.09	7138.62	10621.7	9567.68	7538.47	7972.25	6437.99	4459.56	4778.76	9188.96	7290.74	6737.79	7578.7	6898.14
FBgn0013303	2917.2	1523.21	18146.7	13340.6	11987.7	1865.34	1738.27	846.939	2044.08	2380.37	2017.87	1470.68	3728.85	2986.17	13207.1	11727.8	7349.02	1605.5	1336.01	1000.71	1870.52	1394.47	1904.29	1775.83	1851.12	8095.82	5717.93	2274.74	887.007	1290.91	864.223	1589.1	2007.49	2301.81	1674.86	2326.18	1298.11	1653.46	21384.3	10806	1900.79	1512.63	2033.72	960.318	4132.25	2995.21	2631.14	1965.35	1917.68
FBgn0013325	7131.13	3873.93	4670.07	3866.06	3965.31	8783.4	6214.84	3163.68	6582.46	7475.81	8560.57	4638.41	6054	4637.38	1508.45	4287.51	3828.1	11876.2	8029.12	6337.92	10053.8	6280.47	10089.3	5395.87	4749.77	2721.93	1411.09	4106.97	10698.7	5869.03	5772.06	9985.53	6915.14	7390.96	4967.78	8449.51	5493.94	6479.98	3706.98	2678.66	8335.57	6302.04	4421.41	3862.46	5021.95	3670.03	4914.2	11729.7	8534.99
FBgn0013334	11780.5	8398.91	56518.8	37772.4	38516.8	49525.5	32916.8	23500.7	19793	18499.6	16446.7	11525.3	11315.4	8664.56	47290.8	44206.4	32108.1	60690.3	35715.8	24844.3	22989.9	18002.8	23004.1	10432.7	14138.5	47143.8	35686.3	27545.7	29530.9	16172.6	10624.5	18899.5	12223.5	13996.2	9522.29	31164.9	22631.3	40483.6	36459.5	26556.9	17710	12367.8	8949.67	9087.45	50742.4	32312	27271.2	57877.1	30203.4
FBgn0013342	8500.85	6521.92	7264.44	6593.25	5116.26	3674.73	3611.65	2673.02	3131.16	5778.55	5446.45	4401.68	145.015	65.6498	9089.5	7756.47	6993.12	8931.89	5789.96	6609.63	14234	12205.6	6356.58	5571.78	11065.9	3974.56	1778.84	1912.22	8598.9	9123.89	4993.47	10681	7554	5551.47	6026.2	5794.5	5208.52	5946.96	1342.8	767.262	12903.8	9567.2	3289.7	6877.59	5206.15	3955.77	3734.22	4730.08	3641.36
FBgn0013343	13344.4	10469.1	33202.1	17605.4	21437.6	26832.9	19123.9	15224.6	22953.3	15969.5	16036.2	12585.3	11336	15873.1	28225.9	28054.6	22421	37730.9	33076.2	22743.5	24076.7	16186.7	19821.4	17329.7	12283.1	23966.1	24365.4	18950.7	22815.4	19631.9	14168.9	19199.2	14210.4	18299.4	10419.1	21890.5	11151.1	8173.52	25599.7	20911.2	18536.4	9027.96	10579.8	11262.9	27213.5	17516.3	16966.6	23928.2	18464.5
FBgn0013432	264.851	479	190.494	272.69	397.536	258.635	230.88	280.665	72.589	60.3661	90.2198	314.425	371.439	176.258	158.873	151.698	590.464	76.5162	548.824	485.233	82.5542	295.743	160.961	171.292	243.155	154.407	278.146	449.374	130.725	586.133	315.908	318.803	208.774	138.315	345.121	129.668	393.994	358.652	161.944	200.849	81.6731	274.993	278.05	269.677	224.101	243.736	367.24	189.214	162.061
FBgn0013467	5010.97	4764.38	24992.3	20968.8	19104.6	21156.6	16451.2	12443.4	5000.92	11920	9958.98	7607.98	3572.18	3900.69	24967.3	21652.1	15408.2	14081.2	11294.3	7797.7	5733.05	5153.75	9652.78	4871.45	4523.13	18708.8	6293.44	4908.75	5948.43	4477.12	3536.23	6235.51	6500.13	5106.53	4406.37	16058.4	13642.4	16735.6	16443.5	14258.1	5343.28	5105.5	5636.71	4712	21404.8	16762.8	14538	20321.5	15228.6
FBgn0013563	14737.8	10802.6	20033.3	14304.5	14019.7	20915	11923.9	6263.52	14406	16255.6	9483.94	3567.79	2624.21	11369.3	21270.3	18082.7	12180	30933.1	21130.7	20215.5	14431.9	14633	12190.8	6803.71	14513.1	12675.2	10393.1	9444.66	21060.9	16518.5	8199.76	12014.5	17256.3	11237.5	2763.08	12268.2	4231.59	25057.7	10080.2	11964.8	15462.7	8559.74	5564.42	5403.87	18909.1	9246.14	11635.5	14037	10590.9
FBgn0013576	2591.5	2074.57	2031.47	1786.9	1473.98	1837.75	1650.01	1498.29	2687.74	1878.25	2055.18	1368.22	1869.39	984.537	2750.6	2963.58	2107.81	2571.63	2049.03	1604.42	3513.75	2740.24	1666.84	1238.25	2434.6	2172.21	1947.58	1680.98	1841	1543.05	1187.45	1583.02	1990.06	2400.23	1836.67	1782.38	1267.91	2172.59	2219.63	1741.4	2391.19	1769.2	1046.2	1552.97	2125.78	1668.86	1419.78	2147.23	1699.2
FBgn0013673	3675.73	1942.66	14016.2	9896.83	6629.36	1552.2	1874.74	1887.12	2492.45	2630.93	3529.57	1920.52	1114.85	1847.22	11012	9979.51	7737.11	1946.54	1553.84	1260.78	2795.36	1809.08	3290.4	2137.82	1545.57	5570.64	4589.93	3017.28	2213.74	2519.72	2058.17	4559.13	3456.98	2711.52	1936.71	2670.17	1872.26	989.024	13285.7	13385.5	3986.82	2058.7	3030.47	1481.01	4361.9	1988.84	1717.06	2527.43	2769.58
FBgn0013675	43899.5	30191.7	133420	94222.9	59860.4	97337	75316.9	57002.5	53420.6	44237.5	45392.7	33933.1	33092.8	31454.9	73188.6	138282	103948	168320	123394	95052.5	75475.2	39874.5	55936.3	37877.2	34104	97931.7	100277	76260	88011.8	74734.7	61884.8	57454.5	30767.5	41815.4	33545.6	61214.9	47041.2	62279.1	105810	73487.1	46820.8	29739.5	29912.5	26039.1	84257	59976.5	72197.7	83478.8	61518.7
FBgn0013678	0.000589576	0.0183182	0.23039	0.0141898	0.0966599	0.000328261	0.996009	0.000999862	46.6851	0.0144413	0.0284739	37.4519	64.2273	0.00732281	0.00288659	0.238918	0.86327	0.0734611	0.00817055	24.2035	0.163582	0.04119	0.150093	142.323	37.6708	0.00792116	0.000221317	0.0123557	0.0594717	18.2325	0.0138874	0.000153996	11.2572	0.00933956	0.290107	0.0229902	29.123	36.8682	0.0213397	0.000838585	0.103234	39.428	107.04	132.227	0.0110713	0.0148888	0.131953	0.849767	28.328
FBgn0013681	1456.3	898.315	6546.21	7676.56	5114.01	5695.23	5508.38	4162.99	2865.8	3944.24	3109.06	1258.61	869.76	928.683	4825.65	10496.3	857.73	4846.32	5394.06	9630.11	1599.68	1275.7	2581.39	1528.58	951.306	4417.58	6696.97	3187.24	4119.5	3076.68	2951.11	2392.12	959.805	4424.1	1712.22	2967.21	3685.59	5677.77	4884.06	7088.15	1785.13	818.556	1605.04	635.637	5429.78	2141.62	3287.73	4732.07	2411.19
FBgn0013684	275.227	149.174	5882.07	197.378	790.351	3960.47	3232.58	763.562	99.3064	887.698	179.991	116.84	300.275	210.481	5577.95	187.74	208.507	4989.3	166.716	337.895	419.055	432.24	811.13	127.75	146.327	445.784	167.444	207.134	2199.34	194.392	289.8	747.38	421.966	199.04	219.269	240.003	42.8759	48.161	250.515	122.884	223.897	96.4339	508.659	137.928	3127.59	97.6852	81.0946	2309.59	239.601
FBgn0013726	4511.05	3759.8	2220.38	1736.13	1661.66	3534.6	2976.71	3078.66	4148.47	3732.73	3729.5	2781.04	2962.85	2267.25	1960.2	1663.25	1865.3	4013.72	3300.27	4071.1	3422.97	3083.12	3570.11	3214.96	3831.72	2006.53	2449.98	3488.97	5188.37	4784.07	3541.86	3863.05	3862.8	3874.17	3764.89	3999.91	2934.86	4640.58	1976.68	1987.51	4399.89	3672.36	3195.44	2370.04	2125.76	1909.56	1789.3	3640.76	3647.42
FBgn0013749	10235.4	5092.31	13945.7	11747.6	9553.75	10404.2	7773.05	6544.7	11405.5	9134.47	10885.5	6344.14	6496.23	5673.75	13710.9	14687.9	10018.7	10339.2	11399.1	8731.76	11179.3	9113.04	9676.21	6928.96	4073.82	12451.4	11305.9	13368.4	7455.51	9396.4	5578.63	12118.3	8738.15	11571.8	8658	8743.12	4009.13	11363.3	15678.3	10500	7035.12	7758.75	7715.02	6542.14	11203.5	8736.15	7867.2	9651.86	8241.27
FBgn0013750	1651	1404.81	3145.28	2641.26	2488.77	3503.43	2664.13	2182.27	1599.48	1722.72	1570.71	1272.87	1275.94	1441.72	3097.86	2858.5	2832.79	4451.11	4031.44	3332.35	2634.03	1694.92	1984.6	1517.46	2157.36	3094.54	2811.29	2051.26	3459.72	3149.71	2274.1	2210.31	1836.61	1687.82	1270.59	2555.43	2390.57	2890.34	2857.71	2120.51	1930.62	1593.02	1440.91	1340.86	3781.36	2753.01	2571.51	3244.52	2390.13
FBgn0013759	3993.88	2716.03	6222.54	4700.71	4071.63	6893.77	5194.52	4295.2	5796.65	4837.07	4436.93	3733.32	3558.14	3164.63	5821.9	5371.73	4945.96	6931.24	5897.78	5099.87	5612.31	4507.93	4826.05	2934.49	4336.47	5670.12	5083.16	4060.07	5432.73	4444.44	3289.84	5034.96	4506.07	5195.47	4284.3	6156.82	4043.76	8218.65	5452.39	4190.54	5379.72	3797.05	2547.17	3285.49	5828.94	3961.5	3555.99	6942.77	5535.4
FBgn0013762	6135.96	4726.11	9526.94	9557.27	9410.78	8467.32	6563.14	5496.56	7234.6	6392.25	6648.6	4571.24	5436.8	4896.09	8248.64	11730.9	9962.75	11295.5	9361.31	7144.61	8881.57	6985.25	8025.8	4369.14	6157.08	9661.79	8467.08	6056.84	8324.35	7711.86	4902.72	6947.1	5779.76	7428.01	4944.86	9124.03	6345.57	8101.18	11755.2	8596.01	7343.79	5236.08	4786.21	3913.07	10653.5	7533.42	6949.47	9101.37	7536.26
FBgn0013763	14777.8	11834.9	16600.7	14105	13323.4	20000.6	14189.5	12245	18595	13136.6	13341.8	10367	13104	12371.5	16123.6	16939.1	14974.9	24570.6	19968.1	16863.9	18445.5	14082.3	15867.4	12931.3	12957.7	15031.8	15189.9	12439.8	15947.7	16655.9	12727.6	19187.7	13673.1	17501.2	12966.4	16702.4	13602.6	20417	20754.6	16422.8	20311.5	14062.9	12425.2	12111.4	18186.4	13586.1	12934.7	17664.7	15457.6
FBgn0013767	1372.58	1431.84	6835.81	5979.16	5775.22	5505.88	4608.38	4105.88	2822.19	4164.03	2822.76	2568.74	2269.95	1768.37	9975.66	8491.21	7990.74	7717.57	5052.79	5106.33	4824.75	3756.09	4061.2	3186.98	4223.05	9486.73	6731.99	6538.63	4388.13	2985.6	2591.13	3099.51	3088.21	2640.05	2700.63	5736.96	5248.7	4903.81	9157.64	7606.53	3038.12	3026.81	2513.57	2674.23	8509.38	6300.62	5949.76	6723.14	4877.73
FBgn0013770	1543.98	1193.84	747.132	1237.4	747.887	775.633	1198.62	853.164	1136.09	1379.34	1360.51	908.171	245.625	452.044	934.443	1178.45	749.437	492.551	771.016	489.498	985.107	1160.87	1158.47	1116.18	478.939	1034.01	852.073	555.297	465.046	1051.7	572.563	1289.91	1653.58	1487.22	1076.23	1037.58	838.71	1308.6	857.48	681.971	1521.32	879.635	1549.34	988.235	837.869	926.751	676.705	774.651	1187.41
FBgn0013954	14249.9	12605	21845.8	19044	22990.8	22501.5	15848.4	15988.4	14440.7	15012.2	13574.8	9897.63	9700.59	11715.8	18913.6	23816.5	22422.3	23390.8	17186.2	16772.2	18317.9	17009.5	13430.9	12214.6	13911	18323.1	16280.1	16828.4	10179.8	11708	10181.4	15030.2	10590	15802.7	13224.3	19842.7	14677	25094.3	18229.4	14202.4	11396.3	9828.11	10889.4	9155.83	20108	17145.6	11026.1	15554	17320.7
FBgn0013972	8824.22	7690.08	11179.9	7054.89	3545.71	22751.5	17566.1	13861.3	18125.3	19843	17821.3	15552.5	11483.2	5487.42	7160.25	8517.89	6541.26	20643.7	14106.5	12806.6	30764.7	13928.7	24784	12265.2	11715.1	9426.32	11970.6	9897.66	18472.2	17411	10127.6	21022.5	12991.1	15039.6	10784.3	19435.9	12882.4	23474.8	13066.2	7212.94	21271.1	13545.3	10083.1	6845.87	9525.79	6601.68	5782.66	24285.2	16065.1
FBgn0013973	8197.08	9728.69	3144.56	2861.12	2909.85	2276.43	2303.57	1895.63	3978.59	1615.58	1917.03	1897.36	2586.13	5744.14	2307.52	2746.85	3776.71	2888.59	2647.73	2523.1	6327.16	5193.15	1915.65	1343.15	5664.56	3466.69	2684.79	3116.01	2010.04	1320.82	2575.01	1927.1	4256.41	6155.3	6304.55	1541.93	1443.7	1715.04	4102.27	3428.45	4296.07	6296.43	1719.74	7441.48	3280.38	2217.74	1368.98	2884.51	1963.74
FBgn0013981	111702	75372	181467	127815	117678	186384	121397	97112.1	153994	103333	110595	69379.7	44870.7	33919	144689	156575	110610	265990	197594	100049	157759	103082	125169	71629.9	58530.6	130792	95068.4	78838.2	133283	101934	71045.9	95457.2	85297.7	114785	68126.6	128341	92913	84700.4	150129	95851	127155	82437.7	67146.2	60083.3	160910	107260	73010.8	142550	112640
FBgn0013987	4213.55	3126.9	313.005	483.099	497.067	5257	4133.09	3178.54	6536.71	5414.37	4124.93	3093.86	4224.81	3895.61	284.491	159.496	412.313	7072.92	4906.65	4275.62	6626.52	4674.94	4658.2	4039.5	4288.13	385.261	180.171	401.071	6784.79	4990.88	3143.19	6032.01	7998.08	6951.45	4848.22	5059.72	3928.64	5769.06	277.146	157.084	7251.18	4611.43	3777.51	4373.02	1026.43	890.71	824.079	6303.03	4478.67
FBgn0013997	0.000589576	23.6332	54.7215	105.184	275.339	244.618	149.813	27.3395	0.348749	54.1644	32.7878	7.19512	14.185	29.1163	147.833	124.26	142.703	0.0734611	27.6175	11.3932	0.163582	0.496436	1.83075	58.1226	1.08797	186.931	0.124088	108.515	16.3511	50.5951	8.27312	4.38874	50.0482	31.8069	23.7144	16.1552	7.77116	52.1042	72.5164	175.215	13.5425	14.9079	109.215	67.3049	86.5721	89.834	54.2635	38.4916	4.60811
FBgn0014002	8082.83	6199.02	13810.2	9972.49	10996.3	14105.5	10252.7	7129.09	10488.4	9372.1	8904.44	7574.77	6427.52	5904.9	14066.5	12740.9	12265.1	15413.7	12786.3	12682.7	12433.3	9316.76	11613.4	6116.19	6424.82	14756.3	15597.9	12181.3	10579.4	8231.63	7811.23	10234.2	8511.85	9193.87	8068.28	9989.38	7574.64	18563.4	13560.1	10230.9	10077.7	6797.39	6542.3	7054.59	16386.7	8917.8	8126.2	14292.1	9989.11
FBgn0014009	14750	11642.5	26342.3	20440.2	23356.2	25747.4	18021.4	13777.4	26949.6	19381.3	20596.1	13089.9	14958.7	13353.4	23896.6	26951.6	19646	32777.1	27223.1	25905.2	24159.1	17977.6	22316.3	14223.3	15013.1	24153.6	28525.9	10592.8	23794.4	20270.9	16946.4	21788.4	16156.1	19905	16477.8	23217.2	18978.3	28694.8	26940.2	15461.5	23957.9	15854.4	13504	14719.5	25978.6	19189.2	17343.9	28877.7	21925.8
FBgn0014010	5316.77	4151.96	8151.21	5891.75	2649.5	7555.98	5176.81	4168.09	6106.63	4283.97	4193.14	3223.28	4424.04	2746.26	6675.19	6601.13	3729.15	9761.63	6741.39	5493.11	6159.88	4756.11	5060.45	3149.63	6229.62	6375.32	5497.66	5050.59	6131.68	5470.65	3301.39	5090.8	4732.99	5811.03	4973.73	5386.55	3242.1	7181.38	4885.21	4374.2	6371.58	4994.53	3333.45	3968.86	7490.5	4761.78	3382.99	6205.98	4981.04
FBgn0014011	5918.5	4655.59	1361.62	1062.92	563.955	6177.38	4861.36	3668.38	4711.47	3412.6	4430.77	4227.6	5504.31	4555.86	1102.66	1121.16	943.084	5480.94	4588.29	6077.94	4664.15	4198.11	4088.36	1996.73	2985.71	1189.7	1251.2	1639.9	4745.11	4115.32	3308.85	5050.52	3176.91	3752.54	4888.09	4190.03	2757.23	6199.25	767.334	710.223	3838.09	3374.58	2136.71	2877.44	1386.96	1273.08	905.047	4708.08	3714.59
FBgn0014020	10716.1	6919.16	32158.5	23155.1	22727.2	14480.9	10619.6	7712.69	8013.47	9324.87	9951.54	8565.97	6968.54	6828.81	27568.8	32381.3	34421.9	20136.4	13775.9	12981.2	7307.87	8060.18	9821.92	4661.36	3737.36	17303.7	24947.6	10076.7	11919.4	11929.7	10701.4	7652.27	5141.07	7422.23	4602.29	10092.4	7046.14	9994.89	36642.2	29978.1	6008.6	7666.02	5412.63	6325.67	19587.6	12203.9	12165.7	9932.48	10773.6
FBgn0014026	9224.46	6931.53	4265.23	4060.41	4368.81	6304.57	4890.98	3778.93	11412.8	6150.78	5596.21	4335.03	7828.78	7398.37	4745.17	4404.47	3848.96	8751.57	7543.14	6575.12	10901.4	7459.73	5220.34	4093.35	7027.26	6103.35	5507.36	5025.53	7013.94	6950.1	5149.61	5807.03	7468.35	8423.09	6752.62	6068.75	4534.55	8354.88	4254.7	3644.85	8911.07	7403.68	4567.3	6644.67	4482.07	3817.26	3550.5	5787.96	5203.36
FBgn0014028	13447	9134.91	16335	11886	13021	15343.2	12275.6	10013.2	17353.4	11779.7	12237.3	9380.11	12216.7	11785.1	13875.6	15260.4	12688.9	23099.2	18369.6	15509.2	17370.9	14090.6	14414.1	8603.42	11752	12969.2	11842.3	12171.1	14107.8	11761.5	10918.1	12340.3	12029.8	14727.8	9940.32	14327.8	9424.64	15707.9	14419.7	11921.9	14369.8	10150.6	7850.25	9192.6	16622.2	12558.3	11601.7	13642.1	10394.1
FBgn0014029	3277.19	1970.31	2554.37	2206.64	2274.01	3918.67	3005.66	2427.28	3676.89	4035.9	2812.17	1534.33	2178.04	1976.79	4178.18	2281.31	1808.5	3973.13	3762.77	3160.84	2989.14	1910.07	3270.9	2322.4	1762.24	2227.03	2054.51	2222.4	3508	2881	2572.72	2585.91	2678.46	2974.82	2801.29	2762.58	1943.07	3518.62	2630.58	2193.47	2332.47	1751.51	2528.89	1989.88	2489.18	1841.44	1794.18	3749.85	2313.99
FBgn0014032	1058.28	766.404	107.179	205.758	264.154	140.894	160.381	190.525	795.984	473.781	609.925	574.62	904.919	780.303	130.999	165.465	212.77	111.868	154.684	222.299	682.885	652.499	439.737	490.797	478.58	127.984	117.36	144.351	255.67	371.424	504.828	779.635	865.644	946.865	555.426	277.287	266.139	65.0658	320.755	430.943	926.19	696.86	652.894	600.033	162.644	251.968	262.355	108.412	294
FBgn0014075	593.925	702.917	814.089	670.115	997.39	681.502	810.25	485.768	599.831	866.007	811.326	650.673	738.553	682.633	941.686	1066.58	886.519	828.073	1316.94	1437.27	634.331	752.192	942.93	755.914	947.382	747.504	1043.69	710.854	563.306	806.31	891.205	660.966	828.512	806.502	1083.95	831.079	856.231	1232.35	1081.43	1009.08	758.109	902.356	715.05	769.253	895.168	874.698	815.353	669.25	776.771
FBgn0014092	4249.04	2919.34	7943.49	6437.15	5444.78	7416.73	5689.93	4613.34	5677.1	4963.45	4717.89	3239.04	3865.48	1427.15	7931.98	7260.98	5006.02	9096.67	6861.87	6144.03	5779.35	4483.71	4447.71	3230.61	3912.45	6208.85	6022.36	4794.04	5844.62	4410.8	3752.2	5029.46	4186.37	4790.87	3491.78	5867.14	4010.53	7499.9	7765.52	5217.41	4976.19	3412.56	2944.28	2656.33	7522.93	5084.14	4003.38	6734.15	4753.58
FBgn0014141	1427.49	1237.08	1639.23	1511.33	1397.49	1625.48	1393.31	1407.72	1721.38	1224.92	1173.52	1103.51	1253.64	1539.29	1606.35	1542.28	1392.48	2117.34	2092.04	2151.53	1376.76	1742.87	1342.6	827.21	1161	1369.55	1551.8	1622.82	1565.09	1773.99	1324.16	1449.09	1144.47	1431.05	1438.11	1608	1629.93	2056.47	1565.24	1251.27	1693.23	1502.09	1102.52	1751.21	1844.22	1379.16	1329.3	1499.34	1468.67
FBgn0014163	24970.8	19139.6	59900.7	45273.3	42430.8	56899.5	40439.9	33853.5	38016.5	25114.4	26840.4	18165.2	28472.9	21855.1	42626	48219.1	36737.7	52536.3	40061.8	33163.6	26292.4	19861.4	26311	15096.3	19296.8	38076.3	36147.5	32964	28687.8	19015.8	18691.4	21662.3	16899.1	20352.4	16221.4	30831.9	25132.5	41415.1	37876.2	28057.2	18383.2	13157	13449.2	11697.5	34674.2	24670.4	21699.8	31347.9	25406.2
FBgn0014189	1114.75	646.728	4506.29	2338.33	1754.66	1019.17	1879.34	1811.11	1536.62	812.779	1513.88	1264.77	1615.44	375.315	895.517	1059.29	845.611	2185.47	722.208	912.105	4283.81	2543.82	3314.96	536.917	2688.67	870.164	1773	1057.73	1737.25	907.532	833.221	1558.27	2431.47	2606.97	1906.81	1893.25	1276.57	437.018	2908.11	1630.34	1675.78	1200.48	577.562	637.82	1409.12	906.365	1060.1	948.931	1974.02
FBgn0014396	1948.07	1763.54	1446.07	1936.2	1404.34	2771.49	2724.69	2574.65	1626.43	2284.13	2172.58	2044.34	2077.9	1983.36	1518.98	1427.55	1725.64	2915.28	1735.23	2366	2210.8	2220.36	2654.87	2153.6	1885.97	2026.74	1209.19	1319.4	2556.85	2262.38	1495.6	2796.49	2426.46	2411.29	1808.9	2576.6	2068.18	2080.98	1544.51	1635.21	1991.19	2206.19	2032.78	1981.24	2127.65	2191.81	1798.99	3030.8	2527.17
FBgn0014411	104.844	16.137	29.1584	162.732	82.4367	0.000328261	0.996009	11.8999	26.323	318.334	77.0148	7.24612	0.0130189	67.6121	23.3445	13.3238	18.5951	0.0734611	0.00817055	51.5784	0.163582	0.04119	96.5243	121.526	81.9464	13.0496	85.316	10.7549	14.9763	24.2434	41.0534	18.0476	384.223	8.09723	0.290107	0.0229902	2.33019	24.5101	24.7479	62.1338	57.3402	0.00861178	30.9834	24.7746	69.5429	13.8246	50.7839	97.1379	0.259844
FBgn0014427	713.692	550.124	881.841	721.826	255.6	1309.55	1016.44	895.059	742.236	866.857	1041.77	758.259	336.435	254.875	1615.79	1350.77	1162.26	694.087	413.523	417.184	1011.6	909.479	1906.26	1159.02	494.42	1195.69	1197.88	634.103	653.575	468.111	307.315	1653.65	1719.3	1746.57	1425.03	1011.09	663.587	414.951	1391.67	695.215	1199.2	872.658	1382.01	747.73	1291.49	1174.09	693.09	1831.13	1099.26
FBgn0014454	0.564043	1.07372	13870.6	14046	16790.5	3.72495	15.2531	31.0018	0.348749	0.368269	0.0284739	3.07302	10.3806	0.00732281	17.6021	17.1696	7.83279	7.41077	3.48458	6.22749	0.163582	25.8508	15.9364	6.68728	20.6992	17.2672	16.5532	8.88542	11.4784	9.49998	6.30229	0.000153996	5.62078	0.00933956	5.14361	8.2444	12.5331	3.90058	16.1201	9.23399	2.09173	18.9309	729.553	6.25397	2137.64	1695.01	957.001	6.69783	5.23707
FBgn0014455	3591	2765.33	5849.52	4778.72	4649.18	5737.72	4410.32	3465.77	4604.37	3289.76	3779.52	3338.98	1838.38	3105.63	3411.44	5271.35	4854.17	3674.68	4959.42	2386.37	3497.31	2862.98	4431.96	2421.16	2601.01	4739.76	5990.59	4450.8	3022.59	2874.88	1817.26	3810.41	3441.81	3807.64	2885.87	4388.42	2296.83	6003.52	3842.15	3483.47	4086.09	2285.59	2530.49	2189.77	5565.7	3861.6	2859.41	5008.22	4638.72
FBgn0014469	0.000589576	14.0196	476.788	463.745	425.1	480.592	304.381	333.948	82.0038	207.132	185.744	196.802	44.107	19.1439	613.311	928.356	725.425	346.699	370.322	398.741	0.163582	41.3088	293.766	99.8965	77.3788	337.005	527.442	251.383	328.824	389.987	385.845	13.6644	73.5963	16.1886	11.6988	143.868	137.27	136.607	509.263	445.743	14.9905	24.4117	114.605	17.2845	279.984	293.188	295.772	93.0341	114.024
FBgn0014857	29648.2	21181.8	46990.9	37197.7	42416	50328.4	37228.3	29655.1	43765.9	32761.3	30725.9	22896.9	28857.8	25407.5	35733.1	41723.4	40763.9	79139.4	59958.1	50412.2	43650.9	30423.9	35075.9	21795	27058.3	33658.8	41950.8	34834.2	38576.6	41481.4	31565.9	34637.8	26626.8	34313.4	25125.4	37337.7	30033.3	45956.7	38741.9	39760.9	34585.8	24305.5	16702.9	20614.4	42843.8	30035	27927.8	39636.6	35795.2
FBgn0014863	6008.36	4987.29	10701.2	9472.29	8739.65	18690.4	14989.1	10910.8	6457.53	11380.9	10519.9	7350.23	5776.23	5550.27	10721.2	11365.3	7832.21	18993.5	13204.1	11506.2	10822.6	10315.2	13383.6	7598.53	9388.15	12210.1	8365.2	4009.84	12773.5	10063.1	6948.94	10566.4	9667.62	9229.93	7121.96	16282.8	13807.8	14390.4	8211.28	7106.92	10424.8	8533.86	8188.43	6918.23	15913.7	12753	9121.15	19188.6	14957.7
FBgn0014868	8198.95	4657.12	8708.28	7012.36	5551.06	9386.61	7249.25	5847.33	10338.8	8932.98	6966.04	4206.9	5251.72	4476.05	9858.67	8452.6	4779.12	9433.25	8661.72	5535.15	11803	7153.67	8615.15	5264.21	8245.2	8554.33	8847.83	7464.66	7345.61	6178.8	5378.66	9414.17	8132.29	10580.7	6852.67	6035.53	5172.47	10437.1	9101.38	8131.22	11316.6	6988.73	5789.12	4309.95	9907.8	6116.46	6469.98	10125.6	5106.16
FBgn0014869	24209	17888.2	33303.9	26873.2	25569.9	31201.3	22212.8	18548.6	30590.6	20268.2	22038.7	16212	22091.8	19731.4	29967.5	33131.7	27365.7	24872.4	19384.5	16129.5	30760.5	22555.4	25258.7	16031.7	18958	27411.6	24059.9	23083.6	12135.4	11982.4	9135.99	23000.6	20789.1	26629.4	20516.4	24730.3	19477.8	21437	32843.7	23779.5	27621.8	20306.3	14504.8	17866.9	33646.9	23456.9	22464.7	27748.1	22476.6
FBgn0014870	3146.76	2857.07	3173.69	2641.8	3469.68	4212.55	3775.59	3315.63	3213.57	2970.14	2966.3	3031.45	3374.57	3453.07	2805	2621.45	2749.24	2487.88	2241.81	1950.09	2909.73	2994.42	2936.01	3027.43	3516.04	2751.1	2419.44	2866.57	1755.68	2197.15	1884.32	3173.63	3296.4	2644.7	2584.13	2578.08	2905.17	3506.52	1984.87	2368.65	2563.16	3087.67	2883.94	3155.9	2788.08	2487.97	2737.83	3156.89	2885.05
FBgn0014877	3858.13	3716.62	5463.49	4758.31	5077.94	3865.78	3192.47	2667.52	2997.62	2259.28	2018.27	1568.57	2498.55	1761.31	5047.27	4846.48	4473.78	2618.27	2519.5	2478.61	5080.65	4861.8	2224.38	2893.06	3623.12	3878.14	3196.9	2292.73	3143.23	2158.56	1465.08	3670.59	4531.69	3852.12	3364.59	2431.08	2272.21	3024.84	3711.28	2622.87	10008.4	7666.35	2551.32	6661.75	4638.5	3748.37	3629.74	3280.09	2730.75
FBgn0014879	1064.68	1629.36	24.689	44.577	29.4944	56.9545	36.6611	100.221	259.423	163.618	183.318	278.536	649.018	1965.7	42.0517	29.2706	108.52	0.0734611	0.00817055	50.0471	284.953	548.8	87.918	230.123	301.366	0.00792116	56.7309	91.9713	64.5169	73.566	129.605	160.456	452.375	555.41	920.809	11.9503	0.020526	0.739884	19.9424	284.478	316.944	1261.8	350.669	732.937	87.7382	49.0001	111.64	0.849767	11.0057
FBgn0015011	0.000589576	0.0183182	113.936	0.0141898	0.0966599	0.000328261	42.2309	0.000999862	0.348749	0.0144413	0.0284739	1.34417	0.0130189	0.00732281	219.826	63.9069	0.86327	99.2962	14.6168	0.0397123	0.163582	0.04119	0.150093	0.197019	0.0326624	174.851	0.000221317	0.0123557	31.4126	10.2564	0.0138874	0.000153996	0.439661	0.00933956	0.290107	16.8591	0.020526	0.739884	81.668	0.000838585	0.103234	0.00861178	0.00880469	0.0988304	18.0435	45.797	0.131953	38.4857	54.4238
FBgn0015019	11719.9	8189.36	4909.44	4935.88	5972.93	6376.2	5623.18	5533.84	10132.8	8990.66	8719.34	7407.86	8964.97	7519.98	5565.15	4902.49	4662.06	6767.85	6027.45	5717.02	12261.3	10475.6	6939.82	7540.95	9267.18	5228.33	3868.85	5545.57	8204.5	5985.39	5405.49	10539.5	8361.52	9593.14	6956.66	5600.99	5005.94	6061.12	5043.67	4835.88	9783.12	7696.2	7349.74	6828.38	5221.61	4715.95	4809.66	5701.92	4870.11
FBgn0015025	172.156	170.526	34.414	113.556	250.236	39.7327	101.159	107.344	175.739	85.7841	58.7118	142.303	236.932	161.967	60.6483	81.7569	132.021	0.0734611	94.6411	176.489	184.123	168.896	65.8172	61.5361	154.125	115.633	149.338	132.449	62.6596	70.0356	118.061	84.7447	127.927	86.4098	150.886	45.7806	143.621	105.407	45.4796	208.925	115.038	172.849	101.004	154.633	69.1757	87.5878	89.9755	63.7965	54.4312
FBgn0015031	13044.9	11436.2	105934	88223.3	77203.1	89196.3	75999.8	51895.4	10167.3	41536.3	40764.3	29219.9	5680.16	4456.39	85664.9	77001.8	58674.1	109831	65433.6	25653.3	51608.2	42106.4	46037.5	18095.1	38510.3	101104	8315.12	5289.48	74304.4	52019.5	29570.1	32933.8	20934.9	15333.2	7108.47	74631.4	49624.4	51590.1	43771.9	52798.3	16639.8	16224.4	15834.8	11910.4	116417	81060.4	70533.2	103647	80241
FBgn0015218	6977.13	5447.88	8638.53	6499.3	6310.24	11643.6	8581.08	7111.17	6402.1	5833.49	6106.8	4581.23	6015.33	6309.88	7995.47	7454.69	6256.76	16431.8	11208.9	7805.44	7259.98	5816.47	7320.53	5033.79	5348.71	10618.1	7909.32	6968.44	9848.28	7008.6	5679.01	6805.4	5533.42	6091.79	4595.2	8771.32	6490.82	10774.9	5511.68	3846.96	6597.13	5222.75	4331.59	4220.42	10208.3	7458.15	6178.98	11413.6	7782.02
FBgn0015221	12576.6	10314	20880.4	16872.3	14910.2	18320.1	14059.2	10804.4	16625.5	15229.6	15632.8	11745.1	11748.9	11720.2	20851	22403.2	17112.8	22585.2	18094.5	15603.8	21730.8	16531.4	19781.7	12014.8	13823	20511.7	22077.1	17241.8	16459	19566.5	11351.5	17739.7	13647.2	17621.6	13116.8	20604.5	14238.5	25052.1	26743.8	19768.6	18175.1	13608	11181.1	10671.5	32849.5	22941.1	20210.5	27142.6	21653.4
FBgn0015222	23237.8	15672	20430.2	14599.5	15427.7	15281.9	11042.7	9096.55	19500.9	13745.5	13394.7	9494.5	13337.1	12978.1	19996.7	18238.1	16984.8	22448.3	16345.6	12877.9	24032.3	16686.7	16855.1	8617.3	15467.2	22954.4	21302.9	14696.9	18180.7	14813.3	11228.6	13653.4	19281.9	22296.7	16008	18777.3	14457.4	23510.5	29046.2	18161.3	25904.1	16966.6	8610.2	13657	35565.1	23575.9	18988.8	29484	21792.5
FBgn0015245	4914.39	3936.39	7730.23	5190.16	5621.28	7489.01	5658.22	4150	6049.61	5060.03	5221.19	3653.55	4637.23	4775.18	7193.89	7276.65	5663.3	7129.4	5509.76	4281.59	7613.26	5498.54	6742.96	4787.8	5443.13	7987.91	7706.73	6848.45	3457.85	5805.18	2579.55	6587.39	5998.21	6819.83	5276.42	7294.58	5416.86	8762.07	8517.38	6328.27	7883.21	5613.42	4728.85	5189.96	10015.9	6973.43	6280.11	8186.97	6863
FBgn0015268	7844.31	5659.39	7394.54	5331.17	4478.79	11355	8660.14	7568.06	11090.1	10553.5	8077.39	5904.96	7277.31	5547.4	10535.1	7229.69	6329.21	11648.5	9573.84	7023.61	9689.14	7252.78	10823	8476.61	5985.83	7383.08	7572.99	7092.77	9235.36	7274.37	5419.91	10504.3	10456.2	10882.9	6265.58	8941.01	6396.7	11457.6	5624.61	4811.74	10336.4	6572.16	9393.49	6711.49	8272.14	5917.25	4587.21	11875.9	8907.11
FBgn0015282	16344.5	12507.8	14845.3	9592.8	12471.8	11633.6	10522.3	7384.95	19384.1	10726.4	10914.6	8642.58	18185.8	13716.4	11209.8	12136.5	8576.6	14493.5	12077.1	7356.92	18502.2	14082.4	12449.2	7162.5	14815.9	12607.4	16116	11733.9	10718.7	9929.1	7802.12	10178.2	15699	16061.8	12414.6	9102.47	8607.27	21451.6	16147.3	13319.8	16750.5	11393.1	7421.45	9180.84	13747.5	9975.18	10714.7	11658	9432.5
FBgn0015283	100.058	707.018	569.8	2168.22	1883.37	23.7204	464.655	1361.47	231.539	84.9945	141.63	667.512	1216.75	1616.26	52.5961	111.516	2233.44	172.898	582.2	1227.99	182.461	803.973	90.6084	137.192	1110.52	384.997	915.143	1171.44	88.2765	794.241	1073.23	49.5824	56.9488	326.998	935.254	79.7551	934.088	1850.32	224.697	1581.8	49.271	248.176	118.882	568.872	57.1189	537.709	713.094	29.0267	370.46
FBgn0015286	3065.67	2296.87	2500.01	2695.65	2326.22	2282.94	1789.2	2322.57	1000.67	1721.79	1165.68	1274.28	1413.6	883.977	3027.96	2405.93	1527.82	2692.98	2552.1	2157.77	1582.93	1321.49	1009.33	1533.53	2539.88	2108.65	816.531	470.296	2813.95	2520.88	2132.75	2378.08	1843.54	1293.82	833.44	1567.03	1501.59	1154.68	1741.96	1939.68	2172.54	2107.09	1831.93	1459.93	1718.2	1357.84	1133.3	1451.43	1327.75
FBgn0015288	17925.1	13275.6	12757.8	10504.5	11532.2	18923.6	13765.9	12295.5	25564.1	17783.1	16179.4	12859.6	17780.4	15845.3	11430	9980.64	9843.45	20404.5	15685.7	14612.5	16387	13062.5	11920.6	6886.56	12132.3	12572.3	11673	10797.3	15353.1	5191.56	11327.5	9885.73	15468.6	17919.9	12993.5	12206.7	10705.7	15928.8	7504.18	6395.68	14411.9	11303.8	6823.43	9747.94	11133.2	9093.72	9271	12093	10137.2
FBgn0015298	44.7233	197.849	1766.7	1828.91	2332.23	531.931	489.345	704.875	66.9806	1058.6	601.983	917.768	163.104	367.152	1208.1	625.975	922.024	982.965	738.278	894.956	1144.44	1029.49	948.349	821.008	1395.97	3287.64	75.0034	2339.5	1846.35	44.4119	1578.34	410.735	413.505	112.746	281.226	1537.59	1944.95	2211.9	2381.23	2823.81	161.448	455.295	912.51	763.053	2821.12	2548.44	3437.91	908.358	736.955
FBgn0015299	109.697	349.008	1058.29	1463.91	1297.72	304.452	270.453	541.577	250.78	335.234	303.156	354.704	370.476	486.803	1102.5	936.344	973.654	271.149	447	193.556	222.943	394.006	278.775	415.898	116.057	569.908	808.955	730.462	229.646	274.096	361.732	377.382	165.395	115.797	132.58	402.998	426.434	74.7844	2622.42	1866.29	89.978	313.158	308.094	488.34	281.5	438.089	491.248	234.097	432.191
FBgn0015321	195.118	180.149	1291.97	1250.09	484.551	51.2292	120.174	103.21	144.723	295.611	146.433	135.054	281.843	221.341	1174.71	760.704	614.112	26.6955	14.2404	42.054	70.9979	123.126	107.109	117.145	162.716	329.916	73.0805	209.823	98.5987	94.5016	89.8028	332.996	144.841	173.872	186.789	67.5777	108.125	503.335	1285.09	1067.23	117.779	102.76	116.348	145.46	151.129	210.845	206.553	95.4195	98.45
FBgn0015372	4484.76	2972.15	1356.49	1664.53	2274.12	1335.11	1611.46	1939.55	5761.04	1380.89	2622.71	2838.63	2615.19	4314.32	752.819	2014.82	2044.24	1627.34	2189.15	1927.24	4471.74	4455.07	1928.47	1734.93	1953.32	1343.46	1657.95	1485.7	1416.98	2904.85	1722.78	2095.99	2645.75	4113.34	1789.08	1752.72	1767.45	2672.76	2135.25	1833.63	4531.22	3725.06	2148.48	3141.75	1892.6	2322.87	1652.65	1559.96	1783.33
FBgn0015379	2128.12	1162.82	18448.8	13018.3	2556.87	16185.4	11248.1	7353.5	6371.67	6972.4	5594.54	2849.84	4381.35	1134.16	14407.3	15358.3	4216.63	18733.7	13337.4	8137.77	4644.32	3361.26	6315.34	2376.24	1528.27	14948.1	13357.7	9986.87	13379.7	9663.25	6433.86	3922.92	3048.46	2903.7	2395.12	12493.8	5684.53	477.092	18618.4	10845.2	2603.82	2150.77	2667.83	1460.33	14102.9	9119.83	4327.19	15026.2	10381.8
FBgn0015393	3768.76	3808.06	5733.56	4864.49	4261.56	5180.16	4356.18	4282.01	4625.37	4833.38	4271.87	3413.18	3369.57	3081.17	4631.75	5396.52	4149.73	4258.69	5235.55	3656.11	4458.72	2833.19	4418.86	2732.55	4263.34	4916.28	3700.91	3427.06	3388.79	3357.45	1738.56	4092.56	5664.91	5136.71	3116.67	4229.97	3158.19	3302.81	3701.04	3170.16	4048.73	3623.65	3179.49	3030.51	4030.45	3270.48	3637.34	3977.57	3290.2
FBgn0015520	874.728	1083.96	1483.14	1556.81	717.122	816.465	918.159	973.366	1200.04	953.13	830.509	345.926	1322.53	409.084	1090.12	1246.95	1256.36	226.281	225.541	142.917	1017.91	1020.59	821.074	724.547	633.75	1086.12	933.151	676.128	135.119	86.1308	150.806	826.882	760.677	905.017	897.936	334.55	92.8745	651.064	576.875	739.6	751.835	694.438	646.905	930.057	1096.22	1161.06	1293.27	469.59	396.583
FBgn0015521	3115.11	2446.59	5914.47	4811.67	4336.68	5600.09	4683.18	3728.99	3848.37	3880.27	4482.07	2656.72	2311.83	2581.61	4631.31	5207.13	3926.37	4816.3	4088.52	3399.02	3060.95	3084.08	4006.13	2530.71	2361.1	4174.05	5369.77	4851.52	2378.03	3305.2	2278.03	3357.67	1917.39	3104.43	2141.46	4822.31	3492.85	4546.54	4549.33	3755.29	2729.48	1944.11	2255.13	2511.6	4025.25	3425.31	3024.75	3762.12	3793.52
FBgn0015561	62.6974	38.5654	519.41	456.739	492.131	702.386	1117.61	1108.91	79.7338	379.681	346.886	323.647	32.7179	125.513	628.844	601.214	208.861	980.389	705.197	724.377	19.0462	5.71347	318.164	79.4028	51.5684	495.931	493.795	434.051	763.941	582.688	798.795	37.9854	33.2833	26.7429	20.3826	631.287	752.619	829.721	850.105	609.8	35.9874	31.3906	255.439	77.8181	922.368	683.247	777.323	862.661	718.3
FBgn0015575	8402.94	7786.24	14391.8	12633.9	10605.2	11715.8	11244.8	9684.81	7443.74	8561.18	9334.25	8324.71	2576.31	5554.97	14565.6	14667.7	11043.2	11107.1	10730.4	8162.46	8582.78	7513.08	9534.53	6069.68	8065.97	15494.3	12150.2	6826.59	9863.37	8743.6	4885.03	8847.12	6603.55	9413.4	7346.68	11092.4	10340.9	11630.9	14950.1	9047.18	9494.94	7327.2	6572.98	5839.98	13634.1	12313	8102.44	11294.3	11068
FBgn0015600	564.666	206.448	1337.6	2343.1	936.035	2285.4	1639.71	360.623	15.1404	1249	781.419	1.34417	334.529	34.8865	2125.9	1920.38	857.021	2673.28	1173.33	1457.22	338.793	478.766	838.377	250.887	224.075	2011.89	554.272	1640.45	1670.95	680.167	551.027	312.221	276.042	242.506	202.739	1494.93	633.456	1171.23	2047.74	1217.31	190.672	244.814	610.055	230.254	2699.78	2239.63	737.54	2576.89	1525.04
FBgn0015602	77.1135	70.7719	9.90624	14.4372	24.449	0.000328261	19.5023	41.9904	74.1868	0.0144413	13.2513	70.0261	10.184	80.2004	16.4092	1.44216	88.9485	0.0734611	0.00817055	49.1312	31.3013	62.0584	68.3903	57.9419	37.0602	0.00792116	12.6738	76.2724	0.0594717	0.192539	50.9633	20.316	366.186	290.361	83.2605	13.1358	67.7973	17.5633	18.1832	124.453	283.08	329.204	136.695	98.5594	0.0110713	45.0145	87.158	0.849767	3.57257
FBgn0015614	12.3885	49.9142	218.78	219.399	325.245	174.555	238.033	194.313	98.9911	67.961	119.35	132.029	34.9726	46.7242	257.177	300.723	280.923	318.259	227.703	15.0879	32.2549	80.1145	177.315	156.244	109.828	195.451	241.853	75.0407	252.343	250.964	13.0848	102.583	122.367	107.507	127.029	194.202	226.581	38.2959	351.624	262.341	65.8588	146.222	128.359	122.375	337.065	384.6	273.896	199.118	245.032
FBgn0015622	3182.73	2709.73	1580.07	1591.9	1309.68	3378.54	2714.21	1676.37	4882.59	3360.01	3691.02	2956.02	2396.54	2601.72	1404.02	3572.89	4512.8	3057.63	20316.4	27829.3	4570.01	3729.29	3154.6	2490.38	1356.59	5315.27	8553.52	8046.56	2928	4364.42	2020.22	3315.44	3501.45	5416.41	4120.92	3051.59	1911.7	22921.2	3020.73	1690.21	4677.25	3214.76	1876.96	2872.15	2377.32	2587.27	2550.49	3021.85	2837.9
FBgn0015623	1539.91	1069.99	538.19	638.643	701.635	888.927	892.213	759.25	1396.5	1168.68	999.43	730.426	603.045	1047.03	892.24	650.534	1065.05	1414.54	1127.31	1060.02	936.692	1221.09	966.615	866.215	1662.74	888.699	738.922	1165.43	1348.51	1130.96	985.189	967.565	892.013	1296.28	865.406	988.307	752.436	609.035	644.008	607.273	1295.23	597.95	1112.51	645.666	669.058	574.519	516.401	993.236	824.208
FBgn0015664	2500.08	2431.18	2531.54	2603.48	2348.24	2517.9	2272.48	2426.82	2386.83	1970.39	2603.67	2337.26	2460.82	2826.9	2090.35	2824.56	3200.14	3410.86	3067.16	3020.58	2800.07	2479.82	2359.41	2128.09	2372.17	2229.72	3005.43	2884.85	2618.65	2986.24	2841	2453.72	2279.95	2306.92	2657.14	2773.13	2585.43	2225.43	3384.13	2782.36	2863.26	2790.29	1975.11	2461.65	3168	2451.24	2750.49	2624.43	2832.52
FBgn0015737	1336.92	1281.48	3560.09	2273.28	2102.44	3387.48	2505.46	1590.84	1727.71	2448.78	2014.75	1509.25	1519.22	1173.84	2444.27	2729.05	1953.98	5156.25	3073.15	1810.89	1933.18	1163.4	2794.32	1723.21	290.692	2767.75	3607.01	2934.71	4107.87	3507.75	1813.29	1510.08	1764.05	1884.46	1461.83	2437.68	1358.63	1589.29	4413.35	2026.37	1642.87	1182.11	1243.66	1208.21	3041.94	2527.23	1786.91	2369.03	2389.85
FBgn0015754	3452.14	3100.1	18242.7	12731.6	10779.3	17059.7	13534.1	10192.4	6498.93	8031.76	7044.21	7463.23	3866.43	5786.63	13772.6	13068.1	12405	23771.6	17445.8	14774.7	4580.32	3571.16	7934.47	2572.36	2840.5	17716.3	13911.7	10869.5	17822.6	11875.7	8407.86	4135.6	3285.78	4009.7	4627.61	11278.8	9396.34	14021.3	18760.4	12267.8	4022.09	3075.13	3256.87	1572.67	13039.1	8541.88	7322.1	15158.5	10283.2
FBgn0015756	4200.13	3491.35	5246.55	4562.83	4295.93	6568.95	5234.11	4158.72	4230.26	5111.15	5492.68	3718.23	4807.28	2970.29	5532.54	5792.64	4500.37	6227.65	4446.59	4771.82	6081.24	5150.72	6558.93	3090.48	2406.26	6314.51	6461.56	5284.97	5368.27	4877.27	3640.04	5126.16	3668.13	4577.43	3623.45	5557.1	4445.43	5324.01	5688.02	4829.49	4832.14	4475.02	3851.74	3446.49	6622.49	5732.26	5200.44	6623.2	5282.24
FBgn0015772	0.000589576	34.7715	889.039	796.049	839.418	555.82	565.595	415.311	71.9657	140.088	154.651	174.86	112.844	101.545	673.496	570.089	610.337	658.826	411.808	547.241	24.5073	75.4837	162.568	73.776	153.357	420.812	268.797	277.663	410.013	315.856	211.295	93.3254	25.1022	0.00933956	41.206	334.541	305.473	318.33	331.291	381.289	19.6819	13.8813	22.7843	8.10776	236.806	392.248	329.346	215.063	102.628
FBgn0015776	1345.82	1446.44	2217.8	2510.22	1730.56	2102.89	2174.04	1783.66	1425.19	2081.49	2537.41	4304.2	1265.1	1077.04	2835.97	7219.15	5659.76	2570.71	6534.25	2034.43	1847.2	2482.6	2176.3	1610.13	1675.91	6771.37	3206.41	1212.57	2748.98	5433.25	1514.77	1554.99	1915.28	1952.94	1107	4109.51	5705.79	4148.43	4044.01	1621.34	1617.19	1514.32	1836.47	1266.19	3655.18	5873.03	4144.68	2420.41	3170
FBgn0015777	17131.8	12510.3	67109.1	50523.5	46779.6	61955.8	44651.7	37810.2	29189.2	31851.3	31680.8	22408.2	20880.5	18109.3	57754.6	60790.5	47969.4	94243.1	66234.1	53285.1	23489.8	16283.7	28656.8	12119.3	14545.2	56778	50080.4	45417.5	53023.6	44587.9	33105.6	18316.1	13379.3	15703	12118.4	44403.1	35539.3	52903.2	58276.3	43065.2	13809.2	10819.4	11559.4	8915.53	56674.1	37423.9	34787.8	52039.5	37976.7
FBgn0015778	1313	879.944	2024.28	1373.07	1813.97	1693.45	1843.57	1342.79	4305.7	990.257	1528.69	1371.63	697.934	407.446	1487.78	2283.97	2504.94	1672.36	2960.68	3029.21	938	1552.63	1270.69	616.011	2009.35	1423.84	2506.79	2737.7	601.949	1052.17	737.039	1037.96	709.904	1365.7	1426.19	1780.04	1498.84	10367.8	2070.98	897.208	809.338	526.977	711.468	792.422	1283.46	1234.46	713.034	1078.84	1222.7
FBgn0015781	113.391	369.822	158.81	172.597	218.448	130.649	215.164	543.897	353.485	501.915	527.832	489.391	396.855	420.679	74.9283	148.304	271.82	17.9085	247.355	442.951	235.794	388.676	405.377	652.653	666.245	93.7835	114.378	418.919	200.702	246.004	315.596	796.118	290.927	109.055	397.447	248.729	308.501	205.772	123.927	140.126	139.212	473.906	574.428	537.228	330.86	358.378	235.026	244.271	279.213
FBgn0015789	10706.1	7491.91	10195.2	7969.46	8954.75	9255.91	7513.5	6478.93	10683.2	7510.81	7611.87	6162.49	8527.88	8449.2	9533.44	9109.19	7522.46	11352.3	9845.88	9411.89	9908.19	8000.31	7827.46	5375.23	7077.69	8835.05	7955.39	7279.54	8570.15	8541.92	8168.84	8212.29	9317.24	9816.69	7510.05	7621.32	6539.78	11518.3	8270.7	6781.56	10328.9	7426.24	5605.69	6113.5	8372.03	7092.96	6612.67	8796.79	7470.78
FBgn0015790	26058.4	18878.5	13165	10677.4	9325.2	39813.8	29328.4	21159.6	28671.3	26473.4	28748.3	19224.9	17784.2	8996.88	11315.6	11751.1	10001.9	49694.6	40635.4	26718.1	34103.5	24938.7	27825.2	19421.1	16201.8	11489.2	11420.3	9084.24	34624.9	35086.8	24471.3	30807.2	21708.1	28109.2	16599.6	28271.3	21053.1	27884.4	11645.2	9596.47	27556.7	20098.1	17790.6	14891.1	14981.9	11123.9	9764.68	33307	28600
FBgn0015793	2488.75	2224.45	1414.23	1658.67	1263.56	1650.88	1700.5	1193.21	2185.11	2037.53	1990.77	1242.65	1573.76	2031.47	1563.72	1401.44	1469.77	1475.89	2221.68	1560.59	2150.6	2118.88	1667.64	1451.62	1592.65	1897.47	2215.54	2378.43	1411.02	3296.77	987.062	1933.41	1844.35	2086.67	2115.34	1621.85	1599.75	2024.03	1746.58	2077.76	2120.62	1703.98	2001.63	1193.37	1313.05	1524.39	940.833	1535.49	1663.5
FBgn0015795	17629.4	12922	16678.5	14876.3	13080.4	15623.4	13910	12118.9	16816.9	14088.4	15535.2	13940.2	16371.9	12363.1	13992.2	14781.8	19244.7	24266.2	19805.3	16521.1	18643	16396.4	15599.2	14162.6	15147.3	13933.7	14661.5	13331.4	16716.2	17721.5	14694.5	19141.2	16586.1	18659.2	15068.8	15005.5	13859.3	20028.3	15899.8	12064.2	20401.7	16660.4	13044.6	13184	16185.2	14311.9	13085.4	14595.2	14284.6
FBgn0015797	3872.79	3116.09	2433.69	1757.37	1391.75	1320.41	1213.24	663.955	1186.89	1801.65	2189.1	2695.76	818.553	859.468	1687.07	1967.51	759.45	2388.79	1499	838.961	4189.37	3125.71	2106.08	1284.04	2675.02	1376.31	1558.79	3929.59	1531.19	1615.26	978.133	1889.03	2239.88	2511.68	1021.78	1184.55	809.355	570.198	1481.9	972.287	4302.9	2525.48	1659.04	2131.37	1410.02	1085.34	2582.3	1076.53	1293.75
FBgn0015805	0.000589576	29.8487	0.23039	10.6707	2.08233	17.8052	29.9567	29.7945	34.7397	32.4473	63.5097	36.6928	50.1416	61.2752	0.00288659	0.238918	0.86327	0.0734611	39.4868	34.1917	23.7938	65.7122	32.4301	87.9162	10.359	18.4587	8.75606	14.9775	0.0594717	1.00532	0.0138874	2.06306	61.4589	8.45002	42.7274	119.997	50.8477	0.739884	79.6503	33.3242	28.9725	38.0758	33.8672	25.3911	20.3046	1.41439	11.3203	0.849767	93.6429
FBgn0015808	1745.39	1426.59	130.983	157.173	193.745	1398.75	1261.57	1100.59	3401.94	1080.56	1424.74	1134.18	1233.3	975.891	131.096	270.779	318.821	1655.77	1562.27	1365.84	1233.58	973.687	1472.95	1231.71	951.623	170.179	7284.63	2143.87	1617.6	1801.66	1628.28	1698.58	1264.41	1412.22	1211.18	1360.81	1076.98	1549.48	1054.67	1558.8	1428.97	1010.87	1243.41	1009.04	365.732	320.935	375.35	1502.35	1549.22
FBgn0015834	1423.73	2382.95	3467.38	2235.96	397.815	850.166	2288.01	1953.67	2737.37	676.013	763.045	2783.09	3070.69	934.754	1126.65	1181.75	2749.47	2056.02	1583.58	1727.37	4748.89	1026.63	2363.73	857.046	1228.72	1351.96	3429.64	2359.08	2479.91	2927.72	2240.88	1477.08	172.897	669.5	711.674	1505.79	1397.75	1292.07	4184.56	2062.99	3150.81	3214.47	389.439	1024.04	927.212	742.921	1030.84	1040.67	2278.56
FBgn0015903	3898.39	3048.54	255.622	208.938	328.974	1210.64	1372.56	1261.22	3493.55	2645.3	2193.56	1725.16	2214.04	2635.61	212.466	501.468	494.284	791.008	583.245	734.717	3938.13	3815.94	2515.34	2174.25	3469.8	905.963	473.898	452.743	1233.8	797.409	875.577	2920.88	4018.75	3732.44	3091.99	1553.74	1467.34	1874.78	578.9	681.649	4909.21	3549.46	1961.64	3091.47	339.193	327.803	519.967	1640.76	1474.96
FBgn0015925	237.191	373.262	26.8179	9.24693	50.0194	183.953	333.667	182.952	36.8779	257.095	64.6313	72.4414	46.9105	20.0619	40.6704	78.8635	5.33695	141.399	131.909	157.322	55.989	31.0915	120.713	213.545	90.9164	21.6818	7.29554	44.5239	568.442	277.018	197.345	198.676	268.123	109.11	91.6545	99.7948	25.2524	76.2976	24.4691	64.7272	115.84	144.745	141.846	78.2832	304.931	27.3807	34.7598	68.0295	122.729
FBgn0016041	6061.01	3929.94	5285.73	4694.6	5078.49	5901.2	5160.69	3837.74	5821.75	5234.81	4640.79	4243.23	5030.49	5588.13	4474.36	4884.19	4413.44	7559.97	6578.39	4457.24	5490.63	5287.13	4921.21	4694.38	4555.04	3813.46	4092.93	4146.43	5745.97	5564.58	4917.21	4800.51	6328.97	5673.79	3477.81	4745.61	3755.2	5057.94	4253.35	3223.69	5898.85	4136.54	4680.09	2955.75	4296.76	3758.65	3521.2	4624.57	4363.97
FBgn0016075	9526.67	6425.62	17482.2	14055.7	13173.6	14640.9	11557	5879.11	12704.6	11788.9	12357.3	6816.27	6282.4	7542.52	13557	14455.4	12066.1	21198.2	15774.5	14689.8	18982.8	10765.6	14019.4	8482.7	8534.76	13751.6	15387.7	9389.52	15427.7	11412.4	10465.4	13231.7	11089.1	13386.4	9383.94	15027.7	7969.33	11046.6	17983.9	11804.7	8190.23	8179.63	8575.39	9035.24	17347.6	12819.3	8127	14610.5	9976.56
FBgn0016119	55913.3	39435.2	85843.6	65766.1	57925.4	72594.8	55703.5	48102.9	72384.1	52305.1	58799.6	41663.6	48796	39466.9	78308.7	89961.8	70773.1	115767	89480.4	79452.8	74257.7	60427.1	69679.2	42144.1	49687.1	73565.4	79324.6	64468	70434.4	63476.7	53234.1	61172	48087.4	63218.3	45556.3	65724.6	53634.4	92059.2	91201.5	66650.9	68883.8	50515.1	39427.8	40570	96672.2	68295.9	61351.3	76322.1	64586.7
FBgn0016120	47902.3	33645	123068	88257.5	82063.9	104045	78637.5	60991.5	79296.6	63955.5	64593.2	46107.7	55324.8	45008.8	102601	111756	87766.6	168199	123252	93991.4	72087.1	53546.9	77854.5	35919.5	48861.9	114805	112298	90495.7	104194	88326.9	65617.8	56975.8	46113.7	61809.6	42413.9	93982.5	73314.4	117001	127976	92115.9	61359.8	43069.1	41852.2	35487.8	131037	89695.6	78135.9	107825	83705.1
FBgn0016126	2564.03	2102.45	839.29	723.882	810.876	1574.35	1649.48	1340.73	1574.49	2271.93	1617.29	531.36	3010.38	1001.08	2239.26	330.254	696.616	1175.16	828.913	718.032	2146.66	1196.53	1430.98	1458.93	1467.71	1071.28	609.47	591.208	1185.73	1445.32	738.501	2591.05	2491.54	1425.05	1572.81	789.277	542.593	1451.83	490.918	407.843	1059.7	1128.44	1575.8	971.343	959.775	638.889	562.044	1489.76	1058.14
FBgn0016672	1512.91	909.478	3374.11	3277.77	1877.88	2926.79	2202.51	1210.14	1288.44	2053.33	1627.72	1132.41	814.39	316.844	3537.72	3426.4	812.929	3375.21	1566.33	1050.85	1302.37	1097.47	1621.59	1456.14	743.485	3313.03	2021.93	532.057	2361.74	4277.41	725.261	1003.97	1746.27	1557.77	1014.17	2371.57	1160.66	753.586	3646.28	1825.65	719.401	1129.35	1380.01	946.226	3983.15	2479.36	1786.96	3015.36	2405.2
FBgn0016685	11010.9	8137.23	25628.9	20597.3	18999.7	16513.7	13146.4	10717.5	10575.6	9477.26	9254.67	7555.62	8294.61	7295.9	21405.5	22145.5	15271.7	15073.5	12624.8	10494.5	11258.7	9502.23	9235.71	5401.28	8510.18	18216.7	15834.8	10129.3	9165.63	7832.38	5101.73	9786.57	7846.81	8363.99	6135.97	10704.4	6729.91	11261.5	19433.9	11558.5	9166.9	6938.06	4918.12	4827.78	16663.4	12589.4	7711.07	12854	10119.1
FBgn0016687	5148.64	4289.83	10824.8	8490.95	9873.66	8374.6	6724.46	5734.18	6769.81	7771.92	6377.85	4950.03	5390.96	527.523	13748.8	12673	10684.1	12564.5	9206.32	8644.33	9710.16	8025.49	10738.6	5120.63	8406.36	20524.4	17486.8	15506.8	14398.7	9901.96	8464.17	6387.61	7969.94	7070.67	6561.59	12459.4	9872.83	16378	20896.5	14956.5	9913.05	8840.2	7859.81	7244.67	24490.8	18203.6	16158.3	20563.1	13274.3
FBgn0016691	26184.9	18267.1	31190.1	23193.4	22505.9	32452.6	22663.7	18040.7	34006.6	21078.5	23352.9	16746.5	24588.5	25015.4	27995.3	30234.8	24122.7	47560.8	36207.6	27493.1	30505.1	23255.1	26612.4	14908.4	20603.4	27276.9	28703.5	23723	29153.2	28412.7	21554.3	24591.9	21683.4	29324.2	20724.2	28511.2	20240.6	33778	30945.2	22813	30001.5	19612.4	13806.2	15921.7	36024.7	24814.1	20836.8	32029.7	25638.3
FBgn0016693	27.0113	4.83618	984.073	848.521	707.752	0.000328261	10.088	7.54123	39.214	0.0144413	31.3982	5.24933	12.8473	62.4087	903.313	1022.55	922.489	9.00313	11.2818	41.1567	32.2764	7.91613	0.150093	1.43963	0.0326624	233.872	291.629	135.839	0.0594717	6.3957	18.2786	0.000153996	0.439661	42.5669	1.11627	0.13899	6.17364	7.23179	400.06	331.304	22.6627	2.59572	2.82076	14.6997	157.857	110.71	128.448	0.849767	24.5584
FBgn0016697	14127.5	9725.66	4859.48	4222.06	3589.04	12631.5	10137.6	7478.85	12931.5	16403.2	14050.1	11557.3	5610.28	7577.06	5984.7	4664.5	3471	20126.5	14249	10253.9	18047.8	13656.1	15822.9	11514.7	11557.7	7159.53	4658.54	2868.03	17887.3	5164.6	10990.4	17754.4	15038.2	15365.1	10115.9	13372.7	11362.3	6550.42	4517.82	3586.88	19146.7	14436.3	12498.6	11402.7	7236.46	5252.1	4282.08	17775.7	13369.2
FBgn0016701	3000.97	2821.44	5695.16	4623.65	5195.75	4267.4	3777.01	3517.73	2201.18	2623.11	2659.41	2501.62	1679.47	2861.69	4502.59	5732.77	5692.92	3444.67	3455.34	3917.56	3152	3024.2	2787.85	2102	3226.47	3506.53	3107.6	2603.8	2342.92	2950.54	2289.04	3101.51	2125.98	2707.57	2100.02	3106.23	2279.38	3538.08	3442.94	2716.31	2923.08	2681.7	2466.13	2211.27	4966.77	4403.86	3911.37	3288.49	3357.7
FBgn0016715	24.2671	37.751	0.23039	43.5053	10.1104	0.000328261	15.7548	6.53985	64.4107	153.787	80.3257	1.34417	455.38	75.3705	0.00288659	0.238918	22.8426	0.0734611	0.00817055	8.06206	17.197	130.042	0.861453	324.566	310.479	0.00792116	0.000221317	5.44457	20.4927	0.00247033	182.028	82.4102	41.087	105.73	398.268	14.2513	335.148	0.739884	0.0213397	16.3967	64.1232	0.00861178	598.009	32.1939	0.0110713	39.0382	0.131953	0.849767	24.4808
FBgn0016975	16259.6	12561.4	28993.2	22879.1	22027.6	26756.9	19910.6	15570.9	18027	16076.2	15401.1	11732.6	15544.4	11711.7	27347.3	26723.9	23787.4	37943.3	29206	23243.2	18776.5	14790.1	15783.7	11830.9	12005.6	25778	24612.4	17397.5	25967.2	22436.9	16527.4	17355.5	16806.6	18428.5	14326	22727.6	17958.3	27397	29188.3	22840.2	20930.9	14891.5	11793.1	12955.5	28473.5	20483.6	19330.2	25279.5	18430.6
FBgn0016976	5962.77	4565.55	11319.8	7855.54	2718.05	9510.83	8133.43	5855.08	5842.67	6260.98	5694.35	5050.95	4742.57	3170.41	10013.1	8703.41	6972.4	11114.8	8515.22	7103.61	7774.59	6253.66	6897.55	5008.34	3316.4	9154.14	5046.39	2493.65	7214.68	4806.37	2683.88	7091.37	5675.61	7749.54	4171.06	8949.67	7117.26	9896.15	6513.16	9326.92	6111.03	5492.34	3881.81	3886.18	10338.6	6633.06	3703.6	8288.81	8035.62
FBgn0016978	632.577	674.88	562.152	620.024	440.75	211.131	490.909	429.88	2726.51	809.322	1205.96	523.353	670.382	569.555	378.842	1757.45	2999.3	301.205	8135.63	7579.84	456.443	772.633	575.484	473.099	1019.99	2931.56	4230.01	895.401	677.062	1562.92	5025.83	440.629	463.004	2466.94	3010.54	903.117	643.407	9172.87	3829.03	4232.98	513.466	714.433	740.15	679.706	270.807	264.349	861.055	175.722	629.043
FBgn0017545	6607.51	4830.51	12105.5	8683.23	7992.94	13154.9	10034.1	7559.49	7159.11	7988.25	8433.27	5459.37	3780.29	4603.41	10045.8	10488.6	9220.14	15455	11349	8179.16	8309.49	6740.86	9040.98	5350.83	5935.3	8855.8	9799.95	8396.11	10640.8	9901.64	6781.9	8509.38	6109.87	5815.28	4338.93	9420.59	6552.72	7186.22	11182.3	7888.95	7080.36	5279.45	5333.42	3441.82	8958.77	6411.03	4426.78	9775.98	7774.45
FBgn0017556	617.58	776.341	50.0792	1433.04	1744.27	555.042	838.684	1541.91	650.438	781.927	341.648	637.532	1333.33	950.587	857.451	853.278	1667.04	1040.34	532.929	1350.6	1930.17	1248.78	178.734	1038.77	2397.27	1464.82	56.9451	297.26	281.702	407.811	994.499	206.201	540.371	452.015	1162.86	849.981	1194.23	439.304	693.469	639.172	363.53	776.645	763.217	1070.27	900.235	1148.52	1723.87	84.4065	672.242
FBgn0017558	1545.4	1093.24	65.1376	280.39	761.572	167.692	213.231	399.662	1808.46	641.551	918.22	795.621	1057.51	789.547	241.19	87.4169	312.994	72.3788	232.185	388.097	1166.27	1135.15	526.106	643.029	736.245	140.447	201.598	249.224	342.798	456.548	566.609	742.404	1279.57	1585.57	890.818	231.379	445.396	7199.48	73.7758	412.79	1335.26	1214.44	1061.76	926.866	97.1584	211.636	420.089	164.456	273.79
FBgn0017566	8581.88	6277.59	20281.1	14281.2	12215	21257.1	15720.1	11465.7	18026.5	12146.9	12416.2	8251.17	11664	10134.3	17738.9	18656.7	13977.6	26825.1	23987.3	16797.5	12870.5	9002.01	13398	6777.43	7352.93	15236.1	16617	11632.3	16367.8	17417.8	12281.5	9554.2	7612.98	9069.7	6867.45	17301.6	10529.1	17265.9	16503	13198.6	6654.96	4498.42	5952.77	4011.18	17222.8	11585.2	10011.5	15695.6	13948.2
FBgn0017567	7619.37	5425.55	9804.14	8029.74	8974.02	10520	7750.7	7002.63	9429.66	7485.41	7415.8	5072.48	6055.48	6036.28	8445.71	8740.7	7580.69	13950	9998.15	8503.37	9803.23	7088.92	8245.61	5646.94	6685.65	7232.87	7185.95	6097.36	8559.46	3199.53	6093.61	8380.66	6390.38	7124.48	5230.39	7861.94	5973.56	4226.89	8228.06	6389.58	7319.45	5925.84	4867.82	5713.36	8459.13	6490.34	6275.75	8219.26	7141.61
FBgn0017572	8070.75	5815.19	12517.8	8708.78	8505.89	11208.9	8799.71	7614.42	11891.1	8031.68	8796.61	7146.02	4224.3	7071.18	10669.9	11694.1	9443.62	12265.1	9670.43	4585.16	5911.72	4903.48	7710.26	4083.43	4899.71	8422.05	7654.1	7002.69	8937.76	9107.77	6338.2	6057.36	4370	6391.66	5528.79	8643.43	6956.87	6562.34	10195.8	5040.04	5235.72	3536.39	3615.63	2732.47	10985.8	7641.39	4468.35	8953.95	7446.91
FBgn0017579	9709.38	7611.78	17953.5	14089.3	12021.4	16361.6	12194.1	9387.36	13711	9298.45	10610.8	7528.9	10189	5920.12	14771.5	16792.7	12694	20870.9	17130.2	12402.6	13753	11083.7	11158.2	6599.46	9548.84	14731	14639.4	11086	12435.1	11749.2	8744.65	10499.8	8090.83	10652.9	7925.62	13453.5	10499	15670.1	15714	10981.3	11426.3	7743.93	6327.42	6206.75	16258.1	11943.7	9943.89	12131	10835.3
FBgn0019624	27235	19646	106977	69988.9	22803.8	74762	61983.6	45231.8	32079.8	20201.1	20310.1	31258	19173.7	7797.5	31518.1	66828	68988.7	125246	82843.5	71804.6	62879.6	16833.1	52763.5	26852	14971.5	92349.8	78082.8	59982	75857.8	60355	44259.2	43994.9	11418.9	15093.5	10916.8	50611.2	42331.7	60637.2	82254.9	60692.6	30924.3	26721.4	8823.64	7501.69	30393.4	23026.1	58484.5	76522.7	53803.2
FBgn0019643	3001.72	3136.67	12842.3	10284.1	9277.27	11268.7	8604.57	6859.93	5611.87	5759	5540.41	5095.37	4653.94	6986.25	10744.7	11697.5	10030.7	8021.71	7531.53	6637.19	2656.57	2248.06	5439.95	2809.34	2931.77	11105.3	10170.7	7954.9	4532.65	3814.93	3465.98	2525.31	3482.63	2614.4	2847.59	8617.24	6381.13	10232.4	13079.5	9037.12	1981.99	1927.14	2585.4	2179.78	10724.9	8045.95	7236.3	9434.87	7555.99
FBgn0019644	11996	9753.13	35071.9	27619.4	25659.2	20031.6	14866.4	12256.7	16382.6	12465.5	13540.9	10337.5	12109.6	12495.5	31991.5	25554.8	28236.5	27395.3	21445.1	15183.6	16730	13345.9	15554	9804.34	14278.7	29054.1	26918.7	23112	16242.7	17173	12949.4	14327.8	11911.7	14753.5	12732.1	18585	15886.9	23875	39214	21884.9	16040.1	11779.7	9451.61	9067.27	26541	20061.7	20242.1	19839.7	17353.4
FBgn0019662	377.688	591.381	1871.92	1771.74	1762.55	1597.73	1433.52	1287.45	365.416	578.441	581.897	698.728	564.031	579.08	1289.2	1376.58	1495.13	664.319	755.597	611.46	217.307	344.996	598.987	511.06	516.165	1088.11	800.541	805.594	541.842	442.725	567.467	345.597	283.126	183.603	349.577	790.727	859.412	904.019	1101.06	1021.58	165.78	362.478	405.942	291.999	905.153	849.863	943.707	593.617	734.643
FBgn0019686	119.051	28.0097	8.66015	24.2161	45.9292	2247.71	775.042	131.001	4.25125	477.785	196.415	107.485	11.6774	7.8836	95.7108	41.0234	97.8128	677.634	30.2557	32.5954	209.369	207.594	314.613	225.334	193.101	27.1143	54.928	47.3631	691.119	44.4079	1.08304	322.454	113.585	69.4833	27.9439	467.745	111.049	0.799555	276.475	89.4572	112.216	158.128	106.384	189.869	141.298	55.9376	34.5665	2414.38	503.296
FBgn0019830	2888.18	2588.88	4106.17	3319.12	3397.9	4013.8	3289.67	2919.57	3697.83	4294.17	3736.84	2342.32	3333.84	1523.56	4285.7	3669.93	3884.21	6300.67	6462.07	5435.86	3735.22	3214.55	4476	3164.76	2845.76	4923.02	5283.76	4366.48	5171.98	3264.74	3919.26	4492.01	3833.2	4121.7	3828.13	4101.41	2798.42	6633.96	5557.76	4397.04	4641.61	3121.29	3365.07	3295.64	5689.45	3670.06	3426.27	5126.32	4530.42
FBgn0019936	1674.15	1540.3	1486.35	1411.75	1887.44	1304.81	1177.21	1232.05	1855.78	1801.06	1801.52	1644.22	1011.82	898.432	2282.29	1396.57	1847.29	1632.63	1106.66	1689.52	2081.86	1735.06	1964.02	1971.04	1329.52	1408.57	1081.14	1160.53	1671.59	1733.35	1094.88	2843.49	2283.95	2389.55	1347.21	1284.23	1302.29	1538.78	827.172	1144.62	2412.75	1904.36	2144.08	1835.98	1626.99	1461.1	1582.64	1165.42	1145.77
FBgn0019957	10554.9	8157.99	29936.8	23265.5	19855.3	24405.3	18339.1	15872.2	14247.7	13352.8	13612.5	10984.4	10996	10935.3	22719	23522.9	23198.6	34516.8	24929.3	23913.6	13624.6	10134.9	12155.4	8077.18	6897.41	23177.1	21730.2	21758.6	19870.4	16266	14241.2	11604.6	8479.56	8196.55	7435.78	14538.4	11639.7	17116.2	22661.6	17182.9	7876.7	6034.03	6212.03	4800.27	20907.7	14848.1	13119.8	14527.1	12362.4
FBgn0019960	31775.8	24031.9	18700.4	16636	11614.6	19077.7	14308.8	12649.9	30946.8	23193.4	24167.8	18948.6	23870.6	22379.5	18907.1	17238	19956.8	30499.8	19881.2	30422.3	37371.2	29680.3	23439	19901.3	26430.9	20359.8	17176.7	18805.3	26740.2	21191.7	18033.5	33560.1	35286.6	39665	33383	19873.8	13482.7	19914.5	18223.6	13594	47004.5	33071.6	23219.4	28955.7	21707.9	16806.9	15498.4	20957.4	17808.4
FBgn0019982	1777.06	897.299	1103.78	944.682	843.079	657.672	644.404	481.362	1607.86	892.072	1137.58	692.917	1316.45	1255.26	1245.03	1242.51	1037.84	1294.81	1184.69	754.366	1673.97	1451.25	929.691	995.237	997.365	1300.57	815.764	821.439	1025.4	831.666	650.57	1086.3	2367.79	1966.12	733.889	681.22	526.558	479.296	1028.89	644.459	1872.45	1262.57	978.916	829.936	937.116	835.917	781.217	905.652	821.668
FBgn0019985	560.032	905.379	1665.28	1383.98	2008.8	1232.27	1078.26	1118.65	929.622	1068.17	950.367	1041.65	1146.92	1614.49	1520.16	1346.73	1352.35	1675.81	1760.19	1477.95	476.29	788.596	961.088	998.672	1024.06	1321.42	1090.39	1307.31	1606.7	28.9885	1246.12	1050.83	961.945	725.931	877.81	1143.87	1117.09	1531.25	1353.75	1304.46	600.935	721.925	631.004	725.821	942.988	1068.2	1092.32	924.111	775.782
FBgn0020235	64649.4	35851	96195.8	45823.6	26503.9	99041.3	66674.4	47370	74520.8	55971	54729.8	29710.9	58500.4	48470.5	95004.4	77791	60508.6	161956	106984	35110.5	94866.9	51027.8	77705.9	41914.5	43729.6	89062.9	80810	67006.3	93402.5	76196.2	45138.7	73008.9	56364	80435.6	44515.8	71268.6	49260.2	92924.5	97948	76692	95807.6	56567.4	41676.4	38606.2	123544	76390.7	62298.4	98455.3	70298
FBgn0020236	8842.49	6052.98	10503	8478.24	9538.34	9804.95	8689.74	7224.32	8147.32	7829.14	7546.83	5307.23	3418.49	4811.3	9794.84	9892.49	7803.51	11862.6	9545.15	9322.57	9412.45	7452.56	8879.78	5899.77	8308.09	9738.96	8393.27	6596.08	8141.78	7828.95	5155.69	9498.39	7891.9	9888.77	8157.39	9262.18	8493.33	15231.7	10050.3	7631.52	10385.3	6823.88	6196.98	6082.5	10810.8	8308.24	8124.5	11418.1	8344.31
FBgn0020238	90791.3	55975.8	184071	120965	47348.6	164806	112449	83860.8	104661	42577.6	47064.1	54965.6	70563.1	37300.8	55643.4	154628	108141	142423	104154	76691.9	115056	49098.3	88105.9	46811.3	36406.3	136231	120851	88469.1	61777.2	54521.5	38040.1	81717.7	42012.5	57024.5	37696.8	103961	77137.4	139843	121989	84077.8	84321.5	57204.7	24075.2	29649.4	60923.4	39070	79816.1	130462	100731
FBgn0020255	7797.24	4995.58	20447.7	15780.1	11324.1	18387	14027.7	8055.33	13639.4	9422.66	9673.68	6150.66	7308.09	5496	15992.3	17786.4	9019.71	17077	15544.6	9889.63	12944.7	9137.66	10587.9	6076.81	6717.65	17102	15583.1	8880.42	13187.9	12110.5	6364.87	9817.87	6835.95	10633.4	8308.28	12809.1	7255.24	13453.2	16983.4	8235.26	10205.9	5213.48	5462.36	4409.22	14761.6	11243.3	6950.38	12523.5	11061.8
FBgn0020278	7125.27	4059.53	22182.1	13021.6	17361.8	5259.77	4044.34	3003.98	4859.9	5182.96	5357.94	4176.58	2317.15	3090.99	17794.8	4415.16	14199.3	7024.03	5590.89	4222.25	4731.96	3822.21	6894.34	4644.74	3094.14	10006.1	9312.63	7970.93	6424.47	5997.38	3181.09	6828.35	5757.45	8748.19	5296.5	6634.9	5824.04	8658.99	21330.8	17135	9283.39	6233.88	4326.98	3290.04	6223.16	4943.39	4602.33	8085.81	6482.64
FBgn0020369	2514.68	2306.86	966.086	954.829	862.668	1656.39	1569.26	1325.07	1977.03	1875	2043.48	1426.08	2314.01	1869.01	1013.73	825.58	714.146	1719.52	1759.24	1358.94	1719.79	2186.48	1830.49	1706.78	2261.47	837.349	586.641	698.277	2050.72	637.171	1554.89	2329.7	2230.39	2805.08	2736.35	1951.47	1296.81	1848.52	997.977	747.523	2643.88	2115.2	2004.09	1830.79	1006.46	1056.18	826.53	1784.02	1845.4
FBgn0020370	10109.8	6245.81	12080	6203.81	5864	24642.6	17785	9603.05	11369.5	13452	13414.2	7542.71	6538.54	6390.8	11715.4	7155.84	5286.22	38424.9	16277.7	11707.6	11310	8567.83	15781.7	6638.83	7992.1	11617.3	4096.36	4347.47	23659.9	13115.7	9750.52	11635.3	8444.31	10593.4	6943	17327.4	9740.54	11920.9	3496.72	2257.04	11035.3	6711.88	7107.97	5279.04	16203.2	6334.78	4628.19	25374.1	17001.9
FBgn0020372	316.102	454.466	13239.1	9769.63	6318.79	3232.2	3250.96	2626.66	1004.64	1448.53	1451.71	1207.66	468.259	429.8	11226.2	9780.86	7768.09	5591.41	4906.91	3132.82	874.229	938.823	1743.45	920.845	437	6962.6	4942.59	3617.43	2726.71	2825.65	1689.73	1271.94	685.032	584.919	501.275	2432.26	2191.09	1798.89	13412.8	10448.2	668.164	638.971	1051.5	679.149	4969.83	3425.69	2533.92	3052.48	2254.6
FBgn0020385	18834.2	11892.4	19808.2	10866.4	13438	12271.8	11670.1	4704.83	8195.02	7138.63	22522.4	21002	4322.48	5280.61	5503.22	4850.68	3318.25	43536.1	4105.04	3744.13	24762.7	10425.8	10024.9	5838.62	17145.6	16465.3	4541.85	3162.39	18563.6	4643.78	11610.3	9410.79	8132.14	10052.4	7684.56	14966	17233	7726.43	4477.16	2508.33	25283.7	12736.4	6337.91	6658.33	29432.7	9314.22	13420.1	15380.7	14531.4
FBgn0020389	1571.34	1517.35	2324.11	1804.74	1359.76	2042.19	1550.58	1366.54	1234.98	1492.99	1387.89	914.011	800.266	581.897	2234.53	1670.87	1127.92	1862.25	1509.08	899.14	1457.79	1411.74	1717.51	1206.14	854.904	1587.77	1669.25	815.207	1540.38	1525.57	681.356	1580.55	2152.83	1483.21	1084.36	1690.49	1084.97	1642.03	1803.48	1102.25	1528.54	1284.39	1635.19	1049.31	1890	1810.57	851.373	1896.38	1615.45
FBgn0020392	8941.24	6020.45	1196.34	1115.95	1268.86	2731.29	2319.14	1756.5	11554.1	5462.58	5119.56	3625.43	7797.54	7249.55	1432.71	1320.63	1162.54	4122.83	3476.32	2858.82	8917.69	6745.66	5252.88	3944.49	6570.03	1881.78	2314.31	1916.44	5282.68	3568.61	3521.9	5448.02	6476.7	6942.95	5394.08	3027.78	2389.94	3477.99	1129.77	1216.25	7690.22	6422.34	4592.11	5295.02	2397.63	2085.74	1779.35	3595.95	2873.98
FBgn0020414	578.608	524.117	1368.8	923.54	2911.04	2220.22	1474.53	803.204	872.671	1424.48	854.832	811.401	528.087	358.875	1464.18	793.331	502.164	3759.9	1187.46	477.953	582.303	264.324	2031.02	760.561	403.524	1305.98	1474.01	372.926	2633.75	2800.09	591.863	980.212	955.305	512.505	448.973	2133.43	963.021	406.147	1268.16	503.656	723.259	696.659	1317.39	798.098	3509.76	1162.14	1192.08	3614.84	1987.18
FBgn0020415	2915	3449.72	2046.06	2031.83	1890.79	1963.27	1838.33	1551.58	3715.76	2966.9	2171.06	2795.69	4416.6	4332.42	2792.18	2346.17	2767.57	2028.6	2203.9	3238.79	2397.71	2796.42	2301.29	1358.97	3008.51	2753.54	2047.94	2085.02	1821.37	2076.99	1580.35	2153.35	2328.62	1981.79	2316.06	1726.68	1624.2	5411.19	2284.32	1885.46	1876.68	2389.22	2723.29	1633.92	2059.9	2405.98	1568.93	1900.44	1710.36
FBgn0020443	121.517	176.965	1076.22	820.058	802.234	528.142	507.647	431.592	158.652	278.142	130.622	221.174	159.213	330.976	922.608	791.721	669.338	187.316	202.661	280.923	147.943	105.507	185.199	148.328	85.697	834.777	695.207	547.952	205.431	180.073	209.471	200.279	199.706	73.1897	174.181	303.77	301.145	417.909	728.323	514.441	112.114	149.668	176.159	222.188	542.475	473.438	422.344	241.098	225.926
FBgn0020496	1895.15	1695.81	3464.83	2868.21	2912	2944.38	2293.08	2075.36	1708.61	1496.46	1633.21	1480.21	1802.98	2220.69	2779.98	2738.94	2676.19	2088.6	2049.43	1701.8	1715.75	1565.26	1910.1	1344.28	1568.5	2623.04	2582.23	2248.59	1531.77	1428.02	1233.65	1579.12	1473.1	1680.64	1401.73	2048.76	1779.47	2338.77	2528.64	2305.16	1525.66	1545.71	1235.61	1162.66	2661.97	2021.41	2029.54	1880.27	1720.5
FBgn0020497	1791.65	1325.31	2016	1644.84	1736.72	2390.41	1906.18	1679.05	2104.33	1862.35	1724.32	1377.4	1333.41	1481.15	2078.42	2012.42	1605.17	2792.22	2297.08	1362.11	1791.15	979.47	1642.56	1614.45	1020.46	1554.74	1591.83	1608.23	2311.98	2084.96	1639.23	1755.97	1737.56	1809.34	1341.03	2019.24	1163.89	1411.58	1636.67	1305.71	1818.43	1476.21	1613.65	1153.84	1872.05	1603.24	1595	1997.58	1903.32
FBgn0020503	7493.94	6607.47	5844.11	4991.37	5589.2	7042.93	5991.32	6640.86	6665.51	7410.51	7064.9	5807.91	5775.39	5561.77	4573.77	4898.54	4419.44	8332.52	7920.76	4853.73	8318.76	5790.66	8259.52	5999.53	7311.92	5155.13	3341.32	4637.81	7254.98	7511.72	5041.54	8965.25	8065.27	8566.74	6693.85	7869.11	6890.22	7760.17	5318.27	4466.61	7795.99	7152.08	6913.05	6879.7	7021.1	6048.99	5108.4	8092.43	6537.67
FBgn0020510	152.12	45.6913	465.878	649.121	377.168	525.453	541.865	417.338	177.976	150.597	247.313	239.218	114.253	90.6898	358.881	439.159	50.3647	421.03	362.41	89.7471	212.547	259.211	167.223	317.761	257.978	447.465	288.653	356.923	535.8	160.175	157.166	226.359	126.946	187.619	67.7717	355.451	215.846	425.778	564.178	417.982	127.937	254.6	152.54	218.632	339.717	368.984	249.398	377.534	342.886
FBgn0020513	2149.62	2436.7	3809.71	3803.53	2863.77	4144.21	3204.26	3099.36	5819.26	4604.91	4612.43	2953.74	3814.51	2493.8	9044.14	10420.3	7778.87	6707.47	5996.15	4309.8	5740.9	5412.97	9438.2	4527.47	5204.95	10539.3	10164.8	7300.59	5036.39	4742.7	3411.77	7577.4	7193.68	10132.7	7015.71	6471.18	4619.34	7504.54	8808.47	6214.02	7495.61	5364.14	6232.93	4234.74	11228.8	8556.63	6943.44	7355.02	6384.37
FBgn0020618	9545.02	6681.73	23695.5	17895.3	16666.3	21904.7	16672.1	13869.7	14431.6	13607.1	12613	9201.05	11846.7	9403.98	19771.3	20932	18992.4	24795	19708.7	18338.1	15833.6	12333.3	13850.5	10179.2	10679.3	20783.4	19439.1	17080.5	16717.8	14139.5	11685.7	14093.5	12388.5	12549.6	9339.38	17046.3	13284.7	21770.1	23499.8	17551.8	11911.8	9356.2	8666.32	7686.74	19686.2	14266.9	13502.1	17006.3	14045.5
FBgn0020621	704.245	464.497	654.481	654.367	1066.24	439.078	978.033	533.052	224.429	224.403	500.922	385.637	339.855	570.602	671.353	734.364	737.496	265.862	376.931	196.253	632.395	931.213	752.162	481.422	1819.18	727.498	651.639	441.539	462.064	310.563	284.628	118.221	1336.88	1497	1138.34	234.017	209.854	31.4407	795.139	1187.39	186.393	147.204	408.044	181.753	585.765	540.357	748.893	404.097	300.927
FBgn0020622	64.2488	444.327	0.23039	23.2555	35.5573	1129.4	555.058	730.655	170.664	1201.56	587.44	1037.88	10.6063	0.00732281	2.30339	3.17224	9.65421	113.619	245.302	376.998	121.29	215.543	885.904	1045.6	215.085	0.00792116	5.46295	112.162	1155.07	742.501	796.731	814.423	665.216	499.523	26.0833	1331.26	1134.69	556.186	0.0213397	0.000838585	671.818	665.048	645.569	517.946	1.29993	93.5793	75.4832	1099.89	900.616
FBgn0020626	1058.07	1049.64	2180.36	1645.78	1910.25	1576.82	1320.51	1281.61	1031.63	1157.83	1044.65	540.059	931.335	1025.09	1964.01	1604.23	1530.96	1091.65	618.968	669.2	1073.14	671.171	976.37	690.602	1344.94	1818.15	1075.27	922.312	994.123	613.76	723.785	974.079	993.006	447.749	1555.56	1402.68	1131.95	1259.4	1717.31	1103.94	875.943	597.698	597.522	732.521	1518.12	1092.64	1294.64	1566.15	1249.31
FBgn0020638	3176.1	2783.14	262.976	407.177	232.231	240.817	137.374	175.982	2225.79	1932.14	1516.1	1221.13	1736.36	7.26688	648.482	540.714	250.959	172.461	187.24	198.843	5470.27	3073.71	1337.46	1431.54	3109.93	870.296	549.181	558.664	400.34	202.835	260.309	1544.23	3069.34	2210.56	1689.52	183.351	89.3224	134.438	435.881	388.968	3648.25	2407.15	1749.31	2462.82	861.71	565.59	555.762	485.102	402.036
FBgn0020647	760.119	662.304	1364.89	1061.11	1237.27	791.67	945.956	745.865	1012.71	914.802	1147.35	934.7	874.621	935.567	923.139	1168.27	997.827	1068.05	990.86	1008.15	1271	1024.62	1284.14	751.029	67.4298	1094.52	1097.71	1183.12	1015.2	1175.19	906.947	868.126	684.458	1050.69	895.133	1235.27	1019.89	1392.34	1429.11	1119.28	861.575	897.955	737.157	806.573	1320.01	1147.78	1065.03	917.09	931.771
FBgn0020653	9747.14	7718.57	11548.2	9532.53	9201.63	11690.3	8172.55	6968.54	9654.58	8999.66	8543.09	6585.89	5329.1	3606.98	11097.5	11557.9	8197.68	9242.52	7348.98	5611.77	9262.64	8302.05	9983.13	6959.66	7507.76	11591.2	11345.4	8494.02	6044.47	5428.71	3614.17	10204	9463.09	10459.3	7941.74	10082.1	7711.85	10404.9	11293.5	8634.48	10513.5	8057.94	6908.8	7528.98	13512	9720.23	8298.78	11246.5	8740.87
FBgn0020765	0.000589576	66.1244	1110.85	687.602	723.479	1007.85	850.335	657.124	210.763	522.341	514.286	311.801	131.923	173.024	1071.14	926.407	538.982	674.697	879.218	794.787	282.532	306.61	765.098	394.343	109.143	1712.98	1345.67	808.963	1076.94	681.415	382.951	498.693	297.196	203.602	144.555	523.051	279.454	155.332	1798.69	694.322	216.954	210.163	293.983	157.234	1655.07	1099.47	991.118	2064.49	1099.33
FBgn0020767	3426.27	3088.55	5896.13	4550.43	4458.77	5310.06	4950.17	4069.25	4390.79	5379.97	4587.03	3157.85	2048.4	1625.69	5194.63	5566.82	4927.44	7058.49	5845.84	5883.35	3772.91	3918.92	5347.53	3707.07	3905.7	4549.24	3708.88	2873.45	5821.27	5053.54	4401.5	4470.46	4260.04	4442.95	4537.29	6213.83	4729.25	5452.36	4536.37	3401.56	4247.44	3275.89	3545.46	2301.02	5125.4	4482.94	3575.19	5448.84	5144.43
FBgn0020907	25297.7	19371.6	50474.8	36180.1	32750.1	51160.6	37915.7	28729.1	26585.4	26349	25543.2	19214.9	20573.1	17568.8	45249.4	44369.6	37752.8	30684.2	24164.6	20198.8	25111.5	19980.6	27726.1	19046.4	19336.7	37961.8	38905.6	30816.2	15540.6	14922	10370	27043.7	17079.6	18983.9	14265.3	30934.1	24047.8	39559.6	40591.6	30090.8	20783.6	15232.2	16792	13055.3	43074.4	30272.8	26771.4	35792.2	27048.9
FBgn0020910	5459.83	3828.95	5786.63	4482.16	4852.19	5386.01	4579.01	3033.2	3443.39	4357.52	3920.98	3239.9	1670.37	1994	5191.97	4351.66	3899.35	8510.36	5354.14	4189.19	6042.56	4599.42	4304.88	2936.92	4366.04	4601.2	3651.56	2326.92	5534.82	4203.54	2921.52	4732.82	4922.55	4290.43	2956.2	4139.57	3472.55	5265.46	3836.39	3121.15	5350.76	4059.93	3084.65	2576.69	3950.6	2857.35	3064.02	4060.36	3694.24
FBgn0021760	11133.2	8594.19	2589.44	3021.55	3293.08	3502.87	3090.83	2791.74	11422.2	5612.8	5098.19	4931.38	8723.99	6558.28	2503.37	2991.6	3459.37	2995.59	2917.16	2865.94	6941.74	6045.85	4486.58	3643.89	4347.62	3437.08	2867.17	2353.39	3819.55	2617.75	2850.27	4464.09	5857.41	6068.33	3613.63	3117.33	2670.32	4101.22	3290.83	2480.52	6308.78	4760.47	5042.3	4979.16	3292.72	3057	2872.26	3550.88	3210.8
FBgn0021765	5584.15	5265.84	6557.56	6095.63	6171.16	5398.44	4778.48	4225.55	6792.93	4474.28	5313.23	4588.34	6425.47	5620.28	6127.91	7071.65	7060.83	5612	5500.12	4626.55	6359.83	5642.78	6222.19	4590.98	5683.79	5651.15	6530.79	5892.25	3103.01	4192.13	3795.29	6104.1	5419.67	6862.68	5980.02	6412.31	5694.85	7669.62	11788.9	9818.54	6968.12	6108.94	4188.43	5061.75	6609.87	5699.05	5129.19	6638.08	6627.68
FBgn0021768	3287.52	2531.49	616.981	623.67	687.57	5084.21	4043.41	3201.82	3992.44	4775.38	4704.02	3682.64	2972.04	2775.75	690.758	713.814	718.378	3187.41	3057.34	2582.75	4073.75	2902.93	5717.78	3987.08	2570.31	833.609	857.596	770.462	3673.62	4297.86	2966.67	5798.78	4054.71	5345.15	4062.18	6191.36	4997.93	7735.83	631.221	610.712	4539.37	2999.41	4063.5	2928.59	1294.98	1055.96	1047.06	4810.81	4401.09
FBgn0021776	2491.29	2411.56	5063.32	3800.43	3307.32	2628.12	2391.31	1615.52	2316.54	2654.71	1863.52	1655.57	2715.97	2133.95	4083.98	3426.53	2816.05	3715.89	2503.91	2699.93	2303.52	2191.75	2745.01	1631.38	2302.27	4470.22	3148.42	3231.09	3568.8	2318.89	1800.61	1997.59	2082.93	1640.26	1587.04	2300.07	1571.78	2254.39	2734.07	2440.48	1562.02	1498.47	1430.84	1151.7	2427.9	1762.68	1474.38	2790.11	1863.41
FBgn0021795	3640.36	3133.65	5997.84	3916.44	4112.69	5580.67	5307.1	3218.65	4625.35	3950.73	4470.57	2560.53	4093.94	2950.41	4120.56	4899.83	3598.41	7206.16	6116.88	2771.44	5079.58	3932.27	4494.37	2606.57	4838.74	5180.16	6131.18	4036.49	4958.65	4457.4	3392.98	4201.05	3314.04	3880.85	2696.97	4541.61	3130.29	6544.53	4587.93	3945.23	4254.11	2852.39	2488.57	2174.08	4795.48	3466.96	3169.42	3609.86	4013.66
FBgn0021814	1446.4	1663.31	1408.18	1871.44	3242.51	1994.7	1738.29	2409.97	1951.88	1812.13	1821.85	1808.96	5561.75	3067.07	1574.47	1404.21	1193.8	1645.96	1991.42	1880.69	1785.72	2019.93	1998.87	2065.16	3058.65	1455	1648.01	2906.69	2089.72	2005.82	2200.98	1549.29	1852.42	1650.83	3765.85	2068.32	2523.92	3010.01	1545.02	2280.54	1943.95	1836.64	1683.54	1536.93	1243.6	1397.31	1455.14	2012.77	2022.75
FBgn0021825	2253.84	2207.11	4327	3903.7	2410.33	3737.93	3133.25	2638.9	4602.72	2996.77	3235.6	2583.95	4091.97	3093.55	4067.26	5300.16	3232.03	4380.55	4381.14	2235.7	4280.97	3022.76	3243.24	1814.91	2598.5	4645.32	4726.49	4655.77	3419.12	2965.43	1772.82	3042.7	3057.01	3906.92	2413.85	3903.63	2856.84	6136.34	5947.66	4382.72	3188.61	2268.41	2279.18	1922.45	4029.36	3206.23	3212.33	3526.43	3179.19
FBgn0021847	6117.98	5153.7	6859.73	6974.98	6302.43	8735.8	5787.62	5829.62	10632	9104.22	5014.06	4322.53	6779.35	6251.12	6054.17	8409.81	6948.79	9089.04	7923.26	4990.49	7379.89	5921.96	5787.98	5999.71	6225.9	5257.35	5950.27	6238.21	3917.87	3729.14	4232.43	6398.67	6280.81	9642.29	6439.63	8238.95	6813.95	11487.9	4575.81	6371.36	8158.43	6113.78	7659.45	4605.4	8601.98	6339.41	5383.39	7056.55	7932.54
FBgn0021906	10293.4	8523.5	21838.3	17422.7	25076.2	20733.1	16062.8	15602.5	18027.1	12571.3	12809.7	14228.6	13107.8	12759.4	22685.5	23313.7	18083.2	36499.8	28560.4	32466.2	18571.2	14958.2	16410.2	14619.5	20800.9	23939	24011	20388.1	23829.3	22763.2	19242	15989.4	12701.9	14925.9	11082.3	19278	23601.1	32084.9	24863.8	20969.5	17155.1	11818.8	10038	14473.6	25081.7	21279.1	26833.5	23410.9	18103.2
FBgn0021944	589.854	429.338	16755	16963.5	10923.5	1331.74	969.931	842.351	869.159	1062.48	1016.96	929.562	807.573	1041.04	16439.5	17873.5	880.796	2829.36	2364.45	1921.45	664.893	399.194	1202.66	357.608	388.943	11115.3	13735.5	5121.52	1412.5	1160.38	805.038	761.176	331.33	314.248	428.054	1763.46	1575.78	1559.73	28187.2	24168.1	355.602	237.279	506.821	208.178	8131.2	6086.94	4574.18	1812.11	1718.45
FBgn0021967	13082.6	9261.81	20389.5	15882.7	15838.2	20652.9	15964.3	12328.2	20847.2	13156.2	14894.6	11369.3	14926.9	14658	17781.3	19930.1	17065.1	29632.3	24006.3	20353.6	20315.7	15576.6	17448.2	10683.2	12950.1	18171.1	15224.9	16906.8	17268.3	12357	13503.1	13418.8	13550.2	16763.9	12165.1	18140.5	13127.2	21304.9	22038.4	16977.2	17077.1	11028.5	9829.98	10500	21346.9	14209.9	13894.2	19097.6	15947.9
FBgn0021979	1844.34	2139.15	544.995	376.921	264.845	584.5	650.37	698.254	383.482	2739.73	2268.04	1760.27	358.245	24.7306	717.039	616.093	623.477	355.995	871.094	577.241	696.029	1119.76	1401.95	2396.23	888.78	769.259	317.85	164.723	2192.87	1506.96	781.658	2761.28	2781.95	1668.27	703.672	880.156	749.632	1306.85	1495.37	309.66	1830.43	1288.54	1775.9	1588.12	438.704	797.587	410.513	1389.39	910.088
FBgn0022023	5536.09	3707.49	2439.59	1925.89	2398.63	2830.24	2952.06	3190.64	4355.45	3008.49	3138.35	2248.91	4923.78	4485.13	2203.37	1955.69	1948.54	1916.1	2383.9	1284.83	4242.52	3119.38	3831.65	2136.58	3330.27	2417.37	5388.94	1714.07	3033.31	4965.26	2209.38	4774.33	4789.82	4191.89	4851.1	2341.07	2494.03	1982.06	2046.33	2005.12	5492.95	4468.22	3766.76	3117.55	1796.69	1609.75	1864.09	2719.56	2392.51
FBgn0022097	15152	11465	31861.5	24423.8	20227	28785.2	21150.8	15627.7	21550.3	17603	17400	12804	16422.6	15110.6	27545	28520.3	23089.4	37148.4	28022.7	24072.2	20461.3	15965.5	19657.5	11996.1	15181.1	26670.2	26508	21657.2	24338.2	22230.5	16343.5	17198.3	15649	17796.5	14421.3	23824.6	17757.1	30511.5	30436.6	22944.4	20229.8	13877.5	11045.1	11832.8	31815.6	22410.7	19368.8	27701.6	21694.8
FBgn0022160	16106.2	13811.9	22189	19765.8	17555.4	27529.8	21043.6	18613	61100.1	21675.5	19227.8	15253.1	52265.6	9473.69	23626.8	22794.4	30840.1	35195.9	28203.6	25841.5	25343	20526.1	21502.1	19854.2	19861.8	24017.3	25123.3	68823.1	30431.6	27297.8	19334.8	25018.2	17008.3	21292	36456	23842.7	24977	24875.5	21883.6	18471.2	21600.5	17727.3	17667.1	16959.9	29283.4	22173.5	24051	27532.5	20591.1
FBgn0022238	908.517	984.944	3034.22	2878.84	2505.36	2829.49	2349.38	2245.35	1452.1	1459.18	1421.7	1274.59	1310.54	1338.94	2891.05	2614.29	2529.24	2388.71	2543.33	2006.89	371.479	508.451	1116.76	629.554	545.193	2619.89	2411.92	2089.5	1769.12	1514.01	1459.51	358.805	1050.44	561.654	659.387	2274	1966.15	2550.6	2201.4	2209.6	804.427	575.467	626.484	904.927	2094.88	1773.55	1700.93	2218.03	2245.47
FBgn0022343	1940.7	2195.71	2362.63	2277	2815.36	4168.63	3906.61	3226.82	1356.57	2841.49	3118.5	3039.7	1366.02	917.647	2125.03	1109.29	1446.09	4185.97	1825.73	922.449	2619.64	2354.33	3005.87	1822.22	2752.48	1462.73	152.795	318.803	3563.24	1900.53	3050.71	3630.29	2049.18	1621.28	2096.84	3112.43	3485.2	755.197	2794.41	2851.22	2019.17	2326.04	1936.31	2214.97	1551.16	1392.82	1848.56	3900.12	2846.02
FBgn0022349	2334.28	2169.73	2328.7	2130.76	1773.79	3136.01	2903.7	2621.26	2224.36	2707.7	2353.21	2196.24	2775.47	1580.91	2904.33	2126.82	2060.4	3846.94	3301.06	2606.48	2671.07	2241.19	2065.77	1801.94	3383.6	2338.09	2083.27	1415.57	4141.47	2514.72	2110.01	3293.72	2689.59	2444.6	1931.82	3095.44	3374.75	3787.55	2332.2	1398.08	3166.98	2468.89	1434.6	2270.2	3284.77	2015.78	1781.96	3467.24	3539.97
FBgn0022355	15124	10114.7	23610.7	16571.5	20064.1	24405.4	20201.8	12629.7	16454.6	17965	16413.7	12253.1	11455.9	9515.03	23783.2	21083.2	14299.9	29063.7	25387	12053.5	15600.2	13033.9	21318.5	10666.7	10998.3	22854.4	14139.4	11288.4	22526	14649.2	9460.85	16713.3	12867.1	15366.6	10437.8	21647.3	15524.4	32810.1	23061.5	16318.8	14118.5	10935.8	9552.38	7753.14	31888.7	22172.1	21952	29730.4	23551.2
FBgn0022359	36402.8	24739.6	6334.73	6038.9	6572.63	7094.57	6306.68	5832.76	19306.4	6025.49	5787.09	5044.37	15930.2	14746.6	6591.45	6067.09	5831.55	6658.35	5430	5078.58	24456.8	19251.7	5277.81	4490.76	18138.5	6332.43	4668.69	7186.46	6706.05	4524.1	5628.79	5214.22	16298.3	18971.9	14877.5	5227.03	5072.27	7517.03	5289.93	6060.27	20359	15030.3	3934.46	12803.6	5216.87	4956.27	5853.22	6994.34	5734.32
FBgn0022361	6073	5000.25	3187.52	2359.96	2540.8	15423	10453.3	8733.01	5808.85	8323.91	7574.07	5700.69	7014.77	5945.81	2966.87	2559.14	1847.14	12822.8	9669.28	6877.84	7703.11	6786.2	7589.18	6466.5	6434.13	3243.75	2707.09	2676.69	10934.1	6658.83	5606.77	9445.94	10397.7	9440.05	6918.84	11496.1	9319.79	14000.1	2637.27	2021.37	10110.6	8352.02	5778.22	6878.38	4207.14	3092.27	2806.74	17663.3	10852.7
FBgn0022382	6877.87	5675.84	9716.5	8749.12	18480.6	9003	6983.79	6060.05	8320.83	5633.85	6448.35	6135.13	6018.48	14228.8	8612.55	8320.18	13554.3	9988.86	8869.13	7843.67	6287.11	5366.56	6975.95	4615.94	6457.84	7145.64	7986.18	11520.8	6482.49	6809.98	5380.49	6654.33	4931.86	6001.21	10628.9	7332.08	5935.14	17077.3	8125.26	6913.1	5903.25	4284.55	4815.81	3489.85	8233.83	6549.58	5876.33	7909.92	6915.74
FBgn0022709	2814.86	1483.69	4624.83	1343.16	1368.38	3373.84	4012.86	1986.87	4166.67	1746.18	2569.85	2425.32	2541.39	2366.31	1729.02	3436.97	3125	5320.56	4788.77	1063.21	3487.58	1817.19	3332.81	1748.86	991.016	2001.99	4865.34	2724.81	2884.16	2366.27	1932.77	2909.27	1841.51	2565.43	1429.17	2682.53	2984.73	657.134	5327.71	3982.65	2741.55	1624.87	1315.27	1141.12	2496.7	1950.15	2025.05	4460.45	3018.38
FBgn0022774	626.086	1473.06	7360.27	4238.49	1754.4	395.551	171.972	374.023	230.144	799.076	653.638	957.434	896.313	761.811	6103.33	5934.33	5198.46	594.268	439.852	579.773	433.599	703.851	621.369	951.869	977.707	4064.37	2653.2	1279.47	588.283	463.69	522.067	758.931	1011.45	804.05	1055.94	406.054	521.082	347.896	11635.7	10180.6	915.649	1919.88	1122.15	2063.18	2562.1	1679.09	1482.92	598.653	447.983
FBgn0022893	17136.3	10006.2	3773.67	4292.85	4450.31	5301.15	5106.04	3911.75	13177.6	8326.4	8351.86	6850.57	7476.77	7176.99	3799.22	3294.02	3116.11	7459.08	6194.25	4841.68	12815.7	9799.26	8408.55	5802.67	8346.13	6166.56	5121.89	5485.18	8042.71	6592.46	5757.83	8206.47	11528.7	14211.3	6727.6	7246.21	5608.72	8123.74	4925.74	4539.88	10029.5	6597.43	6768.41	8800.46	6287.43	6002.62	5546.48	7327.46	5652.36
FBgn0022959	1258.46	877.376	2567.54	2514.43	3810.79	1091.72	1185.38	1220.53	821.581	910.603	844.735	745.898	736.848	430.396	2062.44	2186.96	1757.23	1315.46	1108.95	1035.57	1070.55	1610.24	952.422	678.918	1166.81	1966.53	1436.53	2671.08	559.668	256.335	445.866	893.656	469.621	891.63	957.613	1184.08	1196.42	1385.53	1473.84	2313.94	935.73	776.294	702.282	810.192	1691.73	1717.1	1774.53	1029.32	908.134
FBgn0022960	613.65	665.536	1610.69	1854.09	1549.65	1864.17	1625.07	1849.54	661.173	1320.27	1269.39	1092.13	1547.43	1659.2	1301.48	1290.15	2063.37	1363.51	1666.16	1501.16	554.15	544.73	1038.92	632.866	541.179	1155.08	1429	1035.53	1317.61	1147.68	959.425	775.811	720.974	619.362	771.171	1176.92	1251.71	1414.19	1367.39	1507.42	473.098	693.802	864.528	391.999	1172.67	1129.6	1205.99	1219.54	1251.41
FBgn0022985	685.721	707.476	1111.83	887.748	465.699	2230.13	1773.11	1133.16	1476.72	1125.77	1536.82	687.485	1447.33	1091.31	627.332	1916.99	386.769	475.326	604.72	567.233	1171.11	529.44	1221.05	1014.84	898.463	850.25	1558.86	592.912	341.996	5825.6	472.145	1821.53	1071.02	1423.02	1264.53	951.051	820.217	1784.79	1539.69	525.407	1231.16	969.65	672.092	337.953	765.51	904.981	206.415	659.608	831.362
FBgn0022986	3737.5	3037.25	6450.2	5145.04	5300.61	6027.73	4698.14	3953.62	5637.39	2904.55	3768.67	3922.6	4382.22	4284.58	4373.67	5880.06	5630.95	7618.63	7623.46	6997.18	4721.7	4064.48	4276.28	2616.08	4078.18	4672.79	5862.05	4987.04	4865.69	5111.52	4477.57	4329.71	2688.95	4492.6	3927.77	4680.79	4512.86	6208.36	5020.59	5033.22	4986.25	3447.49	2359.5	2850.37	5053.17	3826.89	4447.99	4415.61	4326.94
FBgn0023023	19561.3	14061.2	12788.4	9313.84	9123.98	10501.8	7721.56	6625.09	24060	11513.9	11745	9443.99	12523.7	12459.1	11023.1	12103.1	9312.46	11157.1	9030.06	7203.9	21665.6	16904.6	12235.8	7530.76	13840.5	10087.1	10265.4	7888.63	7833.93	7843.09	5582.01	11743.2	17626.7	22258.3	16115	9161.24	7128.67	9269.73	10793	7665.49	21632.1	14419.4	7595.26	12192.9	11365.1	8585.6	7741.19	9483.62	8038.63
FBgn0023083	1478.55	1330.25	3771.87	3360.98	3076.62	3761.39	3125.58	2425.19	1885.94	1931.73	2070.31	1829.14	1750.95	1400.52	3304.01	3669.71	3506.72	4043.71	3371.11	3148.74	2505.11	2047.9	2627.34	1747.42	2019.96	3259.21	2949.25	2435.4	2632.25	2669.39	2009.11	2485.05	1715.93	1522.73	1570.66	2787.69	2400.61	2850.73	3641.36	2877.58	2046.19	1676.96	1424.56	1563.47	4139.87	3181.8	2858.03	3361.5	2761.69
FBgn0023143	21570.5	14293.1	12997.6	11097.9	7170.42	21066	18480.3	17151.2	13319.9	5691.28	6049.97	15259.4	11441.9	3651.56	9648.18	11453.4	8696.71	30457.9	20071.9	18789	26508.2	5501.31	18748.9	15312.3	4475.89	11852.8	14386.8	12212.5	30124.8	21187.8	15283.7	22535.6	7999.5	8456.27	3315.29	14995.7	12424.1	21942	12376.1	11196.7	19262.8	17130.2	4863.5	4217.9	10595	7412.46	10218.9	24614.9	16309.1
FBgn0023167	1359.84	165.177	3765.08	2924.33	3406.76	9.91578	9.50013	43.7292	847.93	121.636	349.94	138.87	175.534	944.56	2413.85	2661.18	2405.29	28.9597	37.4737	13.5466	1058.27	633.514	400.713	115.846	45.3976	1499.51	1686.6	1075.68	19.7476	40.6607	23.5092	307.151	755.359	836.93	193.347	86.756	57.9217	0.739884	2380.38	1966.52	1563.98	40.314	176.022	1301.98	509.664	486.379	486.733	60.6002	141.095
FBgn0023174	732.914	860.575	3792.94	3087.47	2424.07	2961.39	2416.5	2041.94	1545.69	2053.25	2102.38	1336.43	2405.19	1238.67	3673.06	3589.78	2553.23	2165.67	1854.17	1586.7	1590.13	2012.39	2190.09	1483.93	1125.52	3702.97	3331.08	2679.7	1636.27	1377.12	820.49	1562.51	952.67	1417.23	1037.4	2101.24	1865.66	1487.61	3715.94	2958.79	1394.72	1160.61	1538.36	1003.66	3336.17	2529.11	1975.53	2478.55	1771.79
FBgn0023175	4105.05	2819.44	6681.72	4157.76	5790.46	6528.44	4948.86	3708.02	4405.22	4093.25	3963.54	3335.93	3985.51	3223.52	4799.91	5385.37	4957.01	4672.89	4132.57	4236.18	4543.36	3958.16	4202.48	3691.18	3325.03	5691.93	6045.05	3555.04	3948.32	3795.78	4121.01	3907.03	3844.23	4060.55	3432.35	4411.9	3152.74	4226.95	6392.18	4267.71	4377.83	2808.05	3184.81	2691.54	5648.21	3939.26	3654.71	4902.32	3750.79
FBgn0023177	4725.53	3521.69	2517.15	2181.37	1987.87	6423.25	4991.1	4903.92	4324.23	3927.55	4318.07	3804.77	2491.87	2625.57	2508.3	2769.62	1623.58	6504.41	4141.58	3045.94	5301.72	3414.87	4745.29	2550.88	2934.84	2495.07	2419.7	1707.83	3304.8	1966.41	2092.43	4103.46	3507.66	4631.2	2686.05	4966.71	4475.56	5546.12	1298.66	909.327	4301.98	3267.89	1422.17	2889.85	3328.62	2470.25	2204.7	5396.25	4466.51
FBgn0023179	3772.57	2803	5132.79	3926.85	2310.13	4522.78	3531.75	2381.81	3047.29	3074.02	3695.56	2047.15	2247.62	2405.4	5225.95	4657.42	4273.25	4002.95	3391.75	2656.16	4078.29	2928.95	3722.64	2304.96	2068.61	3643.34	2286.35	2014.7	3026.78	3628.88	2798.8	4389.95	2984.11	4125.93	2380.87	3242.07	2702.3	2954.59	3787.03	2258.92	4565.19	3627.49	2532.91	2064.86	4014.06	3689.35	2044.24	4190.96	3241.91
FBgn0023181	7296.61	5146.9	14241.8	9706.65	9708.75	12130.2	8416.54	7488.78	8149.88	5706.08	6964.99	5039.96	5688.77	4120.64	10954.2	11923.4	9104.21	17942.5	13712.2	10468	7518.1	5923.88	7577.64	4840.67	5501.81	10290.6	10292.4	8113.23	10012.9	9834.22	8242.77	7590.38	5196.44	7577.41	5011.1	9530.03	6343.24	10683.4	12263.3	9102.15	7750.37	5173.72	4702.46	4185.86	10522	7925.76	6933.84	9452.04	7786.66
FBgn0023212	6103.13	3969.31	8734.96	7187.14	6472.81	8472.9	6130.41	5417.58	6714.39	5296.41	5960.92	4467.71	5408.9	4682.74	7226.8	7316.97	6266.67	6547.87	5665.17	4963.37	6659.89	5490.91	6352.93	3708.91	5778.38	7762.82	7833.67	6154.16	3797.83	4026.55	3388.29	5904.06	4905.25	5690.46	4978.62	6987.31	5211.05	9589.12	8680.5	6110.74	5585.55	3760.77	3908.09	3274.28	8149.51	5872.44	5397.12	7662.3	6014.73
FBgn0023388	10142.6	7328.86	22361.1	17933.7	17210.4	20317.7	15179.2	12055	13168.9	11769.8	11581.4	8767.72	9135.58	6216.45	19303.6	20515.2	17644.9	23879.4	19344.1	16349.6	14468	11210.4	14058.7	8212.65	9846.02	21277.2	19998.4	15912.2	16292.4	13659.5	10511.4	12705.5	10041.4	11901.2	8869.6	16956.4	13850.4	23512.4	22442	16394.5	13393.3	9056.17	7567.24	7197.05	22971.2	17333.6	15990.5	21399.1	16185.7
FBgn0023416	10621.5	6993.28	11527.2	38137.1	10025.5	6070.66	8552.1	6701.05	9830.04	3495.17	32183.5	23216.4	10474.6	5184.8	6667.24	33105.5	26704.8	37650.9	22673.3	8852.51	7678.07	29801	7019.16	3409.82	17337	40783.3	14721.3	16806.8	13151.7	18898.4	22444.6	4629.74	3407.27	11779.8	10539.8	41709.8	32963.8	20385.1	18724.4	15249.3	13019.2	14530.9	3122.92	5846.57	23188.6	35199.3	31880.1	9195.37	39349.4
FBgn0023477	2828.76	2497.66	6159.34	3767.91	4254.53	5253.04	3545.53	3897.69	4135.66	3505.93	4099.71	5876.61	3509.79	3354.46	6228.8	5605.04	7983.88	3680.66	4443.25	4315.96	2629.53	3207.71	5547.24	2202.87	3442.82	5974.5	5608.6	7539.91	2618.79	2159.8	3120.73	3250.57	2563.15	3654.82	4258.59	4693.63	5399.62	5143.12	5569.99	5784.91	3827.65	3508.34	2980.88	3090.83	5759.9	4367.77	4345.11	4914.23	5520.32
FBgn0023507	3822.28	3406.13	4162.05	3593.49	3543.79	3531.53	3212.46	2879.76	5295.68	4764.55	5089.54	5255.6	5648.21	3409.22	5477.91	5278.12	5644.95	4997.51	4959.14	3956.26	4679.98	5010	7011.46	4260.94	4562.11	6962.64	7081.63	4263.4	5121.32	4984.23	3470.46	4638.38	6755.6	7353.03	5763.32	6108.53	4808.84	5687.53	6494.11	5211.69	6999.82	5660.02	6058.41	5751.55	7742.81	6883	5571.78	6087.78	4946.17
FBgn0023508	89.9661	103.233	307.857	360.282	165.01	207.563	121.895	96.0514	0.348749	92.2327	78.6423	61.4965	142.542	181.716	319.539	252.23	148.777	56.9989	93.4028	60.7339	19.8524	38.2874	30.66	71.7707	55.5071	365.828	66.6816	302.31	124.375	93.6694	102.149	14.2549	15.0074	19.3704	115.34	110.473	221.996	64.9147	250.805	352.148	38.2641	119.815	169.53	148.698	260.299	292.192	68.0701	115.624	165.952
FBgn0023510	8246.64	6283.97	10688.8	12174.4	9989.59	13332.6	11361	8581.16	10346	9813.81	9337.27	7984.53	10931.1	6883.22	9430.91	10880.6	11385	16798.2	18403.4	12970.4	10384.3	9278.33	10488.6	7592.71	6976.86	9688.56	9314.69	13297.9	12018.2	14446	9373.74	10604.8	7890.02	10605.1	7559.88	13009.6	10157.8	15141.2	8797.35	9326.64	9127.05	7815.35	8028.78	7075.14	12173.6	10884.1	8353.76	12880.8	11741.6
FBgn0023517	1429.23	1298.75	953.654	954.064	1261.28	510.38	441.014	545.253	2693.8	2371.46	1918.26	1785.35	2394.92	3297.99	1055.25	703.381	1283	587.335	541.458	683.264	2649.08	1932.2	1767.97	1116.87	2207.19	938.309	855.286	809.005	688.838	609.599	495.948	1186.73	3397.03	2778.43	2444.47	746.178	746.033	1140.37	1070.91	1015.63	3041.95	2167.05	1485.62	2510.32	1250.96	1032.06	1160.62	752.014	753.883
FBgn0023529	3637.57	2009.29	1678.12	1534.63	1086.21	4711.54	3595.73	1732.74	4769.4	6235.59	4719.69	3424.5	1515.13	1227.67	1764.95	1456.9	1197.62	3692.74	2572.96	1963.32	6341.08	1948.31	4811.44	3642.67	3678.51	2228.37	1407.91	1143.34	5115.79	2532.07	1928.34	5599.74	7897.82	5934.19	1842.8	3691.72	2092.64	2152.07	1776.87	1452.61	6275.15	2009.16	3567.34	1593.74	2689.68	1565.09	1674.81	5521.51	2818.62
FBgn0023531	160.352	267.941	201.981	441.896	571.975	123.373	240.463	236.917	187.408	232.912	103.998	306.085	99.7231	441.643	392.615	259.392	300.951	0.0734611	150.957	234.45	198.203	172.006	34.6455	348.788	460.247	311.767	165.979	183.807	104.552	559.265	252.466	105.867	83.8775	150.91	230.69	155.362	253.342	308.973	206.716	285.864	64.5133	332.032	343.472	739.421	297.261	207.517	487.345	103.793	102.919
FBgn0023537	11107.9	7738.54	24251.2	18936.8	15749.3	22706.9	17083.2	12931.2	19354.9	16724.1	15698.6	11386.5	12082.9	9048	27314.8	29414.9	20772.7	31029.9	25032	20532.5	20334.1	15506.6	23212.3	11380.1	13953.8	29995.6	29198	19716.5	23615.7	23310	16570.8	16987.1	15178.2	20529.6	14913.1	26037.9	18471.6	27842.9	32942.9	23756.6	20696.2	14450.8	11685.9	11305	38480.8	27303.6	23610.7	30030	23507.2
FBgn0024183	4146.96	3428.77	6726.5	5257.67	4003.94	6795.92	5586.74	4619.78	5555.33	4721.84	4682	3724.34	5052.46	3635.22	6135.22	5984.07	4705.6	7843.37	6408.14	5179.77	4948.63	4291.83	4575.75	4158.63	3636.04	5062.77	6256.36	4719.31	6211.14	5538.41	4423.37	5189.17	4983.89	4783.14	3489.58	4812.62	4442.81	4321.34	6324.84	4875.15	5141.24	3913.88	3783.38	3387.69	5586.15	4218.65	3907.38	5440.45	4743.37
FBgn0024238	1044.47	852.716	1254.48	2070.88	2188.48	1198.33	1008.5	820.522	1325.39	652.626	1712.98	1075.52	608.263	1044.69	653.933	1607.27	3085.63	2368.65	722.34	3653.28	992.35	1442.24	927.955	1104.27	2685.73	1933.88	1549.36	1906.4	840.707	1238.38	1356.28	895.356	1778.56	1204.51	2403.7	3357.72	3312.95	1011.58	1547.93	1361.09	1061.76	631.222	753.034	682.59	2652.23	3596.07	2535.5	705.926	2906.52
FBgn0024273	1035.41	1184.96	2962.83	2766.05	2688.67	2214.7	2198.73	1767.85	1238.2	1757.46	1686.47	1448.99	827.043	448.179	2720.98	2434.41	2431.11	1969.34	1778.85	2041.62	850.067	1472.38	1796.61	1207.66	1686.33	2558.74	2643.61	1833.5	1986.79	1963.02	1491.61	1204.39	1094.01	1423.05	1414.36	2122.85	1869.95	2169.39	3088.76	2596.08	1013.59	1046.42	1281.48	1022.02	2279.65	2330.24	2280.07	1845.78	1529.04
FBgn0024277	6537.26	4808.43	1269.49	1677.1	1960.8	1238.4	1378.08	1537.28	2898.29	942.979	1379.33	1036.59	2113.93	2745.83	1403.82	1860.58	973.063	1775.9	1814.96	2092.32	3168.72	1626.88	973.827	932.499	2561.25	1691.27	1389.03	2120.91	1977.81	2055.75	1848.71	959.989	2538.73	3359.8	2680.59	1622.6	1617.48	1833.77	1525.78	1643.8	3962.95	3140.87	878.195	2470.61	1746.72	1617.31	1949.23	1344.41	1530.18
FBgn0024289	77.8934	31.7184	43.3329	118.279	130.437	23.0019	40.9142	37.9582	90.9685	25.3393	46.2809	22.4174	315.001	62.0745	76.4632	238.141	121.394	46.3686	60.0699	70.9477	62.9854	47.7223	21.2012	31.4798	28.2113	143.76	156.446	3234.74	44.6614	82.1234	216.306	25.7668	68.2977	127.638	34.681	129.731	34.2589	8.06916	160.979	567.853	58.9374	21.2231	40.2084	19.4904	143.496	141.73	169.586	30.314	49.5323
FBgn0024315	0.000589576	41.2804	358.463	411.339	632.365	259.806	369.545	442.369	0.348749	55.6552	0.0284739	20.5969	13.2922	44.2899	583.25	371.785	550.106	1183.88	1039.15	957.214	0.163582	0.04119	0.591452	12.5195	0.0326624	226.33	0.000221317	234.311	629.694	0.00247033	551.671	0.0570831	0.439661	0.00933956	0.37411	321.293	338.591	284.572	191.137	313.639	0.103234	0.00861178	32.9829	0.2498	173.843	268.625	342.25	53.9688	177.421
FBgn0024321	62.6974	38.5654	519.41	456.739	492.131	702.386	1117.61	1108.91	79.7338	379.681	346.886	323.647	32.7179	125.513	628.844	601.214	208.861	980.389	705.197	724.377	19.0462	5.71347	318.164	79.4028	51.5684	495.931	493.795	434.051	763.941	582.688	798.795	37.9854	33.2833	26.7429	20.3826	631.287	752.619	829.721	850.105	609.8	35.9874	31.3906	255.439	77.8181	922.368	683.247	777.323	862.661	718.3
FBgn0024326	1.92447	90.1208	92.0288	232.982	993.614	16.4148	89.3442	142.915	373.147	7.08606	95.252	72.1404	842.906	46.7068	85.9405	330.702	2150.84	18.0882	105.313	276.783	0.163582	39.1494	54.8522	45.2946	410.627	97.9422	309.392	2998.76	21.9763	104.353	393.241	13.4264	0.439661	17.9647	1737.07	50.3719	82.1697	53.8896	93.5782	1356.1	20.8537	16.3489	27.9518	39.6033	16.6488	255.958	523.477	23.8522	126.53
FBgn0024352	36979.2	18300.7	16711.6	4402.78	12046.2	33201.9	23797.1	19354.1	20263.1	24325.2	16990.6	14607.5	7981.86	7184.08	17267.6	3564.97	2394.23	22146	5788.38	3907.84	36569.6	14497.4	27219.8	17047.8	15507.7	12665.6	3931.81	2772.31	28776.9	7388.06	7065.75	27464.7	23843.1	21525.7	15247.6	5651.03	12129.9	5137.03	3020.44	2054.08	30798.8	17388	16139.2	14064.8	18488.1	4762.88	5677.39	28471	5614.41
FBgn0024491	2346.62	4945.23	2064.25	1811.61	3465.62	544.137	948.44	1048.2	623.395	1378.39	728.066	1958.13	1424.53	2928.12	1923.84	1519.78	1817.47	510.31	931.483	1443.83	1458.94	2263.7	555.85	983.805	2700.79	1194.36	2516.97	3020.76	1048.78	1325.65	1514.49	866.908	2475.61	801.841	706.034	1195.62	1262.54	743.75	3601.86	3588.98	1424.61	2684.41	1736.9	1610.31	1448.03	1402.85	2475.88	760.965	1277.46
FBgn0024509	8725.9	6216.07	3001.45	3444.9	2772.84	7966.03	10085.7	4140.2	5259.32	5632.39	6576.72	4407.01	3630.33	2920.03	3693.84	3678.97	2751.54	15802.9	5742.13	3609.33	10594.7	4511.26	7055.5	4956.47	5945.89	3280.64	2104.64	3164.34	18807.2	2686.51	3792.28	6739.49	4905.28	4805.94	4492.76	4586.03	3760.58	5065.59	3515.39	1986.78	9627.52	6810.56	4245.52	5161.18	4451.31	2833.56	2510.87	9346.04	4336.01
FBgn0024542	0.000589576	38.5887	0.23039	19.9262	201.162	0.000328261	37.0438	123.315	0.348749	0.0144413	0.0284739	7.05031	0.0130189	117.933	14.6366	0.238918	176.793	0.0734611	0.00817055	22.6437	0.163582	5.45618	0.150093	30.49	20.7111	0.00792116	0.000221317	11.6828	0.0594717	0.00247033	41.3048	0.000153996	0.439661	0.00933956	6.09656	0.0229902	23.687	71.8187	13.1061	226.946	0.103234	3.7714	15.8232	96.5361	0.0110713	62.543	182.929	0.849767	12.6017
FBgn0024556	6455.85	4317.83	16655.5	11930.6	11536.4	13505.6	10001.4	7861.38	9317.59	7346.77	8221.66	6167.83	7364.46	6278.68	12949.3	14670.3	12089.9	16078.2	13125.8	11061.2	7000.77	5558.42	8150.51	4179.43	5652.14	13587.7	15119.4	11385.2	10970.7	10701.7	7390.49	6188.34	5041.6	6577.87	5394.08	11536.7	8642.43	11889.9	17009.1	11886.3	6131.03	5297.21	4307.54	3809.09	15609.9	11272.3	8647.12	12078.8	10416.3
FBgn0024733	2015.24	1336.03	3389.45	2181.62	2525.39	3112.96	2630.94	1969.26	2189.98	2244.78	2673.71	2237.99	2078.61	1963.4	2735.01	3397.53	1350.01	3578.37	2743.05	1454.98	2597.94	1867.52	2366.25	1064.52	2159.78	2486.07	2460.72	1665.05	1978.38	4966.61	1829.7	2318.83	1761.28	1799.61	1256.47	2462.69	2257.35	3070.92	2991.41	2277.7	1821.34	1446.26	1386.83	1135.07	2155.36	1919.18	1679.72	1935.61	1816.65
FBgn0024734	276.018	359.37	3196.75	2698.32	2643.84	2349.52	1736.95	1731.65	819.598	885.019	724.8	584.948	903.987	927.262	2801.48	2243.3	2459.38	2025.17	1653.34	1734.92	153.64	267.358	749.896	190.192	97.6948	2482.88	2551.78	2008.33	855.29	719.748	746.941	282.517	192.618	66.6251	242.563	1275.81	1328.99	2023.52	2564.64	2026.13	20.2033	121.132	296.73	155.646	2320.37	1693.49	1465.82	1894.44	1216.85
FBgn0024754	18256.2	10636	13364.1	9241.01	8038.27	16753	11473.8	8427.75	15539.7	10114.7	10385.6	7630.58	9567.68	9718.2	12118.7	12794.4	12005.5	24027.8	17821.6	8926.81	17906.3	12029.8	11165.6	8273.77	5991.28	13317.1	10312.3	6252.64	17752.2	12005.2	10762.7	10414.5	9497.17	16947.6	10396.3	14107.7	10222.2	18540.3	13892.6	9082.52	14115.9	11189.2	8351.03	6823.12	14811.6	11071.4	8107.59	16626.6	14301.3
FBgn0024804	23.8864	109.411	54.3515	82.0629	4.02034	0.000328261	43.9687	14.5092	115.986	65.9026	45.9705	13.7856	161.89	70.8266	0.172165	59.1422	5.86839	0.0734611	0.00817055	46.9526	0.163582	21.0881	26.04	59.9471	57.1825	53.0417	400.388	225.797	22.7673	18.2508	20.7305	232.514	96.5083	179.633	109.114	132.018	37.7161	234.107	40.0724	85.3572	25.8704	70.4792	82.2636	138.405	32.0275	53.1619	40.7844	0.849767	45.5476
FBgn0024811	620.391	848.297	1615.93	1495.73	1065.9	1338.23	1221.67	908.299	597.396	1125.31	982.633	747.215	1540.8	1285.49	1789.53	1493.04	1076.14	1200.65	929.939	829.969	450.807	544.134	720.063	425.707	447.262	1514.48	1095.23	718.753	1120.99	804.474	576.602	495.318	445.603	323.636	595.291	1159.94	732.045	594.656	1426.76	779.154	376.296	491.142	610.012	644.684	1347.26	1154.13	700.461	1164.34	1156.21
FBgn0024814	6773.79	5764.68	17483.3	12656.8	10069.3	14823.3	11682.1	8967.29	9453.2	10102.5	9872.12	7646.91	6247.05	5770.55	14352.8	14343.5	11628.9	18497	12948.2	10952.3	11047.6	9253.23	11504.9	6325.43	8345.27	14221.4	12975.8	10017	13725.3	9986.98	7579.26	10669.8	7443.17	8026.46	6749.95	10580.2	8394.93	10208	15120.8	11204	8866.79	7115.18	5974.58	4570.8	14819.2	10592.7	9125.73	13078.8	9797.1
FBgn0024841	723.981	748.118	3015.15	2064.41	116.307	2172.33	1919.32	449.641	390.505	1470.74	2439.38	708.12	291.968	174.916	3883.86	7758.79	2854.05	2521.53	2244.18	1449.5	1772.42	878.633	1745.56	867.023	467.881	3433.37	1097.16	438.439	1330.42	473.962	410.401	1105.01	1064.75	10899.5	269.99	2277.43	1188.32	1633.08	1548.46	1723.22	998.969	1105.28	1144.06	1826.77	3613.86	2787.16	976.249	1785.51	1795.47
FBgn0024846	333.855	384.091	1021.7	1785.76	7508.79	673.033	540.338	2369.28	621.951	955.586	452.761	3027.15	671.819	602.538	1102.12	948.038	6015.17	732.661	393.74	1149.25	469.151	680.106	605.926	508.346	1028.03	937.235	1008.53	1055.65	353.08	346.752	679.812	449.145	1968.36	753.503	2339.2	647.038	5473.66	1537.45	1057.86	1197.99	609.179	538.431	391.967	286.173	922.417	850.74	2205.95	558.988	452.512
FBgn0024920	4815.29	4474.27	24643.1	17001.8	8014.12	26178.5	15605	8189.54	23547.7	12121	10388.2	9817.95	10037.4	8027.09	23506.6	18291.7	8393.52	30098.7	32832.5	9249.28	19635	10992.3	11273.9	17092.8	9558.56	21945.5	15691	14811.7	21605.2	21484.5	12842	11701	12366.2	15303.5	5358.5	23566.9	8803.82	18451.7	29837.3	12690.8	15213.1	6145.03	4718.55	6946.72	15669.3	19311	8997.3	20719.7	14720
FBgn0024941	889.796	492.923	1087.68	974.579	2237.94	880.358	628.566	970.784	823.816	696.174	694.293	1196.94	432.016	440.564	892.5	1297.58	1977.58	858.907	888.64	1382.47	494.399	549.72	602.949	639.684	1408.97	1143.84	719.067	824.06	784.329	471.398	797.42	544.816	712.102	593.063	396.857	652.214	1011.14	1252.39	1378.97	1619.93	630.88	733.039	848.466	1062.51	1095.3	948.132	1974.35	877.795	678.477
FBgn0024944	150.154	402.138	342.212	388.394	527.917	322.215	399.726	932.288	314.13	496.901	436.894	496.857	656.672	491.646	860.99	519.602	490.533	446.557	590.781	460.017	264.524	434.944	464.775	629.232	356.718	487.767	354.05	402.465	646.486	726.28	612.002	583.131	834.687	455.751	455.273	512.846	551.876	579.218	411.503	451.559	496.397	699.027	478.986	1055.13	492.345	432.974	482.943	568.448	556.48
FBgn0024945	3291.26	2875.77	4186.78	4923.01	3251.64	4349.18	4655.94	4993.74	5659.26	2724.65	3688.35	3998.02	5120.23	4436.39	4025.36	5415.66	5754.6	4871.57	7406.38	6428.21	4791.58	5185.49	4295.75	3433.8	5722.57	6129.52	6675.77	5614.29	6240.93	6138.99	5651.4	4307.84	4454.37	4508.15	4012.26	4973.14	4958.27	3948.9	5109.65	3079.7	3270.8	4602.37	3410.68	3268.34	8158.07	6425.63	6737.85	4871.53	4792.62
FBgn0024947	4.00171	12.0644	22.7293	3.75346	13.1171	32.5901	68.3052	72.6116	0.348749	83.009	5.31744	50.1499	0.0130189	31.9983	83.5778	18.8565	51.8478	19.0316	11.447	5.23276	27.1183	3.49175	43.7711	88.5856	40.1348	100.862	0.000221317	6.80996	58.6701	56.3926	108.521	131.786	50.6563	12.4649	16.1275	18.4051	14.7776	13.7321	0.0213397	17.7005	35.9758	111.202	83.4396	113.5	88.5315	44.0589	169.178	50.2018	0.259844
FBgn0024957	2613.32	2314.77	1473.17	1998.78	1629.86	2260.31	2304.63	1894.25	2261.62	1766.35	1935.23	1293.52	2715.05	3132.2	1720.93	1896.59	2741.61	1484.96	2588.87	2193.23	2258.52	2421.22	1586.23	1666.52	2834.72	2115.13	5854.29	1558.04	2067.17	3549.09	1842.69	2380.55	2523.09	3383.14	2555.07	2243.18	1863.49	4638.08	1875.94	1620.26	2701.37	1988.85	1613.96	2634.77	1720.43	1426.09	1510.82	1937.17	2231.41
FBgn0024958	2722.31	1922.44	3131.09	2640.72	4103.75	3522.6	2725.4	2108.8	2769.84	2340.77	2386.6	2565.25	2592.04	1588.91	3096.54	3285.4	3612.76	4485.18	4219.99	2663.95	2859.19	2465.59	2703.35	2055.88	1340.46	3608.98	4113.08	1767.61	3826.48	3480.41	2236.21	2544.7	2498.33	2292.62	2281.82	2968.76	2121.25	1976.95	3719.24	2811.01	2991.24	1605.05	2316.72	1360.74	3283.64	2608.33	2504.73	3452.33	2679.89
FBgn0024963	5218.94	4248.58	1590.78	1897.63	1964.14	3243.46	2687.63	2292.45	3039.85	2405.18	2497.99	1831.09	2887.27	2434.02	1851.72	2016.02	2054.47	3460.9	4666.13	4374.24	5797.8	5084.39	2082.2	1789.65	3526.49	2080.32	1385.29	1958.76	2895.88	2947.15	3409.13	2330.2	3175.04	4184.93	3698.6	2539.43	2882.56	3980.82	1424.42	1605	4203.41	3575.27	1738.82	2725.07	1787.22	1885.36	1912.87	2691.4	2520.76
FBgn0024986	778.119	868.8	244.936	719.361	1048.71	416.533	750.529	600.219	531.876	773.62	877.738	718.355	544.718	872.112	547.009	745.838	755.038	389.264	429.783	683.867	775.487	880.376	714.52	1092.36	1497.04	1099.09	555.693	730.385	375.46	1879.82	659.865	1107.51	964.293	734.507	726.754	732.534	845.248	519.185	563.416	1364.34	521.575	472.559	1278.66	951.282	10.1474	449.009	911.507	747.424	953.608
FBgn0024987	27.4245	296.645	40.6988	429.971	773.614	149.623	260.775	675.32	190.765	77.7942	91.2894	351.815	201.085	264.182	219.568	343.81	120.502	66.1864	303.038	451.058	136.742	122.268	17.8006	440.087	296.152	264.008	174.467	511.694	13.819	118.09	238.067	81.3358	82.72	0.00933956	185.194	143.118	435.625	159.382	255.773	299.405	15.4085	279.299	282.774	662.241	242.183	279.71	611.775	43.569	201.274
FBgn0024995	474.175	614.594	354.276	487.554	6787.51	295.771	208.434	303.369	578.128	591.765	234.366	255.519	260.736	1101.4	290.233	766.202	642.725	115.595	153.285	164.359	411.778	328.775	162.918	414.093	216.659	688.084	802.797	125.998	277.763	276.3	129.993	202.862	559.973	661.746	374.474	156.9	61.9066	15.8804	714.582	250.842	600.785	438.993	507.393	1080.69	474.055	449.512	283.325	116.624	246.52
FBgn0024997	2157.03	1639.34	4000.1	2900.38	3239.79	3046.37	3001.03	2380.27	3640.82	2105.93	2006.42	1631.85	2238.68	1720.98	3748.92	3903.06	3445.82	3786.49	4289.52	3935.96	3349.84	2565.83	2984.66	2198.01	2572.66	3228.78	3591.65	3021.78	2855.31	2516.1	2365.57	2741.6	2439.98	2555	2529.94	3459.07	2413.7	4215.73	3735.86	3141.37	3052.47	2001.06	1892.89	1945.9	4204.56	2885.87	2778.68	3687.58	3263.7
FBgn0025111	1699.52	1677.34	4456.73	3231.18	3581.72	3820.65	3030.38	2576.48	2168.51	1959.46	2379.19	1883.74	1514.75	1511.8	3462.04	3698.91	3199.17	5636.9	4462.37	3618.74	2082.61	1245.68	2304.75	1230.75	1673.85	3131.31	2217.37	2873.57	3449.18	5847.62	2533.58	1753.49	1414.15	1725.88	1502.25	3219.34	2287.17	5099.78	3788.81	2735.15	1937.89	1496.21	1099.68	1501.71	3556.98	2606.9	2302.15	3339.22	2737.89
FBgn0025336	9699.26	6747.9	18458.9	13399.5	12818.8	17217.2	12737.9	9369.52	17986.4	9694.22	11056.6	8032.33	12724.7	11642	15555.6	19652.8	14596.4	29466.6	24041.2	19812.8	17239.1	12842.8	15173.1	8101.65	11155.6	15034.3	18222.2	14094.1	16777.2	19679	13158.6	12864.6	10540	14771.7	10201.3	17310.3	12533.1	23012	19348.8	13393.1	16164.9	11807.6	7340.11	9378.72	20751.2	15342.2	11768.7	18921.5	16543.2
FBgn0025352	17317.8	11800.9	22425	15772	14369.9	22788.8	18185.8	13229.2	24172	17253.6	17496.5	12887.5	16827.3	12792.9	20027.1	21430.9	17944.3	30398.2	24429.4	21583.8	19654.2	14882.2	22724.3	10830.1	12651.4	22107	22499.8	18336.1	22619.3	22075.6	15927.6	18321.4	17746	21465.3	15565.7	20480	15234.7	29303.9	23349.8	17129.5	20517.1	14912.6	11890.4	11299.3	28010	19970.4	17023.2	24585.5	19103.2
FBgn0025381	271.882	355.695	101.501	272.222	568.014	1522.2	1087.92	1959.62	471.137	738.161	252.706	260.862	202.578	248.974	1900.67	216.966	124.756	556.27	408.593	320.494	322.768	424.338	355.105	438.619	1298.66	217.944	59.7672	185.986	767.774	216.049	432.884	449.593	657.401	616.165	415.772	413.711	293.918	377.748	199.897	321.696	349.821	374.48	390.818	379.805	463.077	433.694	546.146	767.028	446.739
FBgn0025382	5039.67	3805.42	8306.66	6441.62	3610	9471.82	8166.31	6064.22	7640.96	6293.51	7164.68	4867.44	5484.45	3966.65	7396.35	8774.69	7258.76	15108.4	12452.8	8306.88	7263.46	5700.74	8223.89	4024.55	5035.06	7483.49	9622.88	4947.65	8652.85	9300.64	6825.25	6512.26	6113.39	7597.73	5233.31	9686.82	6803.59	12444.8	9078.59	6528.41	8010.76	5050.49	4128.5	3843.28	9511.23	6294.15	5680.61	10387.5	8958.2
FBgn0025463	9250.47	6397.45	2159.37	2059.46	2348.46	11184.8	11886.7	4197.38	3381.13	4231.39	11479.6	8525.89	1544.34	2420.49	1444.86	3709.39	4590.03	21245	5050.09	2999.4	10479.6	9826.27	9997.53	3423.55	7445.71	2983.18	4942.35	3271.57	18048.9	11091.6	13586.9	14757.2	2681.87	6797.17	7543.67	10707.8	10924.9	2714.18	3701.83	4399.85	10555.5	7392.4	2961.25	6086.23	4804.19	2916.74	3629.61	15116.3	9926.37
FBgn0025628	3985.74	3226.83	2520.6	2515.81	2789.95	3891.1	3426.71	3764.27	5873.85	4097.85	3002.5	2976.8	5853.81	4615.94	2262.68	2274.99	2478.76	3826.66	3521.6	4160.18	4758.25	4582.81	3529.29	4160.7	3481.29	2670.27	3042.49	3360.99	3753.87	3260.46	3574.47	2969.95	5026.9	5317.14	4644.51	4028.3	3905.41	6772.48	2843.96	2661.64	5325.16	4602.57	3476.72	4453.92	2413.74	2560.21	2915.67	3583.83	4008.76
FBgn0025637	5599.64	4144.29	2376.97	2574.89	2527.28	3613.79	3669.53	3317.02	4340.28	4027.77	4423.35	1854.67	2738.85	1926.65	2611.58	2290.63	2033.2	4073.26	3714.91	3663.89	4234.28	3848.02	4184.46	4104.25	1300.37	2577.12	2919.86	1795.99	2918.39	3132.16	3030.85	4515.36	4345.23	5443.17	3131.17	4683.76	2282.7	3227.38	2966.09	1789.83	5757.07	3579.63	3127.49	3455.7	2784.51	2752.22	2366	4924.77	4226.43
FBgn0025639	249.109	504.663	189.2	134.643	167.992	67.503	156.48	131.051	39.5012	271.984	61.0743	144.22	184.425	242.726	220.903	90.2228	77.7083	0.0734611	70.3601	20.9105	94.7874	237.759	83.3161	643.099	295.578	252.889	29.9017	272.686	10.8907	16.585	202.801	470.283	689.51	380.444	432.66	129.806	50.8169	98.7334	608.265	262.52	270.153	489.534	323.651	561.231	42.9601	5.0879	42.9904	139.343	53.3876
FBgn0025678	4715.58	4305.51	2173.28	4125.92	1245.67	2240.26	2124.81	3498.45	4682.97	4254.26	3581.11	3914.38	2348.15	2264.44	1028.06	3604.97	2291.63	3889.86	6275.45	3655.7	4104.93	4444.18	2537.15	1621.34	2628.21	2684.42	563.201	1498.89	3540.5	2478.63	2018.1	2755.58	3702.07	4908.22	3199.7	3345.78	2219.67	733.688	2870.25	1442.78	2920.88	3936.15	2644.61	4018.6	2686.37	2604.16	1933.85	2775.07	2908.04
FBgn0025682	703.076	778.293	1397.97	1430.32	1256.27	1700.54	1476.2	1352.3	1254.08	1136.55	1161.34	995.315	1626.79	1568.74	1309.78	1352.77	1251.65	1841.32	1557.74	1285.76	979.944	922.288	1159.8	686.36	1303.14	1296.1	1301.87	889.494	1344.25	1278.68	1069.85	904.601	961.508	855.624	1038.37	1586.23	1608.61	1648.73	1384.79	888.697	754.82	801.899	729.184	798.98	1826.38	1319.92	1481.06	1288.29	1373.8
FBgn0025687	82.0633	72.0514	566.379	379.995	25.7326	137.725	122.511	172.295	69.2566	40.3522	44.2566	109.848	71.9157	48.6544	206.88	145.705	551.876	158.991	191.176	161.367	183.378	166.68	108.017	98.8433	115.64	854.976	1063.84	412.743	133.93	148.116	85.0061	68.1157	120.284	60.9437	82.2594	382.879	425.258	425.607	804.22	478.865	271.213	220.127	239.068	322.15	639.473	1025.44	688.988	244.372	237.689
FBgn0025697	430.193	470.817	1849.35	1415.3	1262.49	1778.18	1425.93	1088.6	1052.66	973.877	859.829	591.802	661.598	778.339	1874.05	1626.94	1352.43	2603.86	2013.19	1535.08	617.306	792.953	1046.45	634.261	602.058	1866.88	1377.67	1057.68	1774.72	1504.23	1099.28	833.322	548.913	518.034	429.989	1277.08	1057.28	1425.77	1617.1	1340.9	313.198	285.454	370.163	392.593	1263.41	1136.71	1088.89	1372.84	872.433
FBgn0025700	979.137	660.946	18.2521	9.69136	8.15038	0.000328261	40.6874	0.000999862	165.917	34.1486	13.98	70.8946	251.977	247.178	61.183	149.828	61.3187	73.3423	128.66	98.5068	117.458	206.644	0.150093	3.96183	301.9	9.42609	9.64932	18.5899	576.573	715.579	339.889	0.000153996	394.789	479.684	405.288	161.028	19.8128	161.997	60.0925	63.791	480.249	344.353	13.0519	375.64	14.2823	33.9563	35.6479	19.5041	28.4293
FBgn0025716	3102.11	2808.84	1455.26	1269.67	1776.4	1833.9	1782.54	1563.07	2501.82	2335.97	1952.36	2037.59	3657.99	3372.15	1768.87	1943.22	2050.39	1243.95	3265.96	3152.93	2560.66	2120.19	1694.63	2449.15	2212.66	1427.63	1075.61	2164.1	1373.29	1510.72	1516.1	1669.82	2219.56	3314	1840.49	2479.09	1951.48	2564.06	1802.33	1651.15	1924.08	1929.67	1107.92	1973.92	1380.74	1345.15	1328	1682.32	1490.39
FBgn0025724	1777.76	1710.34	2403.59	2460.34	3185.2	2506.75	2093	1416.88	2377.5	2211.68	1688.56	1680.69	1900.86	1824.62	2868.03	2320.63	3042.54	1192.77	2401.34	1641.67	1424.76	1649.76	2168.63	1730.33	1642.14	2279.22	1876.38	2882.97	1798.6	4891.03	3246.04	2492.37	1720.41	2231.85	1674.4	1733.5	1913.78	5429.3	1943.5	2149.54	1615.15	1453.76	1963.52	1619.96	2034.39	1876.53	3422.42	2034.9	1410.31
FBgn0025725	8852.16	6908.62	19045.3	16147.2	14596.1	21260.6	19466.2	15979.7	3550.42	7160.53	14544.9	11470.8	1052.4	977.131	11388.3	19954.3	17328.7	34607.8	30406.3	23850.1	14130.8	13162.7	12102.5	6104.39	12234.5	17894.9	13753.8	6774.84	18342.2	21635.5	15968.1	9427.59	3708.95	10358.5	7900.23	23251.2	17257.2	26544.6	12336.5	7262.87	9827.27	7999.21	4859.83	6044.87	21888.3	17668.1	15578.7	18615.7	20694.2
FBgn0025741	6704.09	4978.54	7206.68	7935.04	7613.41	16590.2	11339.8	9514.27	7285.42	10370.9	8476.19	7196.4	2372.77	4610.12	7754.87	6586.1	6099.26	22656.1	12736.5	10503.8	6997.23	5082.75	7944.79	2512.98	2642.28	7816.79	6117.65	4726.44	12875	8843.79	4001.17	4232.28	3195.83	4500.48	3566.63	12392	7696.54	17015.2	6113.44	4216.37	3553.72	4327.53	3253.56	3042.61	7140.44	5873.12	3674.72	18353	11138.3
FBgn0025742	887.122	892.396	0.23039	0.0141898	20.9202	0.000328261	3.40098	21.4405	112.384	0.0144413	0.0284739	24.9025	6.86679	160.388	0.00288659	6.87252	10.844	0.0734611	0.00817055	6.17283	128.418	263.639	0.150093	22.1562	160.172	0.00792116	0.000221317	5.38439	0.0594717	0.00247033	8.34663	0.51112	19.3791	96.1574	35.2075	11.7432	4.02598	18.9768	0.0213397	3.38377	259.831	316.103	24.3358	219.807	0.0110713	1.75854	76.8416	0.849767	0.259844
FBgn0025777	6754.77	6524.16	4527.95	5345	5077.73	6311.92	5560.9	4410.16	15600.4	5715.93	5856.03	5280.01	11655.7	13841.2	4675.41	15458.4	14034.8	6864.59	26486.5	21998	7304.93	9140.74	5592.17	5025.16	4887	9226.69	14633.4	14078.7	5257.23	20328.2	6402	6141.31	6391.58	12714.1	13856.7	7681.87	5680.07	23113.6	11205.3	7943.77	6888.36	5713.36	4346.81	6185.17	5855.1	5823.35	6210.78	6420.29	9082.25
FBgn0025814	3450.62	2870.24	4069.1	3311.78	4013.56	4057.7	3063.3	2882.35	2217.52	2143.55	2143.23	2140.04	1724.63	3137.01	4650.71	4952.45	4672.47	8514.96	7220.38	5911.56	2746.28	2412.56	2297.39	2323.24	3078.55	3241.85	3333.68	4069.24	4942.94	4072.51	3829.39	2943.02	2838.26	2673.37	2087.18	2839.1	2399.48	3189.15	3336.96	2902.94	2661.48	1834.4	2025.26	1750.68	3787.53	2537.44	2874.03	2618.56	2289.04
FBgn0025839	21343.6	15530.5	25421.5	20476	18870.1	21228.5	16415.4	12911.4	20085.8	13976.8	13172.1	10503.8	13202.8	12411.3	21386.5	20749.4	18020.7	28994.3	21613.2	18460.4	18886.6	14484.8	12821.7	8207.31	12797.8	21028.4	18708.4	13898	16941.5	14849	11527.3	11920.8	12963.2	15757	12687.4	13262.5	11185.6	14806.4	17766.8	13305.5	17649.2	12987.9	6891.86	11136.7	15800.7	12173.7	11193.6	12248.3	9543.65
FBgn0025865	5352.4	4000.49	5102.82	5038.88	4997.29	5774.44	4989.84	4226.73	5161.71	3930.07	4563.03	4229.89	3652.92	3559.27	7186	8258.69	6943.62	6023.41	5720.38	5541.08	10706.7	8676.38	4901.76	3966.59	7528.76	7176.35	6824.46	5245.77	4617.98	4916.7	4152.29	5489.52	3539.78	4329	4117.5	4431.2	3834.23	4824.35	6266.86	5194.53	4126.62	4215.71	4546.73	3447.95	6799.66	5201.7	4607.45	3861.06	3948.51
FBgn0025878	91.1955	162.346	1184.65	871.112	731.892	749.329	828.512	720.262	41.1584	516.808	287.1	312.911	58.5886	69.6392	1303.39	746.623	700.378	300.432	347.96	337.664	7.60084	76.5583	446.867	200.907	86.3822	638.813	186.722	89.2225	190.266	165.465	186.231	158.042	211.513	54.2366	41.4875	482.716	539.453	507.152	318.384	317.16	69.2799	112.277	205.828	128.353	630.465	414.181	439.499	713.096	493.938
FBgn0025885	13238.3	9004.68	7315.01	6445.63	6096.41	6641.31	6325.47	4931.9	11987.4	6257.72	8339.81	5365.37	9324.53	10171.3	7827.7	8845.61	5416.12	9667	7538.77	5036	13581.9	11319.1	7841.08	5871.17	6741.65	7718.58	6240.79	4855.05	6861.61	6326.86	4981.44	8060.8	9176.9	12240.9	8480.54	8999.05	5368.94	4928.76	8250.9	5419.36	13380.4	9926.09	5733.02	7737.27	9328.52	6952.05	5536.78	7312.85	8701.95
FBgn0026059	5694.87	4988.24	1921.85	2281.26	2589.52	1044.52	1616.51	1871.05	5318.19	2472.81	2517.32	2489.83	5948.35	4599.7	1477.52	1912.99	2413.9	1392.66	2298.79	1485.95	4535.03	4527.44	1981.11	1775.09	5755.52	1314.22	1511.85	1327.89	1230.44	3482.07	2218.21	2535.59	3166.89	5059.59	3717.22	1904.27	2364.79	2794.22	2466.2	2775.05	3965.35	4559.89	2110.25	2615.51	1299.44	1707.83	1621.3	828.489	1884.34
FBgn0026061	7347.77	4319.03	9644.83	8440.47	8402.76	10461	8251.02	7140.61	7699.88	7282.5	7506.81	5329.45	3516.42	3053.44	8191.64	10932.6	9295.9	14426.1	12596.3	10690.9	8136.07	7407.32	8600	5233.23	6020.08	10503.9	11778.5	8950.83	9922.53	8999.8	7636.12	7925.33	6389.6	8737.83	6246.1	9805.83	7590.18	13762.1	8919.64	7170.21	9133.05	5949.88	5896.33	4820.26	10974.8	9244.36	8659.89	10255.3	9608.52
FBgn0026084	472.44	804.942	295.033	337.246	408.198	689.274	669.513	1120.69	129.571	1301.27	597.656	643.096	179.497	170.166	651.176	182.056	203.312	307.563	268.437	472.685	236.937	366.854	879.03	873.297	633.757	146.264	83.7362	67.5634	690.436	265.666	725.936	890.522	818.233	213.682	325.062	370.419	608.765	257.805	89.7987	157.959	223.07	658.916	1210.85	1351.29	381.858	384.413	522.292	553.786	358.247
FBgn0026085	383.204	274.361	872.5	487.245	1232.99	400.292	529.583	430.077	1043.83	331.563	712.589	502.116	645.272	1388.13	468.017	904.046	1071.27	1566.45	2062.43	2219.73	586.17	938.438	512.567	422.354	1304.88	819.192	31.2873	1088.79	707.019	395.864	501.244	359.885	544.566	1138.33	939.875	2082.52	111.502	1611.28	764.389	949.164	142.829	330.12	460.159	755.414	558.796	908.4	1251.79	403.273	624.228
FBgn0026086	20277.1	13905.7	595.29	582.609	377.04	405.051	289.337	207.133	15077.3	3175.69	2864.6	2057.11	10652.4	7916.65	683.597	557.362	486.004	348.375	403.525	465.783	15493	9523.8	3001.47	1778.9	8681.62	660.869	784.004	481.824	374.211	261.172	171.616	3738.63	9992.66	9826.64	7864.72	489.472	396.606	759.882	434.522	149.062	13720.3	9530.31	1794.04	6996.42	733.497	548.563	415.31	425.215	243.841
FBgn0026150	1675	2109.2	1323.55	1156.36	3865.95	1347.53	1034.13	2702.47	1728.84	1857.53	1330.75	2363.99	1322.64	1081.11	1948.36	2042.65	3010.27	770.477	1131.14	1826.85	678.459	2065.31	1701.14	1735.12	2412.78	814.051	1263.31	1703.77	1319.93	1138.18	2116.3	1843.82	1495.71	1541.76	748.873	669.778	1384.54	2525.5	1314.86	2560.44	1353.87	2823.43	1158.33	1323.03	1210.01	1229.24	1382.53	1725.03	988.494
FBgn0026196	1333.25	839.265	1212.68	826.064	656.814	710.736	490.672	490.59	649.666	639.886	719.219	514.399	354.433	133.437	740.964	843.046	804.798	486.352	531.509	515.658	964.895	661.6	643.347	897.204	476.896	880.097	955.4	392.342	705.679	800.538	700.975	628.832	785.354	1033.45	812.117	535.278	478.635	292.306	862.001	719.182	1033.57	616.203	710.338	248.923	619.048	520.737	626.037	351.626	515.21
FBgn0026239	49.1783	126.967	0.23039	190.951	259.609	18.8134	38.4273	144.674	43.9219	240.572	234.323	319.227	143.272	136.931	0.00288659	0.238918	12.3563	46.9635	36.8656	6.24202	0.163582	38.4355	9.87065	312.399	234.102	33.8593	58.3106	19.7133	161.796	0.00247033	485.194	620.031	109.044	14.8754	68.6465	69.1537	357.746	52.4381	21.2632	50.3368	0.103234	212.985	336.8	236.438	29.3016	69.0543	470.38	34.6699	285.528
FBgn0026250	2094.14	2383.85	736.205	1105.85	978.514	513.141	620.221	586.214	2067.65	1289.84	1087.31	1120.83	2432.12	2316.59	840.679	690.263	720.088	355.775	656.631	816.877	1716.4	1803.79	900.872	1047.8	1235.77	802.257	670.379	933.584	478.531	701.04	836.464	679.436	1673.77	1387.2	1545.82	741.551	902.291	669.726	878.673	1019.01	1113.99	1460.33	1312.75	1799.84	709.597	994.335	666.124	462.994	886.55
FBgn0026314	892.415	548.235	1085.88	1867.43	1724.79	1395.57	1234.77	1280.66	1055.81	722.487	1112.97	706.11	1013.02	789.854	862.802	979.473	1109.79	1713.49	2262.82	1993.11	817.402	1136.78	834.375	575.444	634.238	572.375	720.133	1435.71	948.902	1770.74	1447.57	937.938	988.248	791.942	829.843	883.189	606.022	2296.02	1280.62	1716.04	331.188	959.63	711.668	830.6	1018.57	867.947	1035.55	643.808	874.364
FBgn0026316	42.991	93.9841	1455.11	1243.92	1388.47	861.015	892.915	713.329	107.108	472.616	273.941	349.283	156.274	102.541	1555.72	1561.82	1603.79	342.08	595.666	830.144	52.3408	149.459	395.158	187.073	258.739	1334.96	1821.34	496.557	226.974	185.618	302.444	146.871	168.57	65.6885	64.8969	818.504	864.26	949.916	1594.52	1289.05	34.925	55.8918	258.534	156.742	968.338	809.839	1208.51	858.288	672.061
FBgn0026361	4158.8	3385.75	6572.22	4869.35	4791.74	5264.21	4647.47	3541.06	6310.84	3528.1	3722.52	3726.97	5228.1	4031.1	5036.47	5404.77	5256.66	6639.84	5812.54	2785.52	3814.76	3611.7	3893.96	2493.63	2347.01	4418.07	10453.7	6811.68	3496.19	3612.87	2983.19	3157.99	3828.92	3773.22	3193.08	4630.68	4217.23	2685.37	5488.95	5820.36	3333.14	3028.67	2566.55	2382.16	4938.93	3977.56	3425.72	4806.06	4142.06
FBgn0026372	9639.39	9830.88	24164.4	17197.9	14352.3	19580.8	15493.6	12934.5	11457.6	19235.2	17510.1	14162.6	6629.53	7837.38	17832	16717.3	13125.6	26332.7	18617.4	14486.6	18477.3	12917.4	19717.5	11815.7	13098.9	21271.7	22465.3	13179.1	25434.6	18601.8	13616.7	19763.2	11089.1	11635.3	10531.7	19027.1	16758.5	26282.7	21184.9	13673.7	13093.6	10240.4	10572.2	8405.97	20765.6	14688.5	13973.3	20211.8	14446.9
FBgn0026375	159.435	150.573	1027.6	713.946	585.118	531.631	554.397	186.404	48.8492	238.077	370.401	83.6284	36.4156	81.6305	845.574	1021.09	388.56	787.696	537.424	348.695	42.415	122.104	429.53	333.887	76.0962	519.63	878.401	767.705	394.028	442.242	478.361	215.289	131.884	82.4875	92.9213	302.11	265.851	15.0969	720.237	820.227	75.3623	46.6247	266.498	65.0789	810.958	601.721	392.789	270.297	402.932
FBgn0026380	443.597	580.6	42.8874	104.013	156.22	6.4472	14.049	34.4621	237.839	199.836	178.203	273.813	453.462	428.287	7.44822	68.1753	151.043	0.0734611	16.5042	54.8286	132.569	370.834	181.416	487.025	346.372	40.4366	14.227	120.586	86.6155	145.719	231.837	329.463	616.299	494.057	504.541	17.469	139.557	48.6668	43.4385	197.729	224.142	520.35	530.946	542.671	27.9062	183.43	132.546	40.8572	57.1802
FBgn0026396	21.6646	118.512	371.707	581.956	1265.45	161.519	225.846	931.658	121.34	128.783	170.879	357.061	203.246	153.758	449.361	1597.9	2183.56	133.326	1203.07	1080.18	166.288	182.286	173.512	232.814	377.004	643.737	391.085	1041.86	163.32	1213.9	658.936	161.964	183.874	986.892	692.239	740.374	909.795	1265.51	1054.39	1922.49	101.643	132.185	200.024	170.58	389.839	687.164	1249.25	152.857	421.391
FBgn0026409	41101.8	30690.6	63235.3	48290.2	45656.5	63609.2	45020.2	37256.1	58070.7	40088.6	46181.4	34699.9	38998.3	36072.6	52341.4	60696.8	50907.5	99134.7	76657.1	64672.4	54453	37572.2	50740	28966.7	34297.4	51619.5	40166.9	49678.6	53761.1	38894.6	42551.8	43295.9	37660.9	47925.5	35241.6	59191.8	43678.7	74282.9	69866.5	52327.9	50774.6	35562.1	30217.6	35022.6	75798.2	51533.1	50068.6	66451.9	55287.3
FBgn0026415	9490.27	6086.02	17887.1	10454.6	10641.2	21239.9	15033.1	9900.39	13300.2	12411.7	12635.8	10808.9	9201.38	9182.89	20879.4	17279.8	14090.7	19863	14130.1	11950.2	20825.4	13481.9	19702	10419.5	14376.3	19912.8	20810	15481.4	13228.4	12282.4	8047.35	17242.2	15889.6	18212.6	10240.8	16679.5	11169.4	18249	21691.2	15333	22449.3	13913.4	14343.5	12561.3	28707.1	21051.1	14939	28334.5	19561.6
FBgn0026418	27662.1	21011.8	70439.4	57206.8	47732.7	71850.2	54270.6	40475	16107.2	42039.2	35551.4	25164.7	8040.28	5968.46	62085.7	58070.6	33026	71514	42719.9	22795.9	29797.6	27116.1	36571.2	16082.5	12147	66436.7	43193.9	7529.43	57966.1	31747.5	10458.5	27870.6	17146.5	13267.7	8816.04	37072.8	26995.9	20249.1	53768.6	12353.9	26960.7	18995.5	19625.7	9795.93	59774.6	39229.5	19632.3	65452.3	44114
FBgn0026439	1816.94	1725.86	8166.23	6629.73	6901.36	2517.88	1823.2	1757.89	2345.16	1865.77	1689.41	1586.82	1767.04	2259.1	7765.66	5766.5	5427.48	4634.96	2909.41	2458.24	2333.74	1710.5	1952.17	1716.98	1778.86	5216.38	4367.01	3867.74	2881.2	2133.24	2164.12	2079	1956.04	1796.14	1727.64	2170.55	1753.52	2408.99	12681	8063.22	2065.55	1743.81	1367.75	1999.78	3614.6	3042.61	2666.99	2760.62	1951.17
FBgn0026479	4116.5	4265.35	5878.39	6905.17	6503.42	7153.56	5893.58	5557.23	5840.21	4116.56	4676.38	5802.72	5471.27	5564.37	5331.45	6869.79	7383.05	6624.65	8052.66	5717.6	4320.53	4491.18	3190.36	3659.4	5165.69	5629.19	4262.58	3537	5044.63	4066.19	5655.31	2872.34	2727.31	5812.15	4713.32	6248.99	4876.58	6960.06	5879.58	5510.55	2769.5	3057.79	3203.05	3641.42	4665.32	4565.29	5627.14	4190.03	5405.57
FBgn0026533	1272.39	1425.9	5888.01	6023.5	5766.23	4659.39	3983.28	3678	700.867	2804.86	3095.39	3395.97	1079.56	1200.27	6718.71	8418.67	7417.89	4335.94	5403.39	3906.78	1310.1	2053.63	3705.11	1782.81	1841.03	8602.11	6113.3	1633.32	3537.37	4211.83	3135.87	1958.3	1352.31	1228.28	806.101	4122.41	3801.91	5026.44	6668.19	3282.64	999.827	1523.5	1871.57	1061.24	6186.24	6365.69	5307.92	3473.08	3703.81
FBgn0026576	688.646	4507.14	77.897	1778.16	185.267	11533.7	755.487	693.465	301.459	105.54	114.253	1499.03	550.19	33.4345	153.746	72.0839	1745.59	821.407	827.309	920.415	573.686	142.37	638.745	3302.39	61.3318	2170.49	196.436	1341.46	11905	1160.39	4098.56	658.115	130.463	142.021	52.9778	332.5	5139.8	354.356	260.399	358.219	485.77	637.304	141.378	155.207	285.758	490.058	206.538	1086.95	688.276
FBgn0026597	3691.4	2694.42	7861.3	6268.42	5703.06	6640.54	4840.34	4250.07	6942.43	3832.86	4424.91	3489.37	4716.34	3964.23	6270.67	8315.66	6175.72	9265.8	8541.53	6640.3	6465.99	4658.56	6042.88	3394.77	4334.93	7094.68	8080.2	6625.17	5923.63	6136.91	4543.71	5029.21	3283.62	5461.32	3880.95	6552.85	4971.86	8129.33	8607.19	6534.56	5929.89	4294.74	3191.28	3489.51	8026.1	6008.96	5854.24	5919.75	5480.33
FBgn0026602	461.374	614.613	195.74	33.8162	271.043	380.801	329.788	468.158	460.176	876.426	260.098	335.839	369.633	125.203	131.279	1294.42	1009.22	281.126	2103.22	114.378	358.131	353.311	284.837	549.561	579.424	400.6	32.4886	117.026	947.992	1655.53	1060.58	427.089	998.946	721.273	426.984	149.443	160.45	764.517	59.2234	642.603	498.77	822.273	374.853	590.907	242.394	839.132	470.677	457.491	374.587
FBgn0026620	280.637	1186.02	82.2024	180.681	48.1942	199.574	44.8735	113.001	566.771	59.8806	325.324	543.084	157.739	201.936	187.116	189.608	277.265	8.77169	127.68	598.994	179.218	987.079	120.228	344.605	531.101	18.8351	230.998	175.022	114.599	153.602	458.457	318.229	299.204	1641.19	1717.33	49.5083	165.668	104.303	117.24	296.212	216.091	1430.91	537	862.787	18.1157	165.878	246.267	90.5029	29.054
FBgn0026634	854.805	650.125	1572.86	1223.79	1196.62	1473.81	1070.37	820.578	1548.61	1018.09	1056.27	830.115	1183.93	842.305	1211.79	1474.2	1204.52	1517.56	1632.52	1349.46	1307.53	1044.78	1508.46	961.474	964.441	1320.48	1776.48	1106.42	1441.58	1543.46	1028.66	1495.12	992.999	1442.86	1161.45	1830.31	1546.81	2351.23	1853.1	1244.82	2046.46	1469.03	1130.72	1200.74	1883.95	1376.78	1278.13	1725.95	1665.86
FBgn0026666	1122.92	862.24	2504.76	1857.79	1473.42	1983.38	1217.67	952.385	2506.6	1058.5	1260.3	1634.35	1239.47	685.264	1877.78	2088.46	1090.35	1008.57	1273.15	919.708	1823.22	1461.13	1455.59	1039.77	1107.39	2302.12	2229.66	2130.95	1158.69	1217.3	719.936	1356.6	1453.13	1996.03	1305.62	1974.97	1183.24	1451.49	3541.36	2152.05	1921.54	1332.38	845.691	955.179	2542.43	1775.87	1626.33	1738.47	1589.39
FBgn0026721	67.4131	20.5747	19.524	653.324	98.6213	145.238	154.741	334.648	0.348749	14.9603	177.802	57.6018	135.589	145.259	84.888	0.238918	0.86327	0.0734611	0.00817055	0.0397123	45.2487	460.621	63.7168	305.099	360.174	61.1005	0.000221317	11.3799	106.604	0.00247033	44.8947	195.018	322.758	1.85683	76.3522	269.21	413.608	0.739884	0.0213397	23.4454	13.322	129.871	445.421	243.549	138.64	67.5014	0.131953	27.0496	174.044
FBgn0026722	1097.85	1475.33	766.595	979.104	1182.12	863.592	896.427	1140.6	836.21	1540.09	914.148	1188.64	508.585	512.965	1171.54	781.603	312.827	423.099	561.76	464.285	1449.07	1622.77	1212.18	1710.56	1542.23	1151.38	880.076	1245.87	668.694	489.451	703.361	1539.99	2001.18	1424.63	1141.64	1038.89	1519.61	1046.03	1050.31	1206.49	1451.8	1778.5	1503.73	1594.11	1075.66	1168.1	1146.34	1143.27	1102.33
FBgn0026761	4308.41	2859.14	7605.27	5805.71	5528.21	15509.8	10985.7	7619.81	2076.64	13181.9	7541.25	5705.65	1812.19	1295.03	11481.6	7331.56	6308.35	13495.8	5900.45	5096.23	11772.9	7155.34	15557	7068.28	9724.9	10712.7	7216.69	8460.04	13923.7	5663.5	5654.01	10676	6546.02	4781.29	4299.36	10684.5	10165	12210.3	5655.83	5103.29	9089.88	5835.04	9493.46	6646.06	19165.7	12241.7	15562.3	30770.8	10410.1
FBgn0026777	1844.55	1350.22	5737.29	4382.21	3776.24	5959.75	5123.16	3754	1881.59	3147.56	2801.44	2294.26	530.422	423.396	5206.78	5072.29	3828.65	8586.43	6561.69	4779.11	2635.1	2091.2	3752.63	2231.2	2091.99	5022.12	4141.28	1635.94	4778.14	4263	3054.86	3180.94	1923.24	1792.9	1390.27	4333.76	3157.8	5040.28	4137.99	2290.89	2452.79	1695.53	1987.23	1270.57	5364.02	4134.18	3498.18	5359.1	4196.57
FBgn0026874	2610.76	2108.58	2028.1	1602.32	3479.96	2350.95	1574.86	1429.46	2371.78	1775.3	1742.89	1242.02	1109.38	987.484	1630.35	1459.46	1104.34	2041.44	1476.12	991.555	1936.09	1677.81	1772.73	1835.61	1532.4	1473.31	1699.46	1394.26	1569.6	1863.28	1676.67	2154.28	2085.12	2053.05	2731.96	1402.65	1107.06	763.082	1839.94	1298.56	2497.03	2509.7	2237.77	1883.93	1594.62	1611.8	1423.24	1770.37	1946.05
FBgn0027055	793.762	803.307	1111.72	1438.76	1431.88	553.502	552.834	372.211	529.679	560.018	617.985	476.891	660.358	683.18	911	1151.12	2002.19	1077.97	718.16	1219.5	864.582	425.623	603.509	537.09	3734.71	1093.31	1051.36	367.253	633.376	718.297	895.965	598.953	653.357	773.769	2719.36	661.336	62.34	1145.62	1368.04	354.52	502.015	606.878	410.721	1058.94	504.318	946.369	631.936	516.455	594.478
FBgn0027057	0.000589576	3297.15	65.3299	2466.64	0.0966599	1696.13	436.518	285.531	16.0673	1110.68	0.0284739	1503	373.802	0.00732281	11.0897	0.238918	2642.11	227.219	0.00817055	0.0397123	0.163582	376.576	0.150093	527.306	0.0326624	856.278	326.51	2523.74	3734	57.7779	2373.15	60.0513	581.543	6.80904	121.033	8.86119	1684.7	167.878	870.904	538.536	1078.99	694.251	218.25	0.0988304	6.03886	21.2424	0.131953	0.849767	0.259844
FBgn0027066	1326.13	1205.09	4431.03	4245.3	5095.92	3246.79	2702.1	1977.73	1521.1	2794.05	2532.53	1651.67	1195.95	1155.17	4302.03	3669.62	3380.95	4112.66	3151.6	2906.14	1626.12	1870.63	2602.24	1089.96	1520.26	5377.35	4800.31	2502.55	3878.21	3468.94	2371.12	1348.71	1515.61	1716.1	1591.64	4183.86	3343.13	4869.4	9257.35	3366.43	1254.4	1569.02	1229.91	1076.78	5342.67	4263.62	3325.47	4054.48	2983.29
FBgn0027073	1272.66	1285.32	3637.47	3048.95	2528.87	3823.87	3062.37	2612.8	1578.64	2824.31	2221.79	1954.61	1448.2	1832.51	4211.14	3956.48	2902.71	3932.74	2762.3	2748.8	1174.96	1186.37	2817.84	1561.62	1023.96	4878.93	4098.62	3915.03	3322.1	2774.55	2248.47	1604.46	1362.27	1669.93	1301.48	3177.22	2759.73	3947.85	4335.52	3165.67	1502.7	1265.04	1941.51	1208.93	4749.81	3817.1	2939.9	3958.81	2705.24
FBgn0027079	8585.9	5590.66	626.422	614.79	774.65	2666.63	2227.76	1717.29	5133.33	4650.02	4550.48	3829.79	4121.45	4660.8	634.579	535.327	632.315	3339.09	2868.67	2897.22	3330.91	2951.83	3966.81	4001.57	3085.01	634.335	642.257	824.946	5252.03	4138.1	3443.02	5821.53	4940.51	4858.84	3457.24	2717.13	2018.78	3898.19	646.51	611.196	4445.94	3629.14	4764.71	2846.12	667.097	553.691	653.093	3377.52	2792.4
FBgn0027080	5800.09	2478.76	1143.42	1250.45	1263.5	1208.13	980.593	1262.36	5646.26	1659.88	1636.59	1594.15	2047.63	1446.51	1084.05	2220.17	1892.89	1060.75	2046.63	1571.86	2709.12	2032.23	1214.13	1194.21	1844.14	1268.5	1931.94	1403.66	1504.68	1434.76	1383.84	1680.18	3074.24	3447.09	4246.79	1234.08	1282.01	2528.77	1027.64	1268.42	3642.07	2408.5	2079.4	1929.17	1364.71	1230.14	1208.91	1268.66	858.198
FBgn0027081	9109.9	6536.77	11452.1	10933.7	9142.12	11951.3	9315.77	8115.36	10035.9	9149.55	8933.7	6600.43	7597.45	10721.5	10984.4	10394.9	9052.98	12348.6	9251.7	9049.95	10055.6	8086.86	9194.46	6674.25	7183.39	10231.8	9855.72	9793.82	9250.46	8717.09	6212.2	10340.8	8716.84	9584.7	6781.9	9884.91	7159.1	10516.2	13101.3	10818.7	11257.2	7297.16	5980.63	5651.43	10312.5	8372.43	7112.18	9925.32	8954.87
FBgn0027084	21.1466	38.5831	268.912	293.087	497.992	126.876	126.684	146.688	88.8045	33.8031	169.337	172.491	167.622	172.267	210.962	367.942	478.058	77.3585	431.773	158.355	14.5	81.5883	84.836	108.279	137.922	482.824	436.441	276.99	176.397	311.271	385.856	83.5157	56.1493	78.7098	147.672	181.811	262.387	291.135	454.552	436.471	70.3557	69.1641	97.5606	50.9917	333.027	232.665	385.951	100.908	172.503
FBgn0027087	1329.91	947.98	406.37	774.825	702.655	1346.78	1055.33	1048.66	725.707	1046.05	858.089	733.694	613.725	858.589	709.385	866.533	436.02	1123.55	616.698	392.843	794.818	791.933	878.535	1130.47	754.282	799.31	511.127	449.165	1092.83	429.417	672.98	789.148	919.487	907.064	738.64	887.505	768.881	128.637	794.345	504.073	986.56	916.843	1057.1	1356.13	858.52	763.856	711.967	981.947	713.708
FBgn0027094	1267.82	1349.96	2445.47	1651.62	1024.16	2003.56	1752.07	1577.77	800.986	988.636	1281.39	806.635	821.425	345.396	1902.66	1093.43	842.636	1452.02	1065.37	918.731	943.763	1144.48	1238.19	902.097	1974.96	1287.62	1051.02	862.2	1676.99	950.628	942.718	941.196	1039.95	976.482	670.94	1307.65	1243.11	2253.83	1317.2	621.794	891.117	657.817	990.601	449.756	1142.09	947.736	749.501	1377.11	1124.26
FBgn0027095	0.000589576	11.0687	1526.5	1402.56	1306.15	894.598	967.306	637.644	33.8602	158.983	138.586	104.112	81.4943	72.3574	1846.19	1705.76	1469.76	629.056	656.216	544.579	0.163582	5.35546	129.348	23.626	12.8698	1866.19	1702.13	1228.99	276.466	137.208	96.5611	17.8733	0.439661	0.00933956	0.290107	1171.95	810.042	0.739884	2099.91	1692.08	0.103234	4.07022	20.1104	15.069	1425.42	1075.03	1024.42	1110.82	871.636
FBgn0027108	20678.9	15697.7	19529.4	16602.9	14639.5	27209.7	21088.9	16770.3	29715.8	22152.3	23189.2	18717.4	23372.9	21347	20908.3	24018.4	20396	46377.2	36751.5	30545.6	29897	23372.7	29612.5	19252.5	21633	21397.6	24552	19701.6	31624.1	33391	24377.4	29416.1	23092.3	27184.7	21016.1	30299.5	22625.6	37605.8	27353.7	19954.8	30341.9	23274.1	18197.5	19157.4	30696.4	21709.7	18431.5	32380.9	29229.4
FBgn0027109	0.000589576	4.40276	485.405	488.299	122.528	23.2019	6.1267	30.1028	93.0337	128.118	53.0595	39.84	40.5366	122.773	652.843	675.029	274.819	20.0222	47.9925	48.1557	36.7753	14.613	122.985	105.856	85.7637	790.61	854.757	350.196	6.95304	8.32989	13.3886	103.966	61.4648	0.00933956	19.4139	65.2873	64.8319	41.7966	747.79	324.822	36.6293	32.7295	26.2337	49.759	487.943	438.104	227.101	107.814	118.622
FBgn0027111	278.718	910.616	681.307	583.92	1465.66	1403.95	1425.1	863.164	873.888	1138.49	1379.68	640.075	628.345	867.489	1387	378.25	1033.99	2401.55	399.43	313.57	421.36	673.561	763.233	787.678	969.937	1278.63	263.165	503.985	641.94	517.392	1206.72	520.786	488.436	325.101	900.195	1886.34	1990	234.882	497.143	554.455	160.228	822.745	711.43	709.219	1982.94	2162.7	1057.71	1567.76	1726.32
FBgn0027279	523.655	738.46	282.317	339.443	460.806	255.406	306.159	284.679	657.928	286.361	288.508	315.031	438.511	550.746	457.554	464.318	477.95	194.531	312.604	352.477	409.912	496.926	222.976	407.119	402.482	411.663	379.291	422.594	231.121	200.517	293.111	288.989	502.686	445.638	614.614	308.387	326.963	366.002	460.458	432.199	440.588	705.112	238.932	687.029	319.469	371.314	385.809	215.665	218.915
FBgn0027280	3637.12	2113.04	355.231	403.045	151.317	448.734	349.43	99.0346	1255.82	1275.33	712.463	663.362	874.273	583.092	780.414	563.54	228.735	662.175	543.749	231.52	2506.64	1468.33	1171.22	1079.12	645.851	890.573	182.331	17.0047	1906.69	927.213	61.2992	1285.29	3531.84	1410.71	788.487	1049.34	322.057	245.181	934.305	175.299	3254.26	1822.77	2150.08	2071.84	2210.69	1489.32	317.454	2680.61	1625.62
FBgn0027291	30632.2	21457.9	80726.2	62561.1	62784.5	72071.1	52002.4	40639.2	45661.8	42833.5	40474.7	27027.6	31405.2	32559.2	76759.1	80137.3	63555.6	110126	76994.9	68349.8	50098.1	38919.6	47900.4	27053.7	36387.5	78873.3	79299	62766.9	72013.8	59894.7	42561.6	42076.5	40237.1	44603.4	34300.9	64386	48691.3	81771	94772.2	69847.9	49035.9	35722.2	25928	29972.7	95583.2	68700.6	59579.4	80995.5	59276
FBgn0027296	2889.1	1913.25	2381.16	1797.34	1738.92	3989.6	3266.97	2314	2738.69	2435.1	3339.11	2824.87	1577.51	2735.55	1817.05	2419.27	2101.02	5831.6	4617.32	2758.65	3310.31	2542.46	3503.67	2098.55	1854.81	2530.69	2557.06	2124.07	5250.81	4470.78	2699.53	3886.14	2617.64	3065.84	2531.02	4961.65	3221.12	3772.69	1896.54	1718.81	4435.18	2131.06	2014.67	1754.83	2455.14	1930.76	1693.17	4504.79	4911.7
FBgn0027329	4826.46	4186.11	3443.13	3009.66	2564.71	4053.39	3151.64	2396.11	5625.52	3680.31	4783.07	3124.05	5722.33	3951.26	3294.29	2845.61	2199.15	4416.11	3590.95	3625.62	6418.62	3828.14	4237.93	2088.71	4019.61	3056.66	3321.41	3035.89	3753.75	4006.72	4074.74	3679.43	4052.22	4465.45	4135.2	3894.41	2358.57	3023.15	2258.39	2800.48	4991.04	3742.38	2658.69	3352.39	3378.06	2111.17	2373.06	3764.75	3175.33
FBgn0027356	6925.89	5621.96	13708.2	9100.2	8222.25	10832.1	8595.34	6914.36	6369.78	5395.45	7108.77	4535.5	4983.16	4347.67	9982.79	10782.2	6191.5	9422.9	8524.19	6448.56	7376.8	6262.98	6854.13	4914.88	4729.01	9046.43	7804.8	5892.84	6820.61	6322.95	4630.15	7235.54	4464.11	6520.88	3777.17	7167.39	3867.29	6949.18	8557.79	5847.2	4839.76	2962.06	4416.03	2898.91	8737.63	6542.93	3438.22	5670.49	6401.98
FBgn0027358	2466.47	1875.75	2980.61	2338.05	2610.23	2826.62	2911.98	2620.14	2856.94	2467.21	2426.4	2862.29	2385.05	2606.68	2643.49	2110.56	3126.16	2336.06	1497.32	1991.45	2601.57	1642.14	2867.83	2178.3	2398.41	2587.41	3738.21	2450.44	2485.13	3401.52	2335.25	3264.74	3854.22	2342.88	2454.59	2127.44	2601.72	2850.45	2632.15	2526.59	1943.6	2170.43	1134.08	1817.31	2617.06	2196.69	2456.85	2900.59	2298.73
FBgn0027359	24117.4	17835.9	5036.99	5337.41	5784.28	7998.9	7342.17	6081.85	23508.9	12261.1	12156.4	10123.5	17760.8	16299.6	4739.68	6563.86	6073.45	7171.78	7720.02	6668.22	13243.9	11632.9	11509.5	9109.31	10627.1	5696.51	6014.47	6150.05	9305.15	9844.56	7889.88	12390.9	17205.7	19030.8	14835.5	8313.55	6993.32	9621.9	5239.9	5441.9	18928.4	15395.2	9508	13815.9	6146.32	6119.95	5967.96	8859.52	8416.88
FBgn0027360	1189.56	1019.44	1272.42	120.138	299.197	2289.16	1225.94	280.272	1428.65	1204.17	1428.06	446.804	559.335	295.129	468.646	569.528	407.942	1609.04	633.027	337.622	1434.12	748.944	1345.72	1342.14	248.694	846.28	878.755	276.837	1320.22	696.855	397.349	1275.89	1233.26	488.648	525.635	1681.61	400.433	391.192	1056.34	227.245	1727.76	1407.7	990.126	1483.28	977.503	950.253	159.092	1638.86	902.064
FBgn0027363	1601.79	959.606	0.23039	0.0141898	0.0966599	0.000328261	0.996009	0.000999862	616.641	53.3546	79.4781	1.34417	447.784	97.5462	30.241	0.238918	14.3952	0.0734611	0.00817055	0.0397123	916.125	636.669	21.8923	72.3912	0.0326624	0.00792116	0.000221317	182.696	0.0594717	0.00247033	0.0138874	116.773	1417.78	1554.01	1125.84	0.0229902	0.020526	0.739884	0.0213397	6.31538	0.103234	824.618	299.439	832.649	6.22796	0.0148888	0.131953	0.849767	0.259844
FBgn0027492	15126.4	11244.3	12811	10641.9	10012.9	18437.4	13651.3	11217.2	19295.4	16048.8	13893.2	10509	12718.8	11285.6	13741.7	13403.7	11799.7	17845.9	14456.6	14379.6	19237.3	15111.6	16576.5	12173.7	10218.6	13676.6	14241.5	10909.4	13890.9	12421.1	8543.52	18277.2	15396.7	17288.5	12804.7	18468.5	13259.3	23576	13224.4	10632.5	19335.1	14916	12845.9	10637.6	19035.9	14728.5	11601.3	21397.6	17805
FBgn0027493	1452.82	1809.47	3509.46	3329.82	5089.55	2740.24	2600.39	2564.81	1316.82	2423.37	2389.27	2450.26	1294.6	1079.54	3552.37	5171.27	3467.45	1868.42	2062.02	2591.63	1971.8	1726.29	2702.95	2362.68	1081.55	3422.76	3066.06	1383.2	1693.79	1581.88	1075.8	2142.77	2071.99	3631.37	1413.23	2662.32	2576.08	2388.66	3640.02	4414.2	1641.43	1911.96	2466.39	1451.05	3965.76	3654.64	1581.74	3146.91	2755.41
FBgn0027494	1343.72	1773.91	990.843	1714.6	2330.55	732.739	640.576	1342.68	1001.58	696.314	1862.79	2245.21	1171.51	1632.74	91.5215	1289.47	1582.12	1761.11	634.177	1208.8	1483.42	1658.06	925.354	1198.02	2445.09	144.889	671.076	596.551	1296.7	701.079	2041.04	806.417	636.222	1040.47	1666.06	1623.66	1852.62	608.642	2208.64	2267.45	1037.02	1599.48	1263.76	1942.56	1285.21	1837.14	3198.82	950.19	1495.04
FBgn0027496	1190.89	838.778	955.378	916.676	981.226	1175.87	895.05	728.819	1020.51	2303.26	1249.36	1029.14	1065.24	735.028	1245.93	718.717	696.339	1327.34	826.436	762.406	1150.39	1168.06	1150.38	1365.74	982.07	707.915	690.139	450.899	868.342	860.105	430.833	1341.23	1346.91	1174.92	1071.12	1009.45	851.173	1405.3	833.151	837.291	1275.79	1189.66	1858.11	774.106	779.776	642.143	637.298	1008.73	975.435
FBgn0027524	268.836	233.977	531.704	645.102	849.147	239.387	346.133	617.439	193.585	142.886	252.332	328.031	144.905	660.244	812.72	649.311	600.718	286.218	302.928	326.166	189.711	294.932	190.629	404.009	383.584	373.581	316.257	907.627	232.615	273.849	622.235	359.615	169.722	288.612	672.168	299.438	536.185	436.967	383.221	1531.19	465.022	273.831	443.354	137.827	456.968	444.449	733.325	114.974	115.829
FBgn0027527	27612.1	21988.6	27149.6	23149.9	21398.1	67100.4	53325.1	42174.5	29516	34458.1	32064.7	24009.9	17769.1	7175.29	28555.7	23852.6	21020.4	98473.9	67912.8	59579.6	38645	31870.2	39434.7	26441.6	25704.5	26875.7	22830.8	18306.3	64040.4	53387.8	42309.5	38390.3	32022.1	34317.2	24853.6	49835	40144.3	65309.7	16036.7	12556.7	37586.2	26709.1	22333.4	21771	44810.3	34362.4	30049.8	63469.5	47502.4
FBgn0027528	3508.98	3277.06	1788.74	1236.56	702.869	2680.82	1878.96	2026.95	2901.58	2857.55	2306.05	2469.52	2113.35	1699.85	2362.41	2137.32	1999.88	3853.36	3449.15	3241.65	3887.12	2724.2	2076.71	1164.96	2510.91	2071.51	2210.43	1569.26	7348.88	6363.56	4127.95	1380.26	2376.66	3284.05	2207.25	3586.53	2895.88	4468.53	1704.49	1618.27	3568.87	1907.47	2397.28	1584.97	1958.12	1691.93	862.754	3794.58	4226.52
FBgn0027535	9130.6	10081.1	13697.9	13707.6	8172.26	32531.8	25814.7	29879	1269.16	15051	16797.3	10160.5	1204.69	1792.46	12560.8	14332.7	8112.98	28244.4	19330.3	8915.79	11520.5	12144.5	16318.9	9141.11	9293.6	13767.3	3096.05	1552.22	12111.5	10725.8	6789.32	13796	6295.96	6084.46	1881.2	27354.4	15675.5	13483.5	4521.28	3149.6	8286.47	8642.23	9098.32	5079.42	22931.3	17684.1	10465.6	21783.6	26382.8
FBgn0027548	1275.19	1001.26	6158.72	5641.78	4043.49	6534.35	5360.64	3874.56	1285.64	2610.13	2911.41	2884.76	380.873	278.924	4517.92	4581.21	4177.5	7665.76	5330.3	3967.25	3229.97	2707.1	1331.16	3156.91	2099.87	6206.05	4418.04	2125.02	6511.99	5053.41	3974.7	4997.16	1788.36	940.496	742.464	3861.37	2860.66	1786.07	6555.12	4208.13	1261.12	1018.71	2499.01	707.191	6531.11	4021.88	2995.61	5703.58	5328.55
FBgn0027552	7237.8	5005.42	14428.3	10651.5	10559.7	12072.4	9359.96	8177.06	9930.21	8882.85	9254.84	6398.19	7880.39	6580.99	15827.8	17017.8	15176.7	12781.7	9451.22	7857.73	10960.9	9193.45	10836.2	6231.72	7594	13613.6	13798.8	12787	7440.81	5636.08	5657.75	9306.56	7003.06	8663.18	6149.8	10612.9	9241.61	10682.1	16621.1	12789.2	8470.91	5974.76	6081.27	4903.5	16806	12026.2	10827.1	12439.8	10105.3
FBgn0027554	34.0412	235.139	299.725	327.783	175.585	124.597	220.506	247.415	123.743	36.4852	49.2197	74.3023	135.417	228.285	251.47	318.543	285.994	120.773	261.043	4.20368	217.873	47.1999	131.249	190.988	82.5261	353.78	154.81	319.605	233.419	263.659	139.845	156.326	99.2932	162.364	249.28	319.953	256.822	51.2434	365.029	235.861	68.6754	169.445	103.777	166.33	803.828	276.381	136.351	202.751	64.4723
FBgn0027560	8012.09	6829.23	12066.1	9552.73	9840.38	33768.2	25086.3	20980	7878.81	27625.1	26193.9	19663.3	16405.3	10398	11998.4	11194.1	10186.8	57778.8	39893.6	21293.3	12796	10413.1	42279.8	43169.2	10290.8	8808.16	2569.85	6755.42	39830.6	25404.7	9205.67	72812.8	67909	68618.6	45113.7	22472.2	17581.1	25331.9	8760.45	6629.54	9687.43	7826.81	31873.9	6975.89	13695.1	10196.4	8889.1	32742	23447
FBgn0027567	2280.93	2464.56	5121.17	4933.52	1858.41	5944.29	3218.84	2878.21	3165.57	1311.01	4418.37	3754.69	1663.35	2176.39	1099.35	3723.07	1400.47	4997.86	4731.22	1873.49	5169.23	3594.51	4803.89	1658.3	1878.52	4063.43	2011.8	899.336	4565.69	927.317	4304.16	2873.55	600.663	3218.68	3009.38	6272.49	5356.67	5881.86	6062.77	5215.6	2962.84	3213.22	1425.08	2483.09	6781.81	5360.58	1744.48	4504.4	3936.65
FBgn0027568	2008.09	2420.01	877.728	715.742	1250.33	1272.91	1364.5	1143.04	1423.38	2041.13	1762.25	1606.46	1861.64	1231.28	2633.57	2536.54	2392.14	636.788	860.323	821.577	1956.39	1882.9	2929.03	2697.7	2544.62	941.595	378.018	1542.09	1146.9	1976.12	989.272	3393.84	3343.04	3212.23	2680.23	1451.92	1038.3	1992.11	1595.31	1324.75	1798.84	1549.77	2454.94	1564.87	1024.62	914.907	1067.36	1469.13	1354.52
FBgn0027580	17113.8	12733.6	29115.9	22017.9	21938.6	27652.2	20843.4	15916.1	27030.2	23839.8	22609.9	18242.8	20992.5	18058.2	30005	28855.2	24245.9	32868	22248.3	17873.5	34618.2	24702.5	34120.2	18526.3	23914.2	38654.8	27932.5	31521.1	25118	16941	16546.9	23926.2	28595.7	32118.4	24987.4	32506.4	26512.1	39740	37577	29770.6	37239	28839.1	22912.5	25598.5	53045.5	37079.4	33830.2	40575.7	31967.4
FBgn0027586	920.539	679.397	118.242	424.172	204.662	562.236	446.748	445.025	1291.49	898.166	868.445	765.173	924.03	2678.59	111.292	286.272	99.7715	676.941	606.273	723.391	911.515	947.553	719.86	641.834	3185.11	238.888	134.994	671.628	1047.82	917.133	957.877	870.823	986.255	979.451	853.973	554.253	334.143	822.202	136.532	158.907	1063.37	829.733	660.226	705.553	101.613	141.707	408.119	658.36	488.02
FBgn0027587	2046.12	1897.67	1595.03	1293.23	1605.98	2020.72	1633.5	1328.51	2518.08	1885.35	2058.29	1901.88	1952.78	1871.2	1516.89	1911.5	1872.95	2082.15	1780.57	1819.84	2101.54	1698.33	2381.55	1923.41	1610.56	1356.9	1736.43	1752.67	1264.31	1795.58	1290.77	2136.36	3373.47	2695.92	3107.73	2002.13	1667.13	2537.53	1734.71	1475.26	2471.04	2198.4	2022.34	2212.16	1687.77	1400.04	1390.91	2093.18	1841.86
FBgn0027588	581.728	936.604	0.23039	0.0141898	0.0966599	13.0595	0.996009	4.8633	111.667	745.372	412.249	396.581	0.0130189	0.920226	0.00288659	0.238918	0.86327	0.100806	0.00817055	4.5967	2280.51	2196.35	363.018	569.978	2518.54	22.9378	0.000221317	0.0123557	57.2259	0.00247033	0.0138874	493.411	2185.6	966.072	275.698	7.91603	14.5577	0.739884	0.0213397	0.000838585	2351.35	2643.09	1734.99	26.2317	92.0359	77.4715	138.656	102.905	43.3508
FBgn0027590	3934.03	3422.73	10203.8	7748.74	1230.16	6728.81	4613.68	3024.14	2277.55	5492.73	5149.56	2387.16	1946.21	2088.27	10526.8	11564.8	2534.16	8122.44	5394.83	3232.94	4895.5	3971.39	5432.14	2463.95	1616.1	10188.8	7547.81	2004.52	6391.03	4432.91	2988	5009.91	2763.51	2121.66	1938.4	3490.93	2863.76	4153.95	10464.7	1756.98	3018.17	2260.35	3395.76	2440.59	10560.8	6598.54	2085.5	5778.76	3616.29
FBgn0027598	178.006	297.747	342.013	397.954	37.4511	291.689	0.996009	531.819	334.093	109.636	382.735	506.955	462.429	198.239	0.00288659	386.528	514.186	446.157	1044.56	45.8866	266.148	273.119	292.601	415.734	536.622	178.488	0.000221317	562.759	351.477	0.00247033	1215.54	320.939	0.568237	416.424	716.547	499.783	486.751	729.794	486.406	478.559	269.205	394.644	32.2919	748.189	369.156	414.608	680.851	255.151	578.314
FBgn0027601	1392.24	1260.51	1435.52	897.47	1188.41	1407.43	1456.77	1332.99	2512.52	1237.86	1554.22	1269.25	1996.97	2246.1	903.954	1198.78	1316.66	1577.92	2632.61	1387.6	1614.82	2035.24	1536.68	1195.91	1543.8	1020.56	404.867	1423.24	1775.75	1921.33	1730.95	2141.63	1358.19	2108.85	1556.5	1836.19	1660.25	968.719	1540.5	1597.48	1540.04	1389.47	1392.7	1981.25	1718.68	1164.83	1290.81	1694.97	1491.93
FBgn0027610	1827.58	2092.58	2075.26	1642.39	1517.79	2335.02	1970.9	1782.07	1669.56	2315.8	1755.89	1829.69	1156.42	998.64	1941.63	1822.05	2057.11	2218.7	3120.21	2454.47	1675.27	1889.51	2476.92	2189.55	1699.29	2602.55	2844.09	2529.43	2258.99	2386.92	2142.04	2389.2	2384.28	2040.69	1899.6	2131.5	1911.25	2381.94	3283.44	2431.77	2432.54	2362.25	2318.66	2385.86	3632.21	3012.59	2645.28	4259.62	3342.43
FBgn0027611	1274.27	1571.71	3606.67	2117.96	2130.88	1852.91	1666.82	1435.06	1086.11	1533.5	1940.14	1108.67	1175.92	2102.81	3800.95	2147.82	1527.1	2492.77	2071.74	1065.17	1110.37	1434.11	2121.49	1355.2	1748.51	1890.34	1585.36	1189.78	1495.3	1861.12	1517.5	1887.31	1641.22	1538.16	964.851	1908.22	1577.34	965.68	2009.71	1273.92	1519.45	1402.79	1595.49	948.922	2265.42	1824.67	1569.46	1865.65	1838.36
FBgn0027621	0.000589576	0.0183182	0.23039	98.5421	231.198	0.000328261	0.996009	0.000999862	0.348749	22.9381	0.0284739	1.34417	0.0130189	0.00732281	0.00288659	0.238918	0.86327	12.7984	19.7795	35.5547	0.163582	0.04119	12.1295	0.197019	0.0326624	0.00792116	0.000221317	9.63464	35.7745	53.7189	135.636	0.000153996	0.439661	0.00933956	0.290107	0.0229902	0.020526	0.739884	20.1424	80.3158	0.103234	6.42725	0.00880469	0.0988304	139.542	301.249	437.958	21.3165	10.1471
FBgn0027654	29568.8	25168	46109.7	31942.5	28203.9	43798.8	33865.1	28635.1	42980.3	26964.8	28468.4	24098.5	30275.3	36110.5	36767.2	44294.3	40001.4	40258.3	42446.5	24115.5	46303.2	34260.2	33399.9	20079.2	27737	41518.9	41272.8	38995.5	22834.3	27991.1	16780.8	33083.4	24864.2	33608	23260.1	36714	23014	37781.1	39782.3	27465.5	37472.1	23527.9	19504.9	27245.6	44595.8	33533.9	26003.4	38442.1	32139.5
FBgn0027657	11676.4	9419.72	4336.03	4672	4488.09	10236.4	7884.69	6732.49	16144.8	14290.5	12532.5	11544.5	11637.1	10899.4	4425.09	4214.72	3740.07	14813.7	11633.8	9797.84	16710.4	12056.6	12372.2	7754.4	10398.9	5640.75	5719.73	4596.9	14362.8	12011.9	8718.24	11990.6	14149	14967.2	13027.5	11712.9	10158.2	12619.1	4673.24	4277.74	18863.2	13237.9	8362.94	10346.7	6505.69	5761.06	4626.89	13503.5	11524.3
FBgn0027779	29994	22120.2	23909.7	19571.9	16628.4	41691.5	32855	26963.9	36770	30348.9	30799	24718.6	27937.8	25076.7	22089.8	22892.6	19319.5	59448.1	47575	36419.3	41208.6	30304.2	36929.7	23744.3	26585.4	24510.6	22879.1	16505.4	41975.1	40884.2	31986.4	38007.1	28103.4	37360.8	27745.4	44945.7	33743.1	52324.4	24345.8	17679.4	40364.2	29243.6	20654.9	24972.3	29832.5	21443.1	19671.4	48766.3	41103.4
FBgn0027785	1073.16	924.657	954.482	854.716	965.026	1036.78	894.689	610.539	1496.58	955.76	1038.49	707.331	1189.2	641.851	999.704	1233.29	1840.53	768.545	1091.48	789.513	1216.61	1023.18	1221.53	858.195	580.934	1451.87	1840.7	1505.19	979.13	1005.02	516.07	1464.99	1454.59	1979.86	978.393	872.358	529.492	618.138	4355.2	4413.64	1118.52	702.38	1192.05	909.065	818.673	897.556	667.888	754.643	710.324
FBgn0027786	8006.8	5743.6	41475.8	15811.3	12223.8	56043.2	24627.7	10409.9	10388.3	23082.7	10221.4	7745.14	8577.83	7974.65	50747.2	16485.6	13974	66813.4	18891.1	15530.8	16374	10374.6	19731.2	7717.25	8721.9	18348	16661.5	12483.7	27767.3	14594.9	10114	12907.3	9817.57	10872.9	7416.6	13484.8	10445.9	16427.5	18110.5	13285.3	12147.5	8589.39	6929.1	7236.42	23881.3	14953.2	11789.1	47049.1	12947.7
FBgn0027835	1936.16	1884.16	4667.89	3745.57	1561.95	4050.52	2885.91	2873.67	447.597	3154.46	2769.38	2478.92	1487.79	1045.18	4523.87	4022.82	3323.07	3345.16	3508.09	3529.56	4297.83	3981.59	4361.76	3011.5	1043.54	4779.94	2408.49	2460.72	4039.31	2252.84	2529.87	4544.76	4259.99	3261.4	2117.31	4719.64	3500.95	2354.53	3338.92	3828.76	4630.09	4597.36	3599.31	3552	6997.11	4724.54	2872.29	5036.91	4034.14
FBgn0027836	31835.5	19844.2	11730.9	7375.61	7090.88	23106.1	15626.4	6396.23	38698.3	20771.5	19220.9	10751.8	27031.3	18009.1	6156.33	8864.68	7943.83	35804.9	28379.5	5794.12	28064.7	16700.2	17885.6	19525.3	19059.2	8423.99	8334.34	8169.26	25547.7	21006.2	17955.4	19733.8	30110.7	33403	23637.8	14713.2	5767.48	5548.94	9337.05	3181.17	28219.8	20943	12221.6	18041.1	9913.22	9189.65	3301.53	26154.1	19717.1
FBgn0027844	981.545	1162.14	2413.2	2773.34	3143.03	1483.17	1517.75	1530.55	630.755	1050.29	1167.72	1886.81	952.75	972.573	2681.83	2521.19	3402.65	1464.17	595.788	955.805	1180.56	1371.21	976.468	435.331	1511.78	2028	594.456	756.049	1096.8	527.596	1488.65	834.392	935.129	717.728	837.803	1835.95	1995.87	1637.61	2991.31	3148.29	962.014	1172.58	1382.12	1191.96	1647.45	1858.6	2011.21	1172.25	2502.49
FBgn0027865	867.263	1109.98	1210.1	1002.25	1354.07	1824.09	1681.84	1828.16	621.262	2463.06	2526.87	2229.63	977.12	1398.41	1238.25	741.863	851.675	2743.52	1757.28	2380.57	1239.71	1718.14	2374.12	1728.85	1948.87	1185.66	758.618	1016.82	3216.7	2876.63	2599.32	1498.54	1546.57	964.205	1060.79	3627.6	3566.02	3881.67	1143.84	1111.08	877.957	1583.81	1981.7	1595.48	1177.66	1248.04	1274.52	2521.06	2325.86
FBgn0027872	2515.29	1372.23	3020.67	2459.49	2330.2	2230.1	1698.71	1516.91	3036.15	1456.07	1654.56	1266.31	1516.98	1523.74	2334.19	2917.65	2203.12	3136.96	2873.35	2454.24	2011.73	1637.84	1549.32	1241.5	1813.08	2086.12	2176.37	1893.1	1944.91	2056.86	1405.94	1556.94	1689.61	2105.26	1596.69	2092.77	1485.92	2300.46	3169.2	2245.82	2040.81	1598.72	1073.97	1437.87	2181.87	1812.29	1625.72	1673.76	1907.83
FBgn0027885	15557.9	11248.6	18944.1	12390.6	11307.3	22682.2	16722.9	12128.6	17840.3	18575.3	17261.2	11263.4	15156.3	10835.6	13749	14074.1	11774.7	28956.4	24091.8	16234.9	17814.4	13592.9	18667.6	13715.1	10016.9	12843	13165.1	11084.2	26367.6	21127.6	11999.7	19787.1	16054.5	18310.2	11961.6	20066.4	13025.9	23826.8	16677.7	12153.7	19006.4	11823.6	12250.3	9748.41	17202	12817.2	9681.81	24126.9	19445.8
FBgn0027929	2665.59	2953.01	38282	30477.4	35733.7	35861	26730.9	24252.9	9065.21	14875.6	12624.4	11075.1	8510.42	7951.08	34890.4	32594	22278.3	48647.3	32719.8	30352.9	2423.01	2646.76	12154.5	3309.1	2954.15	41598.8	31433.6	29804.9	36849.5	27582.9	23917.7	3147.33	1458.14	814.072	1080.56	27568.6	24151.6	33728.3	44477.1	35712.9	485.613	886.595	4742.96	1121.17	30706.8	23079.6	25898.4	39643.8	24176.8
FBgn0027932	540.875	504.733	453.344	400.805	374.898	414.31	348.093	621.968	313.193	363.24	297.663	516.864	298.393	1380.45	361.187	260.847	480.945	331.619	362.466	322.031	432.447	413.76	174.929	534.371	500.992	372.881	54.7624	309.396	597.605	113.763	407.994	286.28	458.006	418.377	315.256	397.765	262.344	360.933	303.197	278.277	438.316	688.38	368.478	865.748	319.302	200.519	372.703	291.764	246.116
FBgn0027945	1575.79	1597.57	4758.4	4477.86	3856.21	3309.77	3018.56	2636.96	2858.71	3486.77	3401.27	2809.73	2645.97	2292.13	5823.12	6712.69	5272.19	2789.71	2555.01	2106.44	2275.72	1987.75	4691.13	2113.27	2365.4	8527.2	7461.8	6361.49	1552.58	1746.63	1401.23	2717.06	2558.58	2502.86	2312.22	5378.3	4467.45	7445.63	8638.99	7084.39	2104.54	1717.81	2913.4	1638	9280	6907.09	6096.95	7385.51	5623.18
FBgn0028325	4527.13	4151.86	16553.6	13616.3	14150.7	12382.9	10032.3	8300.12	6608.55	8174.27	8520.78	7157.61	4833.48	3380.93	16186.8	15890.3	13636.3	14803.6	11979.3	10514.7	8403.99	7601.17	9010.51	4717.81	7645.65	16965.8	13825	11969.2	10691.2	6684.77	7802.62	6313.48	4914.62	5149.94	4611.99	11261.4	8979.85	12852.9	18579.6	13437.2	5385.64	4947.36	5072.64	4075.09	18207.5	14109.5	13406	11951.8	10787.7
FBgn0028327	364.957	494.62	1198.85	1508.21	1966.65	1277.21	1171.22	1207.21	538.232	0.0144413	714.267	964.268	444.82	750.876	6.1148	1124.23	1531.77	1457.9	1181.28	1456.95	527.496	825.153	538.699	320.92	1092.23	1582.9	10.1646	1646.15	715.251	13.1578	1079.6	328.729	128.577	234.766	430.554	820.903	1060.63	1038.18	1456.44	1393.96	316.66	536.363	38.3839	776.09	1317.47	1038.76	1483.47	341.783	408.245
FBgn0028336	17066.9	11522.9	28780.3	21799.6	29191.6	31327.6	21869.9	16104.7	21472	20033.5	19488.1	14126.1	7067.73	8877.41	28989	25724.1	27178.9	28318.8	18884.9	21434.4	25376.3	19139.9	24767.1	13629.4	12138.9	29199	27555	15507.4	14850.8	12337.8	7710.81	22183.1	15437.6	17501.8	13808	25017.3	16943.8	28020.2	29371.3	17237.4	25526.7	15339.4	13916.2	9448.38	33859	25076.7	21535.2	33830.5	25304.6
FBgn0028342	35446.3	26692.4	60910.1	45081.9	41663.6	49156.3	36257.1	27352.5	48157.7	38901.7	39703.3	29604	32069.2	30417.1	55207.5	55429.8	46593.8	89962	61001.9	46256.1	51888.6	39450.9	44429.3	27214.2	33162.3	61104.3	60195.6	45485.8	54844.8	47485.8	32872.6	41428	37060.3	45215.9	33228.4	42924.1	28689.8	49423.1	61025	38457.6	51107.3	36291.6	25837.3	26407.7	70718	46503.4	39386.6	54988.4	41233.6
FBgn0028343	0.000589576	0.0183182	743.151	583.998	54.7546	0.000328261	0.996009	0.000999862	0.348749	0.0144413	0.0284739	1.34417	0.0130189	0.00732281	324.579	11.7762	0.86327	0.0734611	0.00817055	0.0397123	0.163582	0.04119	0.150093	0.197019	0.0326624	88.6335	0.000221317	13.6432	0.0594717	0.00247033	0.0138874	0.000153996	0.439661	0.00933956	3.22443	1.01623	0.020526	0.739884	387.965	466.299	0.103234	0.00861178	0.00880469	0.0988304	0.0110713	5.85611	0.131953	0.849767	0.259844
FBgn0028400	3461.53	4521.14	1394.85	3470.12	2656.94	4167.68	2574.34	2519.75	2689.31	4036.35	3495.93	3298.12	1610.28	1626.77	1386.13	2166.93	2863.84	2907.09	3646.22	1167.4	2482.01	2165.27	3376.75	2637.8	2347.62	2596.62	1651.69	2340.16	5145.28	3200.16	3643.99	3600.5	3348.11	3371.41	2357.36	3334.26	3939.4	2457.61	2678.45	952.115	3176.35	2527.12	2350.94	1422.77	1132.11	1053.18	1075.89	3274.5	3242.26
FBgn0028408	13484	9904.18	7473.88	6997.87	5951.5	6729.71	5655.9	5675.95	16255.7	7500.05	7396	6777.94	12212.1	9308.06	6766.3	6665.53	6113.06	8604.72	9204.85	5904.08	16418.4	12325.5	7077.08	5652.31	10032.3	7991.13	7927.78	7685.94	7043.43	6650.25	4553.02	8128.91	11879.4	13771.5	9592.06	6367.81	6157.04	9259.74	6728.38	5555.84	15235.4	10387.4	6611.56	10072.6	7461.62	6700.06	5461.78	6630.13	6438.28
FBgn0028473	53.1548	186.683	76.9435	182.967	783.073	32.992	86.8376	397.152	147.794	273	203.812	227.257	665.226	1006.63	42.4092	74.3832	300.945	0.0734611	26.9802	449.389	35.2859	218.829	113.154	526.936	664.96	145.272	144.429	276.546	75.7635	259.215	646.629	99.1552	263.788	65.1737	302.256	87.3177	197.018	17.6214	67.4037	461.852	32.9522	191.924	410.01	310.346	68.1754	334.462	638.164	136.031	348.592
FBgn0028479	19146.6	12675.1	12683.3	9691.17	8633.87	21842	15795.9	11189.6	21285.2	17968	17432.3	11769.8	14490.6	12334.1	14077.9	11630.6	9878.61	26164.1	17890.1	14164	23816.1	16715.2	20682.2	12164.2	12104.5	13425.7	13662	11114.8	18199.2	15161.2	10672.3	20460.4	17979	21661	15387.6	19832.5	14012.2	27019.6	13548.9	10311.9	23382.9	16774.3	11534.6	11751.2	17772.3	12475.7	9788.25	23389.7	18420.7
FBgn0028482	12045.4	8233.19	25977.5	21451.6	11190.8	25919.3	19729.8	11918.5	16491.5	15438.5	15869	10379	11650.8	9083.83	22863	23497.3	13457.9	33292.6	23924.3	12812.7	13637.8	10105.3	16793.5	9257.02	10343.9	22114.8	23601.4	14977.7	20263.4	20749.4	10643.3	15235.8	10358.5	13285	9652.15	20882.1	14160.5	23692.7	22654.2	14264.2	13697.8	10375.6	7124.8	7158	25423.8	16963.9	15076.5	23821.1	18997.1
FBgn0028490	217.535	536.29	948.884	809.702	1061.28	302.664	444.219	563.151	174.245	354.249	340.25	363.345	329.767	582.532	1048.61	328.875	747.581	538.227	28.4605	287.486	310.411	511.66	716.096	979.439	815.276	1273.91	0.000221317	898.912	513.388	0.00247033	506.786	505.29	882.432	296.682	707.092	638.239	789.42	722.529	1106.63	1293.71	736.547	1103.81	1374.63	1576.09	2052.79	1823.89	2261.12	1563.66	1042.17
FBgn0028496	641.309	776.982	890.869	897.338	987.09	592.247	826.151	719.61	354.198	356.889	441.292	478.286	521.585	806.322	1096.19	998.657	864.305	253.183	551.103	863.56	286.658	516.451	342.959	539.567	587.466	558.284	601.084	557.286	427.617	281.45	340.334	182.438	840.17	276.589	468.446	637.168	738.834	781.465	497.61	524.065	442.359	723.023	594.774	572.653	814.825	847.864	699.908	628.817	726.399
FBgn0028497	5341.01	4034.6	7490.78	5580.68	5705.72	6578.89	5295.95	3916.34	7222.15	4823.71	5594.47	4655.41	6163.17	4340.77	6925.16	7727.34	5574.63	6345.64	5139.77	3668	5810.12	4593.97	6407.78	3901.53	3954.39	5848.58	6670.15	6144.48	3133.96	2582.43	2504.42	5396.93	4836.94	6114.73	4220.71	6899.53	4310.41	8533.17	7901.18	4409.04	6547.4	4429.67	2933.22	4145	8220.41	6129.17	5226.58	7741.87	6292
FBgn0028507	7884.31	6384.98	1761.86	1864.13	1891.84	3464.3	3506.76	3283.65	5799.65	4583.75	5537.21	5527.37	6002.83	5636.56	1702.53	1907.36	2362.91	3556.62	4229.13	3400.66	6116.08	6768.9	4676.37	4645.81	5447.45	1935.06	2765.57	2823.08	4072.71	4772.35	4024.35	5963	7368.52	7638.47	6529.81	4577.33	3656.31	3245.93	1957.01	1512.81	7222.35	7353.1	5227.44	5709.19	2557.51	2451.97	2192.06	2813.15	4864.93
FBgn0028515	29576.7	19189.2	3568.3	4216.65	2716.87	7319.29	5797.84	4675.93	19503.8	8649.89	8828.82	7008.22	7115.15	5349.37	3430.72	4622.32	6600.93	8962.94	8287.64	10456.1	20781.6	14211.2	9795.23	12427.4	6546.21	6528.13	8938.75	3550.79	11907.4	12192.3	8957.97	21269.4	14952.2	18990.7	9612.77	7516.04	6496.9	5274.29	8814.48	2739.27	26174.1	14890.9	14555.5	10798.4	5507.27	5690.22	4201.64	7264.22	6954.4
FBgn0028520	292.92	814.344	0.23039	0.0141898	0.0966599	0.000328261	0.996009	0.000999862	0.348749	197.263	59.563	235.201	193.469	110.507	0.563194	0.238918	0.86327	0.0734611	0.00817055	0.0397123	111.306	214.727	0.150093	315.56	167.897	0.00792116	0.000221317	0.0123557	0.0594717	0.00247033	0.0138874	31.4678	755.73	65.0587	637.416	0.0229902	54.8341	0.739884	0.0213397	0.000838585	97.0644	384.086	0.00880469	449.826	0.0110713	0.0148888	0.131953	0.849767	0.259844
FBgn0028526	2153.21	1858.95	204.05	240.219	548.804	239.735	227.724	179.743	1008.59	335.69	307.048	322.33	1048.99	965.958	237.04	296.79	213.817	84.8143	302.156	202.534	1279.9	1204.31	281.991	405.807	1158.61	203.377	159.339	370.945	403.961	219.26	637.824	375.086	1509.21	1715.55	1589.47	293.664	313.739	586.171	312.158	266.272	1447.05	1208.18	603.217	1068.62	480.602	471.105	627.27	267.38	241.308
FBgn0028531	4223.35	5861.95	1156.99	2699.59	5091.61	1173.19	1920.53	3140.5	2846.23	3257	3469.68	4005.07	3345.09	3122.73	240.036	260.197	254.53	652.636	236.827	989.077	2772.24	2734.19	2203.85	6589.54	5181.69	573.118	406.147	288.769	2403.48	1097.08	3498.32	4429.09	1615.82	3760.17	4633.22	1906.21	3580.14	1565.86	1190.7	1952.66	4070.67	6423.53	7615.66	7203.25	840.084	1844.09	3499.13	1452.53	2504.36
FBgn0028544	830.464	1027.55	2946.04	2548.61	1345.5	654.229	534.826	739.516	694.171	868.751	1033.12	768.086	513.092	242.94	498.527	605.293	316.473	1316.64	1103.57	809.59	1650.93	912.238	1021.17	497.88	668.374	1761.56	1315.84	2203.32	1799.08	945.241	1102.15	522.613	540.589	706.923	1206.7	709.751	381.416	147.378	987.512	1289.5	892.356	1270.82	621.161	828.682	1980.6	1576.16	1641.66	992.963	819.307
FBgn0028552	11495.6	8691.66	24983.8	20699.3	21247.4	26401.6	22097.7	18003.1	12364.3	14876.1	14753.5	13762.9	7349.49	5968.21	23593	25587.8	20455.6	37057.4	35803.7	15281.6	19102.2	14960.4	17134.2	13399.4	15396.7	28672.5	14896.8	10836.9	22627.3	26096.4	10883	17612.2	8905.03	11593.3	7334.19	19263.8	18372.5	26661.6	15660.3	13646.2	12893.8	10192.7	10393.2	9326.6	25109.6	23001.2	18055.7	22851.9	18403.9
FBgn0028554	4003.53	3675.84	2414.39	1707.98	2588.53	2228.35	2299.28	2134.93	3362.2	3205.79	3046.56	2693.66	3186.56	3953.5	1817.99	1665.39	1915.16	1389.67	2040.35	2176.38	2984	2926.39	2683.29	2469.48	2989.53	976.36	1669.23	1419.14	2202.93	2118.6	3091.83	2800.46	3306.79	3108.6	3686.64	2358.21	1813.9	1561.4	1819.01	1669.64	2302.03	2896.72	2011.71	2844.98	1378.25	1411.86	1713.03	1728.44	2157.55
FBgn0028572	0.000589576	0.0183182	0.23039	0.0141898	0.0966599	0.000328261	0.996009	0.000999862	0.348749	0.0144413	0.0284739	313.859	0.0130189	0.00732281	0.00288659	0.238918	0.86327	0.0734611	0.00817055	0.0397123	0.163582	0.04119	0.150093	0.197019	0.0326624	0.00792116	0.000221317	0.0123557	0.0594717	0.00247033	399.205	0.000153996	0.439661	0.00933956	0.290107	0.0229902	31.9502	0.739884	0.0213397	0.000838585	0.103234	93.43	0.00880469	252.064	0.0110713	0.0148888	0.131953	0.849767	0.259844
FBgn0028646	23619.8	16976.1	34861.6	28185.1	23775.9	46258	31412.2	26403.1	32179.7	28490	26615.6	18998.6	21867	16802.1	33636	31410.7	27286.5	65233.1	50204.7	40111.2	37719.2	26817.3	32374.8	20541.4	21504.1	35356.6	34378.3	26344.2	43889.3	34498.2	25021.9	30097.9	26673.7	31971.5	19889.7	41065.7	29046.9	48511.1	26329.1	18247.1	33335.5	24399.7	16660.4	18526.5	39523.4	28743.8	22810.7	47305.1	36825.1
FBgn0028670	1280.35	1029.31	2338.39	1997.79	2131.76	2284.28	1655.39	1392.17	1090.7	1407.39	1500.39	1057.68	1006.45	604.211	2204.82	2268.86	1360.65	1994.53	1757.44	1303.12	1639.61	1590.16	1747.64	983.041	1544.46	1848.61	1871.83	905.543	1435.58	1386.23	1133.83	1380.7	1100.57	1244.9	1118.09	2212.82	1886.47	2124.51	1851.84	1165.01	1590.02	1143.77	1005.99	973.408	2128.48	1794.61	1260.7	2187.51	1750.95
FBgn0028671	362.137	516.294	1042.83	1056.24	1654.3	173.99	178.941	1062.5	441.572	130.603	834.447	938.108	1941.74	2099.74	646.83	2089.82	1953.33	54.7892	2376.28	2306.19	203.681	403.242	174.99	295.68	1222.67	372.686	1810.08	1207.63	204.901	109.021	1618.38	152.386	184.87	1214.35	1852.02	809.221	953.641	3197.99	1453.7	1454.66	260.869	347.153	237.369	801.709	124.371	450.064	846.653	287.819	1918.85
FBgn0028684	4147.23	3423.63	2981.42	3049.71	4072.65	4092.87	3236.44	2972.6	4267.25	3202.7	3657.76	2487.35	3039.92	7718.72	2783.94	2551.83	3669.52	6072.7	4289.8	4406.26	4301.4	3702.45	3282.85	2592.35	4986.32	2739.8	3510.57	3160.42	3411.58	3829.97	3223.29	3892.54	3095.85	4146.4	4116.03	3237.19	2884.66	4254.65	2028.63	2466.15	4093.51	2979.59	2113.78	3620.57	3485.95	3404.62	3207.35	3671.53	3799.05
FBgn0028685	2561.72	1539.63	3004.85	2358.47	1656.54	3251.41	2427.27	1471.94	2269.98	2272.11	2052.69	1150.68	978.312	895.694	2790.64	2444.4	1046.56	3685.16	2274.15	1019.86	2356.21	1710.58	2075.4	1703.47	411.458	2597.02	1808.19	1644.38	2287.7	2266.88	867.194	1687.91	2015.76	1966.78	670.668	2085.74	1671.07	1819.37	2117.29	1863.86	2021.03	823.644	1614.51	1042.36	2443.08	1774.25	1110.59	2403.23	1703.17
FBgn0028686	1535.86	1596.41	1727.33	1685.28	954.405	1137.06	966.003	729.871	2036.37	739.04	1108.02	1025.4	3128.67	2671.14	744.277	1467.54	1685.67	1757.46	2811.61	3256.31	1990.7	1716.21	488.045	263.65	1318.4	738.532	1164.95	870.728	2457.42	1933.4	1200.34	1101.17	572.476	1660.36	1723.25	1202.56	1756.25	3843.29	928.906	509.762	3971.13	805.105	305.458	752.87	808.525	699.722	578.603	737.615	711.256
FBgn0028687	1213.7	1342.41	3502.53	2831.73	2607.4	2930.49	2411.02	2387.67	1920.68	1825.83	1756.52	1536.19	1669.96	1686.01	2585.57	2943.8	1331.49	2765.28	2300.12	2328.28	1827.63	1806.38	1713.44	1297.15	2016.69	2760.84	2348.91	1740.39	1988.8	2053.01	1826.86	1717.85	1798.86	1678.77	1282.49	2364.81	1597.25	2018.08	2226.75	1808.18	1495.73	1494.7	1160.21	1237.81	2365.59	2153.94	2003.93	1937.24	1888.59
FBgn0028688	1092.1	1315.54	2638.93	2708.48	1744.99	1637.96	1554.82	1608.92	854.52	787.391	1075.13	698.147	1045.27	1043.16	2068.44	2404.68	1775.42	1350.03	1111.05	1269.13	938.952	1289.55	936.195	1204.37	982.771	1895.54	1665.69	1717.97	1015.28	1442.53	1065.87	930.457	1015.81	698.961	952.067	1031.54	1039.68	752.401	2133.79	1616.82	769.947	830.93	923.19	1091.01	1656.72	1783.87	1253.05	862.28	914.149
FBgn0028689	3369.1	1822.03	532.055	667.738	1610.18	1244.19	1352.53	1216.1	2128.14	2279.93	2315.45	2168.83	1908.51	1985.44	475.707	519.37	672.639	1095.01	1513.43	1589.65	2433.36	1748.63	1864.43	1734.08	1919.5	571.926	1168.7	1243.59	1929.89	6158.7	1954.3	2109.7	2083.59	2162.37	3217.08	1227.98	1349.58	1714.25	421.894	775.365	2481.04	1974.95	1597.93	1704.98	515.111	843.097	1066.37	1327.74	1307.66
FBgn0028690	2746.67	2232.8	3611.21	3149.25	4061.88	4883.1	3840.32	2926.96	3721.42	3175.42	3215.86	3221.29	2765.03	2215.96	3774.5	3952.74	4172.12	5069.7	5648.75	4128.74	3587.28	4025.45	3226.48	2108.53	3490.47	3512.04	3432.02	2801.28	3854.73	4241.24	4500.69	3279.34	2092.65	3741.08	2425.68	3804.89	3769.48	4382.5	3267.81	3268.71	3823.87	2688.92	2701.23	1967.22	3949.93	2940.19	3717.73	4466.71	4159.73
FBgn0028691	4805.18	3436.42	864.342	855.555	492.511	7934.12	5782.57	4512.28	4606.55	6731.76	7716.78	5655.1	382.322	1110.8	633.722	717.948	648.781	11245.4	8961.79	7088.75	6106	4451.9	8072.19	4366.6	4116.81	1038.47	1305.92	1177.89	10351.5	10101.7	7021.67	6923.91	4103.77	4989.03	3927.73	8152.93	5640.87	7722.9	586.77	821.653	5671.9	3926.24	5681.26	3032.53	2659.92	2254.65	1957.56	9276.97	8088.3
FBgn0028693	283.022	142.116	1812.33	867.379	321.916	1311.06	1011.85	208.857	246.787	653.678	539.352	255.749	336.686	252.292	1741.35	1735.71	436.261	1585.68	1044.01	321.843	470.19	532.874	790.15	449.007	317.382	800.116	308.342	333.247	980.462	733.386	264.149	622.969	491.603	242.285	227.946	704.87	231.045	332.162	573.396	281.225	353.278	232.904	373.119	333.095	1135.71	860.614	363.185	685.973	616.408
FBgn0028694	7744.83	6222.8	2634.84	2262.23	2004.09	1979.25	1776.76	1613.5	5259.93	1658.65	2298.52	2272.9	4063.16	4268.81	1518.17	2669.45	2446.3	1856.03	1837.42	2468.91	5837.97	4654.74	1603.66	2084.17	4526.22	2019.55	1994.53	2140.83	1670.71	1433.86	1948.79	1355.38	1061.51	4929.58	5278.86	2053.96	1541.43	2014.8	2110.32	904.225	6222.05	5755.54	2042.7	6683.93	1642.22	1540.32	1867.53	1293.26	1472.76
FBgn0028695	2822.74	1304.64	4376.8	3192.76	3113.67	2764.2	2537.38	1657.96	2508.77	1789.11	1861.11	913.919	1385.44	1110.2	2186.01	2294.74	1172.21	2946.59	2411.87	1534.11	1785.13	1357.55	2096.66	1767.77	1230.1	2093.55	2547.27	1622.32	1963.12	1618.97	917.458	2177.86	1936.81	1820.94	894.311	1846.44	1403.13	1982.59	1959.86	1407.29	1452.15	1011.69	1357.24	635.382	2438.5	1916.39	1353.69	1916.4	1279.11
FBgn0028697	12659.1	11000.5	6944	5223.2	4533.55	8611.37	7194.14	5699.71	9139.69	9194.44	7825.07	5387.8	5035.36	6115.77	7391.09	6179.43	5515.4	10467.4	7892.23	6661.34	12474.8	10616.8	7473.21	5749.89	10505.8	5625.48	4923.12	5001.52	6766.44	7708.93	5854.93	7261.69	11611.4	11747.2	6843.76	8243.78	6964.2	3475.79	4189.65	3325.2	14374.1	12141	6094.57	8554.15	5650.99	4403.05	3544.08	8186.42	7422.48
FBgn0028700	0.000589576	0.0183182	0.23039	4.15704	9.69266	0.000328261	12.6918	24.6909	0.348749	0.0144413	0.0284739	8.22301	0.0130189	79.4546	1.40102	89.5538	1110.29	0.0734611	99.3474	347.811	0.163582	0.04119	0.150093	4.50895	0.0326624	54.7184	1354.7	0.0123557	0.0594717	261.097	39.6089	0.000153996	0.439661	21.5856	0.290107	27.6814	315.827	49.3416	411.531	13.9704	0.103234	0.00861178	0.00880469	0.0988304	0.0110713	810.726	406.647	0.849767	0.259844
FBgn0028704	1180.18	889.878	8101.93	5143.81	3639.06	7433.45	5139.26	3786.56	1700.6	3424.86	3129.74	2065.49	936.328	653.835	6271.71	5405.16	3797.11	10670.1	5599.39	3349.17	1456.13	690.685	3097.21	433.797	360.392	5222.18	4721.45	3357.38	5386.44	4162.51	2257.15	1088.92	494.69	692.229	346.9	5409.38	3449.01	5746.77	6153.44	3693.67	849.656	591.599	497.085	610.649	5745.5	3494.38	2426.84	6652.51	4686.95
FBgn0028737	7720.23	4449.18	10821.2	8267.17	7145.59	8827.91	6982.94	5214.75	6580.98	6373.96	5092.88	3092.34	4315.29	4727.31	10048.4	8154.76	5882.46	7095.81	5908.05	3762.06	8253.43	4802.99	6308.74	4806.38	5557.89	8940.94	9035.14	6164.28	3951.63	4291.06	2433.05	6540.14	6362.24	5734.39	3876.1	5712.24	3923.08	5218.36	6570.71	4161.46	5344.68	3944.64	4244.58	2969.42	8326.13	5089.28	5047.01	5614.18	4295.25
FBgn0028743	494.765	643.033	523.832	1020.79	1096.03	517.027	732.046	645.946	675.566	488.707	649.169	607.249	475.107	746.822	730.128	1626.92	1086.8	739.402	3076.47	1149.96	315.843	950.772	552.933	558.331	1420.01	1311.08	811.668	1041.26	788.537	2666.55	921.34	415.788	429.061	621.95	682.346	1184.16	2455.87	3042.4	644.116	567.831	570.737	693.007	541.053	678.657	568.072	1420.65	1802.43	758.201	1392.02
FBgn0028833	12010.5	9095.62	31446.6	25519.2	23035.3	25520.1	18371.7	15616.3	16921.8	14268.4	14400.3	11295.2	11657.5	7815.24	28777	28472.3	24936	25589.7	19477	15706	18103.2	14393.4	16011	10087	10322.9	27294.5	26135.8	18992.2	14368.1	13323.9	9521.56	14168.6	12826.5	14753.1	10361	19676.1	14742.9	21409.5	31439.1	23902.4	15211.4	11019.5	8636.36	8294.63	28046	21024.3	18677.4	22819.1	17270.5
FBgn0028863	13055.2	10636.5	23419.3	18540.7	17156.7	28833.2	22213.3	17876.6	12816.2	14710.3	16809.6	13517.2	9862.81	6443.24	21649.6	18490	15666.4	31609.3	18898.9	14034.2	18806.9	14647.6	19510.3	11469.6	12937.7	23116.2	13583.6	12057.1	20739.2	18175	14306.2	18120	11587.9	12977.8	10869	22455.2	18497.8	17122.6	14777.9	11564.4	17087.2	13978.9	9521.46	10465.4	28697.1	18587.5	16609.3	28738.9	23140.9
FBgn0028872	443.161	534.647	78.1254	1652.08	2469	36.7041	83.729	397.681	200.268	320.207	542.339	2076.92	627.97	514.432	100.333	2008.9	213.675	6.16308	560.002	75.0691	235.432	450.028	341.391	405.714	349.821	1694.85	82.3431	195.637	155.7	196.077	353.786	287.662	1425.53	432.987	585.866	3252.02	912.403	156.272	95.1975	117.278	560.614	790.154	807.082	1052.14	359.989	718.375	95.6749	50.9552	1366.86
FBgn0028879	4003.32	2944.55	3671.82	2932.22	2574.96	7386.08	5433.39	3617.92	6032.1	5651.64	5503.36	3631.32	4533.1	3531.12	4821.89	4016.94	4183.63	7560.85	7516.82	6700.71	4948.29	4117.4	6734.77	4523.49	4566.62	4984.94	3847.33	4427.3	5769.41	4370.71	3464.31	6888.48	4874.1	5590.52	3832.73	6500.98	5727.58	11402.1	3048.35	3821.05	6076.59	4431.66	4277.73	3324.55	4591.57	4276.74	4148.92	9308.75	6407.23
FBgn0028880	1363.97	757.152	1579.66	1188.46	1894.62	3553.56	1128.58	1166.37	4458.41	2251.8	1508.1	1165.4	2120.68	1853.85	3058.98	1571.39	1789.46	1919.96	1910.93	2771.31	1582.89	2781.58	1665.33	921.281	1034.39	798.992	1789.05	1742.43	1571.05	1154.63	1311.08	1403.95	2791.18	3941.72	1440.51	1419.89	1640.52	3109.23	1829.79	1191.69	1508.93	3508.47	834.919	2260.2	1538.37	1548.86	2019.68	1121.72	990.338
FBgn0028903	56258.2	31532.2	18294.8	16610.2	44.7825	19938.7	16862.4	13634.4	67213.2	1300.59	99.6215	21096	47255	84.8045	708.661	1087.44	23644.9	34350	22663.9	21881.6	62686.6	7072.02	21494.8	13628.9	59.4303	23923.2	21752.6	24647.8	36160.9	27652.7	26200.2	23318	1784.16	854.739	4995.91	6761.3	11402	22975	28767.4	10995.2	64979.9	31266.5	4448.52	294.42	581.517	2959.33	13069	13332.6	15692.9
FBgn0028916	2071.8	2062.21	3693.51	3014.47	2646.85	3609.42	2939.91	2018.62	2153.3	1925.25	2488.58	1838.18	1889.15	1938.44	2833.39	3161.23	2631.67	2860.43	3452.71	2874.95	1739.22	2091.81	2196.59	1563.95	1482.99	3251.83	3108.52	2863.76	2169.18	2204.17	1768.85	2272.91	1693.54	2039.18	1649.46	2788.78	2225.39	2540.06	3907.43	3577.49	1812.88	1814.17	2131.39	1308.24	3267.94	2826.59	2154.23	2654.96	2349.42
FBgn0028936	2484.36	1973.89	5720.51	6914.03	5454.6	6650.92	5600.12	3089.96	1698.78	4486.61	2522.91	2462.6	1947.88	445.884	8700.14	6764.06	4195.62	5980.42	7205.09	4486.69	4340.77	5013.36	2391.5	2232.47	2509.3	6857.27	4072.16	4021.06	2883.46	2752.14	3056.67	2291.38	2316.68	3675.31	2233.88	6398.09	5683.44	4188.49	5493.27	5186.83	2429.84	2508.98	1528.02	2251.8	6479.24	7689	4100.84	5962.46	7658.52
FBgn0028940	9060.35	6759.71	5159.94	4240.53	3499.46	5120.22	3723.81	3191.15	12353.1	6442.21	6030.48	4724.38	9437.37	5088.67	5148.93	5688.25	5276.05	5787.85	5617.79	4435.49	12924.4	7514.02	6341.12	4412.98	6100.91	5567.36	4977	4755.94	5355.68	5551.4	4466.94	6706.32	8446.95	9693.89	7087.97	3787.34	2931.59	4518.52	5111.45	4419.88	9282.38	5815.67	5153.36	5551.81	5547.54	3980.03	3794.8	4268.82	3827.13
FBgn0028944	0.000589576	0.0183182	160.821	50.1291	45.0166	0.000328261	0.996009	33.68	8.54693	0.0144413	0.0284739	55.5534	21.3946	4.45011	0.00288659	10.6329	265.434	0.0734611	8.69008	832.689	0.163582	11.4052	8.47047	75.1552	0.0326624	212.202	479.463	823.62	13.477	333.319	311.219	16.6017	1.52833	13.7989	0.290107	0.0229902	298.163	0.739884	11.802	263.555	0.103234	0.00861178	48.0438	204.745	0.0110713	374.583	528.925	0.849767	2.98224
FBgn0028968	2718.72	1164.9	1307.48	976.615	1031.82	829.061	640.819	516.704	952.144	435.67	705.815	446.55	581.914	121.189	1108.75	1210.25	978.031	1223.88	897.664	570.827	1342.97	871.964	584.26	729.276	709.746	943.968	953.923	506.729	883.398	844.755	509.604	487.356	1732.97	2139.08	1085.55	502.852	355.033	256.691	1132.01	692.04	2263.57	724.76	823.423	706.96	1208.25	798.529	703.471	755.931	440.433
FBgn0028969	1961	1949.28	3390.42	2553.57	2394.53	3299.72	2295.44	2239.59	1882.3	2621.38	1735.75	1124.56	2229.42	1038.7	3049.27	2714.98	2409.69	1819.31	2060.47	1456.67	2101.41	2199.93	2786.4	1598.07	2314.62	3042.9	1978.46	1183.73	1843.44	1484.44	1139.33	2678.4	1897.94	2210.84	1935.37	1724.74	1529.56	2275.08	2544.74	1828.64	2139.56	1802.38	1773.85	995.936	2916.6	2081.34	2035.4	2521.52	1687.64
FBgn0028970	644.949	541.85	1029.28	394.346	227.586	1235.07	1110.72	494.027	682.757	411.446	669.524	556.637	267.833	83.6918	1393.45	771.699	383.661	797.269	515.136	223.046	221.832	314.608	434.661	526.105	235.652	1397.81	696.442	900.125	151.344	758.764	65.8803	456.719	332.686	314.944	409.318	826.705	870.089	206.109	833.605	416.249	50.6337	732.251	717.222	462.05	1349.18	552.439	453.308	1087.33	1036.8
FBgn0028984	16677.1	9920.28	4221.72	3029.94	1836.39	24875	16407.3	11573.6	19820.4	14437.4	19863.5	8200.14	2933.51	4168.74	3109.59	3604.26	2680.4	30439.8	22476.2	2611.04	21560.6	14117.9	19103.9	11111	7184.74	4080.75	3855.42	1451.35	20142.4	20590.7	15532.9	19777.8	11994.2	18650.1	4238.21	19584.6	10736.8	17860.1	2616.57	1732.52	17982.6	11739.1	11992	5823.88	7123.41	5240.16	3425.99	21233.7	17486.6
FBgn0028988	12707.2	10393.1	37640.4	30695.9	34607	36021.1	27825.2	25242.8	18287.9	21951.8	23538.4	18120.9	14632.2	13913.6	30474.4	32439	27759.2	30008.6	23842.8	21350.2	6696.55	6224.7	22012.1	8839.12	7270.29	28229.6	29765.5	26229.3	16463.5	20217.2	14959.9	10819.4	6221.59	7642.72	6806.94	31550	24396.9	37790.5	44406.6	32823.8	5919.74	5116.83	12550.3	5512.36	32414.9	25155.2	24316.8	34711.6	29037.6
FBgn0028992	25.9134	366.472	185.469	530.41	7.67584	508.927	53.0334	114.988	49.4727	8234.55	16.5323	221.203	267.473	0.00732281	299.218	69.4717	186.39	0.0734611	30.5589	177.883	41.4414	79.1345	50.4207	288.726	0.0326624	313.584	77.2571	203.58	245.112	58.6557	159.24	50.7379	394.15	0.00933956	2650.91	11.5196	204.747	111.398	218.463	66.307	51.0933	362.912	2015.65	0.400617	3089.98	5872.81	122.698	51.5751	60.682
FBgn0029093	19163.3	11741.2	16940.4	13003	9350.58	17360	12137.4	11167.9	17097.8	12380.4	14373.8	7107.27	13907.8	6126.85	15658.6	12104.2	5119.31	20888.9	12133.7	11855.2	19216.8	7984.7	14646.8	11348.1	3573.98	14370.9	11976.8	11972.4	21372.6	10518.7	8333.95	15873.8	17642	17470.6	14607.7	12552.7	10611.7	16454.9	11533.6	11627	22148.6	9683.9	10332.9	14751.6	18920.1	11601.9	10493.7	16994.5	11800
FBgn0029113	22495.9	17008.9	45713	28088.4	31402.7	44194.9	33960.3	26622.8	12338.6	23605.3	22082.6	17614.7	11572.4	2767.52	40100.7	23156.9	16839.9	45762.3	18953.6	10147.8	32302.7	24799.2	27950.3	18110.4	21978.3	28106.6	14813.8	11853	27925.8	15931.2	16766.9	27559.3	19860.9	15922.7	8677.1	25158.1	22764.3	13959.7	22662.3	19384.9	24873.4	18277.2	15048.7	15868.9	36839.8	26952.9	21843.1	36760.3	27919.8
FBgn0029118	10785.2	9072.83	16734.7	14180	11802.3	14232	11552.9	8459.18	16124.8	12149.3	13298.3	10267	13257.6	12106.9	16772.3	18170.9	14819.5	17690.7	13701.3	12828.5	17231.5	15413.4	14688	9042.87	11336.8	19435.5	17873.3	16389.5	15597.1	14102.6	11159.1	14106	12193.4	17382.3	10614.4	15843.2	11364.8	17815	19247.9	15328.5	20009.8	14176.2	9869.81	12185.6	20278.9	15975	12651.6	17248.6	15535.9
FBgn0029134	4234.75	3846.99	7599.01	7825.79	8725.03	12971.1	8568.53	8691.52	6324.07	8141.19	6247.12	6379.41	5445.71	6029.64	9514.19	7107.73	7442.21	18249.3	12766.1	13034.1	7274.7	5770.31	6455.88	5435.1	6254.8	9383.89	6865.49	6861.14	10370.6	6810.5	8772.81	6209.89	4741.55	4672.34	4429.4	9375.73	9303.46	6095.16	6362.59	5343.95	4428.83	4812.56	4149.11	4824.26	10310.6	9649.78	8120.69	10022	8005.75
FBgn0029153	6003.22	6206.99	17882.2	9631.2	0.0966599	8058.38	10504	9716.48	5006.51	0.0144413	0.0284739	7421.12	7289.08	0.00732281	0.00288659	24.5053	10983.1	14344.8	8961.15	13081.5	11759.5	0.04119	6757.26	1326.4	0.0326624	9284.85	14214.7	8060.41	12982.2	10871.8	9283.39	9235.52	0.439661	0.00933956	0.290107	10361	7130.35	10379.5	17538.9	12113.1	9539.98	7767.93	0.00880469	0.0988304	0.0110713	0.0148888	8359.42	8835.3	8040.64
FBgn0029155	5625.14	6393.79	27469.3	21756.1	20696.1	21660.1	16252.1	14141.8	6830.16	11654.8	9353.99	8402.53	5992.94	2732.46	26341.8	22812.8	17784	15639.6	10345.2	6836.43	7327.14	6380.2	11206.8	5735.22	5819.61	30796.1	22512.2	16533.4	8730.28	5803.43	4377.18	7420.16	5061.22	5967.86	7083.94	14642	12060	19618.7	25232.1	18371.5	6292.94	6173.7	5049.97	4518.79	24866.2	17616.1	15236.8	23361.7	14219.6
FBgn0029174	5703.62	3372.08	1817.47	2012.2	2438.17	3882.23	3687.4	1961.88	3276.18	3637.33	3381.83	4016.61	3935.18	3038.48	2246.45	2350.73	2582.94	1899.43	3042.45	2245.5	4621.64	3909.06	3864.16	2863.9	2307.63	2082.74	2125.24	2681.37	3235.4	4076.97	1904.34	4031.61	3456.36	4508.11	2846.11	2705.88	1856.87	5477.28	2057.9	2291.56	3976.5	3103.86	2506.26	2555.56	2374.62	2473.46	2207.42	3495.27	2723.92
FBgn0029176	19904.9	15243.8	18974.1	15741.9	14569.8	18277.6	14701.6	10820.8	23549.5	14908	15123.4	11456.4	18873.4	15005.9	15847.7	16047.7	13667.1	22428.8	19683.9	17374.5	29538.6	22158	15360.3	10063.4	21374.9	14606	15184.2	12316.7	18474.6	16987.3	12630.3	17216.8	17702.2	21788.5	16766	15275.6	10534.3	21358.6	15898.5	12299.8	20998	14347.8	10917.8	11316	15065.6	11052.6	9976.29	16230.9	14208.5
FBgn0029506	2930.43	2682.24	4808	3958.75	2955.38	5482.24	5241.89	4097.28	2507.13	3771.56	3312.49	2381.04	2973.93	3025.14	4795.67	3495.23	3046.68	5816.21	3951.88	2276.34	3549	2234.61	4304.93	2349.69	2726.6	4351.23	2164.52	2027	4660.7	3108.23	2848.17	3424.19	2546.91	2130.27	2365.61	3917.56	3038.14	2998.64	3934.32	2881.93	3758.46	2837.35	2358.07	2392.07	4287.23	3030.78	2542.1	6755.97	5092.31
FBgn0029508	2434.47	2100.19	2452.49	2422.77	1843.21	2834.35	2572.77	2337.18	2373.6	2222.67	1997.27	2314.38	2928.61	2544.89	2007.88	2244.69	2608.36	3115.81	2898.55	3105.94	2597.28	2654.62	2317.67	1488.85	2899.65	2507.24	3232.01	2568.02	2606.96	2319.48	2688.16	2233.24	2011.52	2563.17	2598.92	2922.86	2853.05	3055.07	2502.02	2807.9	2444.8	2619.69	1443.95	2076.73	2485.1	2526.5	2455.76	3102.6	3333.61
FBgn0029512	4018.2	3363.45	6238.9	4782.27	3472.36	4171.7	3429.69	3009.7	4532.74	2711.57	3422.26	2672.34	3405.22	3112.06	5346.97	5065.14	3749.16	3920.19	2842.86	2321.28	4172.67	3808.65	3476.16	1788.68	2490.95	4105.41	3788.2	3009.98	2760.32	2583.29	2212.31	2934.39	2812.79	3435.43	2629.35	2996.62	2088.36	2043.05	4425.02	3554.44	3300.49	2920.54	1818.82	2988.8	4751.98	3366.84	3102.39	3709.62	2772.97
FBgn0029648	946.628	916.864	1800.7	1658.88	1222.75	1755.35	1431.25	1526.68	1661.48	1605.8	1288.93	1089.51	1147.93	394.183	2387.83	2284.23	2083.99	1302.54	949.089	1216.13	664.397	959.352	1078.52	1416.78	678.573	1826.18	1658.8	1330.84	1238.9	972.248	1299.71	962.402	2462.16	1123.58	955.528	1403.18	1097.35	933.575	1661.88	994.715	1261.52	1282.37	1032.41	928.29	2471.85	1776.95	1265.11	1538.62	1639.45
FBgn0029667	1836.82	1387.55	591.265	676.802	349.182	657.893	719.33	644.298	2159.72	1011.59	901.288	783.236	1291.43	666.006	579.593	547.542	513.345	735.949	590.551	715.009	2112.17	1598.31	1165.58	783.323	1392.5	547.414	609.971	515.407	759.943	789.572	598.892	1167.74	1574.57	1655.71	1321.1	760.292	671.619	518.687	452.046	413.053	2031.03	1648.9	624.876	1299.57	524.134	494.055	443.887	767.661	862.029
FBgn0029676	3664.93	2422.59	8855.13	6393.41	4481.83	7587.09	5385.6	4768.99	2554.63	3737.67	3595.73	2580.41	2439	3197.73	6630.12	5648.17	5337.53	6297.34	4443.89	2781.08	4155.73	2686.52	3516.95	2519.4	3781.45	4711.42	4227.46	4547.36	3045.71	2872.22	1951.83	3635.55	2789.21	2877.85	1725.4	3117.17	2809.43	3700.03	3760.91	2710.44	3437.93	2040.18	2211.44	2380.39	3823.96	3448.7	2329.52	4010.81	3057.93
FBgn0029687	8229.56	6550.72	19955.2	15580.3	14537.8	17059.8	12480.6	9549.05	5912.99	10534.5	9260.18	6914.5	4067.86	3531.48	18145	17863.3	9224.32	24257	16558.9	11897.4	9269.28	8191.71	9403.19	6338.18	7787.54	18708.8	14906.3	5797	18070.7	12830.4	6392.39	8580.67	7164.77	7251.96	4779.95	8221.11	4478.71	6961.56	18815.8	5478.21	7551.24	6009.79	6608.78	4038.79	18659.4	12836.4	6032.17	15046	9852.5
FBgn0029703	18.6573	2.28443	0.23039	22.5337	18.5895	193.375	158.843	616.115	0.348749	5.50618	108.947	1.34417	80.6638	33.8079	9.73755	28.1204	37.6758	77.9188	699.852	413.696	0.163582	11.3691	0.150093	32.564	36.3502	72.3345	342.966	114.908	11.7145	335.885	38.7601	11.3182	0.439661	335.301	8.21009	0.0229902	62.1873	143.247	36.115	78.5054	9.34711	14.9703	82.2159	3.70617	113.955	36.2659	81.2135	0.849767	256.457
FBgn0029709	2428.71	2080.13	4419.05	4517.44	4070.15	2362.2	2010.79	1801.38	2961.45	2166.38	2234.3	2017.12	2673.44	1558.21	4319.71	5937.57	5489.28	4277.16	3416.93	3019.03	2898.19	2185.19	2771.97	1917.29	3595.82	4105.79	3487.47	3196.26	2094.62	3744.41	2957.45	2925.27	2435.46	2652.14	2399.87	2366.24	2612.4	2278.29	5226.99	5722.94	2845.9	2359.41	1739.4	1889.36	3597.14	3007.68	4498.16	2778.18	3133.18
FBgn0029715	521.125	348.558	1047.6	990.278	1001.8	369.171	466.252	370.237	639.977	519.431	670.379	332.004	607.557	620.371	1102.29	1137.11	900.279	417.902	200.181	460.458	712.385	827.386	788.026	621.155	770.644	1200.85	763.931	675.073	381.102	241.898	246.895	763.543	628.639	783.11	817.972	648.969	334.512	169.387	1267.47	1172.87	729.286	669.669	420.805	573.096	1253.68	1134.04	965.835	311.403	486.631
FBgn0029725	8688.68	8465.15	4538.18	4775.36	4301.73	5673.31	4781.08	4123.85	9811.85	5779.32	7305.97	4273.61	6557.93	6889.15	5037.7	4728.9	4613.77	7408.12	9698.79	6250.16	8857.29	7321.21	6004.4	5343.52	8305.1	4331.81	4635.55	4102.9	7071.03	6351.79	4706.35	7688.48	9597.92	9756.98	7422.3	5578.22	4826.72	9879.51	4132.9	3437.31	10537.7	6744.63	7002.82	5271.57	5305.26	4655.54	3521.2	6227.87	5100.78
FBgn0029751	1894.04	2025.71	302.834	333.733	312.23	1306.03	1104.14	1101.79	1801.79	602.38	340.838	599.438	1487.18	1474.24	996.229	539.714	542.984	2769.65	2093.14	1981.92	1825.27	1806.25	289.445	317.319	1524.88	1027.3	572.599	787.471	2238.6	1332.49	1360.47	408.386	1178.21	1086.2	1340.22	1806.71	2002.17	1352.76	242.088	317.539	953.493	1209.2	240.797	835.364	462.023	541.824	741.178	1235.35	1170.34
FBgn0029766	70.6382	86.8846	1497.03	1084.65	2402.75	442.769	667.945	585.645	31.6513	769.472	356.276	300.057	17.5733	124.659	2176.98	939.781	912.11	320.503	45.7749	59.816	213.995	172.389	2627.86	493.283	127.445	906.044	125.804	99.8102	1812.01	129.762	171.483	700.963	1321.74	1004.24	675.503	347.336	771.172	407.663	476.296	480.232	36.8184	112.996	1257.68	184.805	2188.18	701.865	1422.12	1114.41	687.569
FBgn0029785	185.706	206.927	3891.5	2537.88	2584.17	2262.34	1826.25	1867.67	169.953	845.379	698.678	602.195	165.515	341.693	3486.04	2863.09	2414.31	3174.49	2067.92	1756.85	774.911	670.6	999.58	348.005	792.234	2342.35	1950.23	935.969	1776.13	1048.72	819.578	448.163	286.776	51.6545	120.632	895.704	836.097	621.642	1380.43	1011.91	188.678	207.222	663.49	133.538	2358.98	2250.22	1587.17	1036.69	886.124
FBgn0029799	4929.17	3677.17	6040.28	5180.41	5568.76	7139.53	5392.66	4426.25	5005.9	4658.42	4960.29	4101.99	2582.24	8741.08	5877.88	5398.47	5075.36	9246.79	5832	6086.8	6249.62	4971.47	4762.42	3130.35	6841.12	5470.59	5541.4	5344.83	6006.97	4275.81	4476.12	5041.09	3696.95	4805.62	3297.89	5703.25	4446.93	2442.73	5154.13	4712.72	5535.85	4034.83	3066.11	2563.51	5917.24	5008	5013.99	6397.54	5602.84
FBgn0029804	29411	18536.4	40359.1	34747	33729.2	39311.3	26259.8	20366.8	37924.5	25442.4	27532.7	22224.8	33848.1	26208.8	40355.5	30555.1	38682.6	50016.6	44386.2	44122	46158.5	37473.9	25509	25031.1	33705.1	35563.4	22851.3	36666.3	39593.1	37353	28587.9	38349	16399.7	34716.1	28509.2	40026.6	25586.1	57516.3	19328.8	36251.2	26766.8	28609.8	23300.7	24637	48103	36388.6	33969.1	41744.8	43151.5
FBgn0029823	21210.7	14289.7	6604.72	5685.8	5953.52	5814.79	4734.86	4216.46	18770.7	7884.92	8489.69	6051.64	13138.4	11097.1	8623.24	7487.31	7349.49	7441.56	5728.83	5287.45	20059	14883	10783.5	6987.17	14522.5	9923.23	8634.49	8038.54	5305.18	5395.25	3965.75	10444	15362.5	18214.2	14421.2	7634.74	5216.05	8548.27	8257.84	6883.52	19018.9	13401.4	8542.17	11202.6	11428.3	9276.72	8037.82	8246.65	7607.22
FBgn0029828	1407.67	1664.67	1190.1	1628.86	2314.56	1325.64	1337.59	1466.92	1171.3	1061.76	854.622	1365.46	1903.93	2165.4	1265.82	1278.27	2081.67	1466.27	2004.81	2334.86	844.977	1114.88	944.953	1231.56	1858.2	1211.08	1556.05	1913.21	1248.94	241.835	1732.12	1361.63	1296.01	1144.66	1423.5	1203.82	1490.51	1407.76	1992.79	2320.91	1238.57	1714.56	1267.52	1778.11	1650.21	1732.72	1866.77	1281.03	1569.29
FBgn0029833	947.445	993.52	2630.93	1694.68	916.119	1131.64	917.111	669.75	1710.01	877.997	1109.96	976.776	532.415	347.648	2500.66	2378.19	1608.59	984.141	1162.44	555.728	1181.84	1145.98	1390.08	798.405	268.265	1997.82	1840.34	1282.31	1097.04	945.729	462.585	1393.39	1578.74	1657.92	1532.17	764.369	772.109	187.271	2667.06	1372.49	1703.74	837.603	1084.43	952.405	2209.99	1387.47	886.205	949.631	914.347
FBgn0029837	4134.48	3160.41	9299.6	7060.83	4115.83	10736.3	7523.23	5625.31	5191.89	3664.05	3585.46	2743.08	3845.04	3573.05	8216.79	8577.05	8268.87	10811.4	8067.73	7734.7	4327.35	3302.63	4487.7	2598.48	2806.04	7961.14	4884.72	3592.54	5938.14	2333.95	2972.23	3951.63	3650.67	4220.63	4239.03	7590.63	5863.28	7968.74	7236.91	5479.02	3752.22	2647.39	2715.94	2064.83	7396.44	5011.86	4138.11	6913.62	4611.4
FBgn0029854	8638.82	7954.9	12257.4	10296.5	12370.7	15632.9	12407.4	10012.3	9789.17	14424.1	14096.6	10596.1	6994.04	4069.06	12052.4	12100.7	9422.46	21552.6	16142.4	13354.1	16389.8	11873.6	13750.8	8916.26	11438.1	12888.3	13001.1	8951.3	17754.7	14418.6	11292.6	12116.6	9526.73	11201.1	10559.6	14780.5	11999.6	14012.2	14380.9	10260.3	13807.9	10970.3	9131.4	9109.76	16543.9	12449.8	11013.4	18963.9	14224.5
FBgn0029856	2113.48	1708.3	1192.93	852.501	2272.08	1706.61	1334.46	1419.62	1568.11	1942.87	1750.66	1163.55	1537.37	1210.59	949.201	710.56	1044.14	1623.55	1425.51	1053.56	1976.26	2120.97	1426.16	1579.43	943.559	1181.76	383.133	1062.7	1872.3	1012.77	1270.94	1518.35	2023.49	1520.2	1259.6	1251.07	608.648	430.987	790.265	704.779	1925.38	1063.37	1466.96	1510.03	1215.55	930.92	695.902	1388.52	1132.87
FBgn0029857	244.811	352.702	1154.82	1024.72	808.353	694.188	815.528	728.528	528.769	258.388	540.336	483.311	256.035	290.818	650.83	881.793	670.093	394.606	586.687	485.84	337.595	543.771	593.628	307.652	480.012	1268.35	1130.25	648.028	504.73	689.787	433.934	273.134	204.624	381.034	1208.68	658.119	550.796	363.204	1282.21	728.692	363.724	303.722	394.241	763.063	696.707	999.258	855.872	692.573	789.487
FBgn0029858	1285.57	1281.23	3800.35	2794.7	2904.47	3826.7	2700	2449.01	679.891	1758.73	1472.31	1366.49	100.085	152.193	4007.6	3309.48	2892.61	4711.83	3542.4	2727.14	1940.14	1672.57	2061.14	1810.15	1437.98	3390.31	2432.12	938.273	3428.27	2519.19	1789.86	1894.51	1768.92	1464.86	1113.06	2895.3	2338.7	1425.6	3058.93	1572.13	1601.36	1522.94	1220.97	1555.16	3431.2	2584.39	2302.66	3095.74	2457.67
FBgn0029864	506.617	310.038	629.748	202.04	375.263	560.66	361.493	231.584	399.023	121.494	485.443	411.125	236.453	546.714	370.231	441.472	727.977	580.191	357.124	238.448	364.918	527.447	431.006	216.764	321.529	326.88	457.699	129.926	413.96	395.644	199.71	383.936	256.446	334.33	2629.16	414.46	154.054	137.317	486.068	210.59	410.215	146.735	432.201	648.688	259.325	412.81	305.433	342.432	572.656
FBgn0029867	0.000589576	0.0183182	131.753	86.3578	45.7841	146.266	190.795	243.602	0.348749	0.0144413	0.0284739	1.34417	0.0130189	35.1554	228.411	111.687	277.734	84.3924	125.568	78.0869	0.163582	0.04119	0.150093	0.197019	17.3564	193.347	7.41713	23.2584	38.0192	0.00247033	20.0959	17.8189	4.65534	0.00933956	12.6294	167.502	320.7	0.739884	174.908	333.69	0.103234	2.15601	2.663	0.0988304	114.288	60.0688	66.1633	43.6473	0.259844
FBgn0029868	15277.4	11744.6	33407	29273.2	25987.7	31279.6	24125.4	21986.5	18653.8	16963.5	17183.2	12565.1	13887	12230	27360.3	31475.9	24940	43379.2	34233.3	28231	20820.3	17063.4	17394.4	12708	15657.9	26990.8	26836.6	21108.3	24323.9	22904.2	17470.5	17221.4	13122.3	14307.7	11790.5	19806.5	16043.1	23009.7	27020.1	19371.2	13578.6	10302.7	8695.64	9241.56	23811.7	18046.6	15413	17414.5	14663.9
FBgn0029870	37.6655	11.1019	416.685	4.44468	22.6735	84.118	287.062	13.2637	61.5574	77.2083	129.723	59.5502	12.545	36.3071	264.248	300.318	7.28481	96.7986	296.351	83.5181	0.163582	28.8416	32.8876	49.4306	18.9343	47.7902	66.4164	22.3068	132.726	452.361	77.1041	104.928	112.529	122.045	106.342	306.394	34.3176	0.739884	93.516	20.3483	49.8272	23.9766	260.067	0.977556	251.903	75.2026	11.7206	120.985	329.065
FBgn0029888	12838.8	8379.06	15409.8	11969.3	11711.2	16351.8	12758.7	10120.2	16737.9	10695.8	11741.3	8503.67	11687.1	10563.2	12608.3	13548.1	11986.7	23233.3	20050.6	16066.8	15461.8	11880	13591.1	8984.56	11228.2	14710.5	15397.6	11325	15959.6	12968.8	11671.4	14578.5	12150.9	16104.7	10684.8	13582.1	10020.8	18241.5	14364.8	11491.9	14745.2	10670.5	8501.83	8592.61	15309.9	10131.1	10688.3	14734.4	11807.1
FBgn0029890	1739.49	1871.41	1297.45	933.949	1135.82	1335.69	1613.64	1069.07	1402.82	1203.28	1554.55	1151.3	802.518	836.676	1331.22	1626.65	1308.08	1850.82	1380.06	1197.04	1371.22	1493.14	1562.99	1108.87	1292.42	1222.93	1291.51	2341.11	1904.92	1661.08	930.216	1571.8	1146.89	1438.26	1561.9	1285.45	1039.62	1862.37	1212.21	1688.56	1628.38	1377.46	1064.12	1236.21	1329.81	842.526	704.342	1406.7	1515.34
FBgn0029897	91.0058	208.235	0.23039	22.2324	31.3259	0.000328261	11.0912	193.467	17.0271	0.0144413	38.9393	150.603	611.585	1471.52	0.00288659	133.325	1034.69	0.0734611	2320.48	2960.5	0.163582	86.9697	0.150093	153.139	185.063	0.00792116	315.268	2103.41	0.0594717	25.3903	1300.29	0.000153996	7.39748	141.405	767.467	5.85566	121.822	4048.41	12.8279	112.04	26.1584	165.636	95.0762	515.072	11.317	2.36102	328.654	9.32132	83.9763
FBgn0029903	774.774	893.248	6965.56	6424.12	6291.99	4574.94	4208.36	3777.17	1636.21	2755.68	2358.45	2424.59	1632.94	1635.29	5777.16	6284.57	5755.52	5823.25	5211.22	5643.78	1420.27	1508.39	2959.14	1451.87	1563.39	7992.59	6328.08	6192.56	5186.49	2384.84	3901.96	1796.35	971.992	1088.55	1192.3	5237.2	4286.44	6971.16	7030.29	5884.66	929.326	952.214	1268.73	1016.87	6759.11	5771.54	5839.79	4866.27	3827.07
FBgn0029925	2956.82	2007.18	3366.1	4094.23	3521.01	4681.97	3845.56	3662.57	3448.41	2483.37	3082	2316.06	11786.1	2523.61	3017.63	3994.92	2654.3	5794.69	5116.9	4490.68	3281.14	3064.99	3203.62	2286.77	1846.45	2853.01	4365.41	3656.16	2826.94	3493.55	2859.45	3392.18	2342.8	3022.22	2043.1	3558.99	2774.6	4280.42	4523.14	4201.43	3527.13	2350.75	2088.06	2122.43	3340.69	3054.39	3026.73	3645.51	3962.68
FBgn0029940	6455.1	5215.15	8360.27	7168.45	9391.07	9727.7	6155.21	6900.15	8617.88	159.137	6270.67	5093.44	6810.44	7134.05	112.376	8862.04	8554.74	6375.53	5672.81	4995.36	8784.82	6387.73	6675.33	5980.28	6933.83	1529.03	0.000221317	8542.55	2683.77	0.00247033	3609.86	6817.04	0.439661	6319.83	5153.82	6827.45	6166.89	10955.6	9625.04	8525.23	7954.84	6232.01	5197.08	7933.71	11494.1	8564.41	10402.3	7517.04	6798.45
FBgn0029942	789.819	686.72	2633.47	2262.9	2131.67	2067	1556.06	1297.4	916.12	1432.13	1555.51	1446.21	1076.23	849.917	3399.38	3960.86	2660.84	2162.2	1571.47	1578.99	1894.84	1634.98	2098.41	1251.74	1629.73	3955.3	3823.25	2451.57	961.305	1000.42	1091.03	1500.52	915.317	1120.24	4360.34	1719.56	1271.81	1725.26	3947	2665.07	1313.27	1181.26	1455.58	1029.84	4280.01	3538.68	3161.47	2615.81	2125.23
FBgn0029952	346.312	306.241	5654.89	5566.02	6585.84	2127	2577.49	3172.15	1276.81	582.633	1629.21	2192.66	1395.64	953.421	2145.03	3303.4	2937.02	7284.12	8677.75	3286.9	409.471	873.402	1142.27	682.379	888.572	1082.51	437.468	406.844	1542.6	4824.9	2678.84	645.343	309.983	328.218	313.384	4774.11	3898.58	3581.66	426.972	1763.25	114.715	430.449	544.828	374.253	3177.28	3346.71	3051.34	1527.87	4638.63
FBgn0029958	449.216	537.895	488.214	487.498	1098.39	626.314	674.249	733.408	201.871	629.436	587.171	354.248	551.728	583.689	762.302	508.322	905.522	359.548	246.232	163.197	403.983	457.406	553.313	918.192	1354.58	625.999	522.16	229.982	309.843	364.825	488.036	694.709	1019.25	403.741	557.937	908.131	811.533	948.311	674.451	406.642	365.071	657.944	754.623	1054.17	328.101	560.359	709.875	482.659	721.365
FBgn0029959	2339.04	1881.34	2210.56	1841.81	2183.16	2628.48	1953.82	1653.96	2215.61	1786.89	2673.67	1717.47	1635.39	1625.17	1944.18	2627.14	1839.86	2974.94	2717.18	2477.88	2114.36	1900.38	2183.69	1322.22	1618.25	2335.4	2158.98	2114.97	2244.8	3079.44	1527.29	2052.56	1989.06	2665.14	1696.95	2142.55	1641.56	4620.75	2045.35	2380.83	2129.78	1803.67	1608.07	1637.45	2538.86	2126.72	1948.43	2820.52	2349.85
FBgn0029969	8102.31	5641.85	14528.2	12582.7	10538	12979.3	10359.9	8748.59	10626.6	11984.7	9823.76	7647.02	8066.43	6196.87	16181.3	13402.5	12254.4	15821.2	13748	10682.5	13299.3	10200.8	12141	7374.85	7727.91	16630.5	16437.2	10414.3	12612.4	11701.4	7519.59	10265.6	11199.3	11384.7	8180.23	9539.03	8698.1	15616.2	17052	10092.9	12026.5	8796.94	7125.98	8333.35	16261.2	11854.2	12713.6	12535.6	9907.1
FBgn0029975	351.702	96.8458	2247.84	3450.48	3226.6	0.000328261	0.996009	0.000999862	64.2317	10.667	6.76645	1.34417	29.275	58.9561	1944.34	3800.37	2633.62	0.0734611	0.00817055	0.0397123	89.6969	26.9662	0.150093	264.608	0.0326624	1333.28	1271.28	829.41	0.0594717	0.00247033	0.0138874	20.7965	199.614	72.0842	0.290107	0.0229902	0.020526	0.739884	5138.3	2954.94	192.756	42.9015	286.622	92.0636	338.291	608.899	500.318	0.849767	0.259844
FBgn0029979	35.3154	45.5001	47.8027	13.0197	487.596	45.0881	86.289	29.817	33.1394	41.1156	32.5101	27.1538	32.7304	46.0225	51.4883	23.4094	30.916	32.3227	14.5171	282.471	36.0108	30.4237	50.3023	43.4012	37.4788	28.7246	10.2914	18.5135	80.8829	26.9226	98.8601	47.7505	25.7653	4.53775	59.5529	26.4007	42.4633	21.7005	24.7654	19.2476	14.3985	34.3669	52.1788	79.0226	57.0217	13.7474	9.63754	67.892	16.2837
FBgn0029980	913.069	1597.98	1401.93	1908.45	1730.13	1490.73	2140.26	2118.37	1654.9	1662.14	1654.01	1695.31	1831.21	1752.28	2966.96	2798.12	2664.36	968.111	1434.56	1721.27	505.612	978.002	1571.53	1295.62	1243.94	2653.89	2665.79	2642.88	1589.91	1854.67	1883.83	865.774	1200.38	773.277	1380.12	1644.51	1554.57	1267.11	1280.12	1605.93	740.15	1286.31	1338.43	1388.64	2271.78	2400.49	2385.71	1446.05	2125.67
FBgn0029990	5841.84	4273.2	6163.23	4803.29	4093.16	7179.6	5841.19	3701.02	7557.71	6530.33	6654.97	4346.28	5465.5	5720	7910.97	6850.65	6160.01	8796.11	6941.34	6170.02	8969.71	6741.26	12345.3	5921.12	4821.55	7428.3	7316.06	5726.42	6701.33	13760.9	4150.1	8579.86	9060.09	11340.4	7196.99	7351.38	4740.8	8846.07	8957.91	7459.77	7826.16	5587.16	8062.14	4201.01	13446.3	9550.12	6942.03	7058.49	6283.52
FBgn0029994	780.814	855.553	2510.17	3674.4	3152.58	1635.95	2074.16	2732.52	1212.55	1934.79	2200.16	1942.35	131.976	233.349	2781.08	5601.14	4233.39	4863.1	5512.27	3372.25	1918.31	1373.59	2879.77	849.252	1741.26	8483.71	9363.18	4819.7	5743.71	4575.59	1517.6	1283.15	1864.3	2006.89	1983.64	5812.81	4959.88	2980.69	9898.73	5399.87	2491.75	2743.37	674.765	1351.01	7613.5	6021.64	6114.18	4956.05	4393.47
FBgn0029997	2047.35	2480.55	5945.09	4816.24	5187.39	4365.49	3583.15	3006.34	3634.86	2557.15	3168.34	2399.8	3042.88	2548.5	4742.08	6351.45	4457.85	5377.69	5261.55	4511.4	2859.55	2861.3	2581.84	1981.31	2575.06	4187.26	4870.34	6153.49	3920.15	3494.31	3286.07	2317.09	2261.87	2759.8	2548.78	3369.95	3441.87	3891.39	5480.54	5339.68	2464.32	2308.54	1758.96	1676.59	4837.46	3517.43	4413.38	3987.7	3584.44
FBgn0030007	1376.84	929.394	2148.12	1782.19	1197.21	2296.15	2062.43	1514.87	2095.78	1370.32	1430.66	1450.14	3732.31	2590.08	1456.88	1338.52	1335.99	2501.83	1476.73	2472.96	1793.05	1512.28	1546.65	1057.79	1991.98	1378.15	2255.21	1805.46	1230.23	1412.87	1237.42	1383.05	1147.6	1103.8	1496.04	1544.31	1405.88	6845.06	1308.46	1401.79	1144.2	1233.09	941.77	1033.87	1308.21	1062.31	1321.64	1275.69	1528.56
FBgn0030011	1074.53	824.07	2969.13	2867.95	420.281	1545.78	1463.51	946.873	705.938	926.834	912.686	891.078	638.24	894.857	2972.77	3089.16	1613.87	1676.81	1695.78	950.494	956.469	985.186	1339.24	948.535	534.867	2532.21	2668.09	1126.22	1186.29	1067.41	912.31	1555.8	763.257	982.011	842.636	1594.14	1214.33	500.89	2756.02	1982.86	1289.52	1080.37	764.686	774.981	2194.5	2035.96	1248.75	1144.6	1489.72
FBgn0030026	5723.17	4193.72	1338.63	1615.84	1973.43	5913.66	4424.43	3790.7	6962.64	5993.37	6704.4	4777.43	4670.92	3353.32	1143.93	1488.67	2371.68	4510.48	4840.04	4274.47	5088.19	3831.32	5982.39	2267.01	2510.15	1534.29	1998.6	1545.63	3077.84	2975.76	2530.15	4050.98	4993.48	5940.19	3136.43	6550.79	5292.68	9986.84	1831.23	1478.23	3862.47	2891.04	3058.89	2391.96	2052.43	1860.69	1813.83	7274.7	6555.07
FBgn0030029	883.848	781.645	91.5213	951.14	227.816	39.5367	62.0151	79.53	347.467	430.875	161.158	364.514	227.737	217.261	3.19074	1201.44	205.752	0.0734611	96.8822	114.842	347.18	537.863	53.99	124.379	362.742	153.017	136.883	7.44506	155.251	327.484	236.789	145.33	540.034	660.966	210.252	187.242	441.537	55.5013	251.188	95.6401	365.955	353.944	93.32	276.963	75.7358	348.211	69.7831	22.6947	309.99
FBgn0030038	4117.07	3658.05	190.334	334.73	1116.61	558.552	532.49	654.342	1929.42	587.787	310.963	632.419	108.532	2368.96	371.759	437.471	759.558	609.487	781.108	1005.39	2656.93	2345.82	328.516	790.311	186.857	646.272	626.409	542.616	1515.98	1350.7	1163.49	414.983	2763.22	2517	2400.84	1354.15	1095.42	171.176	428.337	564.167	2872.64	1909.63	849.609	2663.52	286.123	546.318	646.079	1217.66	970.428
FBgn0030052	1242.23	1163.29	1176.64	1226.16	1480.43	1692.89	1409.35	1073.16	1649.92	1371.46	1259.81	1071.79	660.961	1034.95	1397.33	1451.08	734.242	1862.5	1489.21	1121.72	1640.54	1497.26	1380.25	1565.4	1175.67	899.716	768.341	720.777	1486.48	427.038	1506.22	1690.19	1339.03	1530.66	1049.94	1431.73	1183.16	1519.5	993.176	1107.4	1555.43	1335.2	1319.81	1296.79	1280.8	978.603	900.236	1772.51	1409.08
FBgn0030060	2475.35	1896.11	3118.43	2637.19	2939.38	3633.73	2567.04	2552.6	3061.91	2513.74	2768.21	1816.57	1681.51	2246.56	2960.59	3068.4	2933.94	3368.39	2435.09	2476.97	3261.34	2906.88	3127.91	1528.19	2053.8	2571.52	2783.63	3170.56	1938.09	2109.15	2055.27	2959.27	2391.98	2993.75	3176.79	3681.23	2764.75	4338.56	3115.72	2133.06	3256.05	2418.98	1761.62	1625.4	3684.41	2972.65	2495.4	3462.77	2954.05
FBgn0030067	235.23	278.295	1955.68	1834.84	1389.05	1402.2	1358.74	1195.24	854.535	824.387	811.667	675.89	470.529	541.31	1699	1534.65	1297.91	3065.32	2425.71	2089.12	895.931	792.795	1111.8	657.359	695.726	1670.18	1555.89	1165.16	1519.74	1535.03	1143.23	1043.92	460.06	559.786	346.473	1967.16	1260.2	1534.5	2031.48	1294.28	1040.14	545.197	516.909	519.166	1944.24	1448.47	1195.1	1359.2	1321.51
FBgn0030086	481.007	464.036	952.52	881.134	472.548	1089.09	931.001	589.149	701.413	980.132	1101.15	600.12	723.504	554.523	766.983	751.851	390.505	831.569	1135.56	2261.6	722.061	897.159	1172.48	1056.82	450.09	942.638	992.365	716.597	902.086	1116.1	1312.72	1269.75	1115.38	1384.11	473.809	1059.23	456.387	672.94	1259.53	846.206	1011.71	646.284	816.643	334.326	941.462	1075.57	566.312	792.048	922.512
FBgn0030087	25.1921	212.908	162.919	358.384	418.089	102.46	297.454	207.677	63.654	98.4481	109.383	116.578	143.372	224.434	193.036	174.243	189.196	0.0734611	112.352	120.413	45.1023	158.542	129.366	172.756	189.991	249.054	181.188	264.021	0.0594717	83.473	57.0243	125.764	197.729	48.6238	247.094	74.8662	196.434	140.671	280.338	322.392	77.7732	287.376	281.627	258.306	228.846	281.075	293.186	74.5105	134.045
FBgn0030088	593.129	1085.16	218.139	182.204	343.767	4901.58	5510.28	3442.17	271.118	4387.7	3248.77	1387.84	241.307	218.75	210.809	719.114	901.774	1309.91	2612.83	2074.81	230.121	436.256	3144.93	971.174	719.984	267.222	818.007	872.546	1521.65	1778.69	518.663	1019.74	1139.77	1312.53	967.758	4911.9	3511.62	5126.78	764.114	777.807	181.343	420.726	1234.4	371.29	562.517	420.525	762.699	8106.18	4883.36
FBgn0030103	549.396	780.566	536.644	661.379	850.234	616.585	679.966	695.288	850.151	930.529	693.138	613.907	940.791	986.969	849.529	790.523	762.702	940.052	789.403	939.87	643.624	850.83	702.619	1162.97	864.735	973.252	674.086	790.144	970.051	944.356	843.99	807.819	964.239	782.364	1127.72	857.977	847.853	1019.15	930.035	820.432	626.226	872.203	1051.67	1081.33	961.98	854.197	970.267	730.893	591.747
FBgn0030136	429.925	521.293	1096.96	1023.91	1056.39	1747.3	1544.95	1070.82	254.515	1118.54	1001.08	713.548	182.161	450.227	1408.59	296.966	223.941	2325.28	170.414	160.855	379.293	408.251	969.296	436.887	428.084	987.189	57.9492	145.685	1955.73	345.993	416.12	588.102	559.957	469.476	341.611	740.94	1460.47	67.8441	82.7749	342.133	480.715	290.041	558.924	345.375	1155.08	1000.44	917.1	1822.51	1196.67
FBgn0030151	12388.6	8381.94	36643.5	28154.6	23795.8	22836.3	15990	13131.7	19491.4	13341	12533.4	9273.47	13785.1	12985.7	30706.7	32190.9	27476.3	20628.2	15369.3	12993.7	19521.9	14832.5	15558.2	9935.13	12083.4	30793.4	25878.3	27052.9	11231.7	10814.7	7100.09	13756	11669.2	13074.4	9308.14	17718.2	12641.5	23426.5	40778.7	30926.6	15610.8	11499.6	10035.2	9274.9	29228	20303.9	16721.6	23093.3	17480.3
FBgn0030158	1136.59	827.929	484.559	306.541	379.057	699.502	744.513	423.823	800.534	774.552	802.204	648.867	362.478	394.203	473.762	463.092	408.121	305.542	503.222	492.686	873.405	692.042	860.476	797.042	627.416	436.974	490.76	649.858	734.219	916.423	474.598	1035.8	1067.42	639.879	847.018	763.778	373.169	478.266	684.77	413.635	774.855	763.722	951.786	766.812	474.257	519.146	365.794	634.137	755.648
FBgn0030160	2032.69	1128.37	1064.42	888.616	923.015	7876.2	2126.57	12384.6	1429.6	1766.3	1027.73	1026.36	1923.13	1528.75	11195	933.612	1499.25	662.655	816.587	772.989	1611.16	1743.57	5040.08	1752.69	3056.87	808.875	1502.53	1238.16	1462.91	3734.54	860.188	7362.74	1359.56	1462.99	1892.09	738.667	986.676	1071.34	969.473	918.979	1497.69	1448.11	1396.03	5843.16	669.195	635.354	847.878	5459.21	780.821
FBgn0030167	108765	88379	4502.54	4880.52	4788.8	3786.89	3962.44	4194.81	93927.2	28106	25820.6	22279.9	71875.6	69912.1	6133.78	5375.82	5847.66	9159.81	9395.38	10324.7	99485.9	69138.3	22694.8	25454.8	64975.1	7025.92	7570	8066.66	9258.43	11051.5	10936.3	30660.3	79670.7	87124.7	66179.8	4880.52	5357.14	6395.62	4818.64	5712.41	90371.9	69715	28359.2	69240.4	8730.8	7318.16	7792.21	6153.83	6342.47
FBgn0030221	666.701	401.824	1407.6	1431.98	1243.99	1583.7	1171.33	627.86	566.523	593.073	887.738	701.951	972.301	1008.65	1212.1	1514.03	559.537	1783.58	1403.87	1012.83	533.946	628.185	788.568	587.141	433.535	1350.76	1485.47	726.094	1202.66	1363.8	762.494	698.716	309.52	601.13	379.772	1114.37	558.972	1119.88	1540.25	1000.1	604.432	564.428	606.57	315.826	1248.43	1153.65	1030.63	1071.9	1066.05
FBgn0030230	40.3831	61.0575	671.616	914.852	2085.35	1072.61	968.663	2894.27	19.9282	481.208	298.659	889.091	110.071	5.98755	955.202	955.354	2223.91	667.96	1397.5	1163.25	370.364	738.5	429.614	535.889	478.746	1065.86	1807.79	579.388	914.525	1301.19	396.814	251.574	131.386	132.514	47.5064	516.726	1761.53	1437.87	598.393	384.675	108.163	144.237	621.617	207.006	1005.19	2513.37	1096.04	669.012	850.874
FBgn0030239	256.626	491.333	482.243	825.362	640.328	171.406	325.646	711.942	361.729	476.441	400.557	617.013	497.47	729.173	596.453	490.986	1240.66	191.687	484.918	1015.19	388.18	690.012	374.064	391.945	1024.34	973.287	1336.91	687.52	178.879	406.45	847.215	327.753	386.357	713.651	1073.45	553.479	1106.54	998.977	785.317	967.709	328.031	528.509	342.195	546.859	646.526	1291.15	1225.76	265.06	719.212
FBgn0030251	30670.7	32688.2	78098	62459.9	61624.2	88309.3	59910.9	56408.7	61062.3	48508.9	47036.2	35598.7	33743.3	21572.3	90560.5	80288.9	68935.5	93374.5	65748.5	68662.4	54573	44100.6	65366.5	38841.6	46705.3	102747	89402.9	84822.9	61855.8	55905.8	53195.4	53974.8	39241.7	42962.1	48401.2	72193.2	63689.6	106260	95649.8	77885.9	45788.3	34985.9	34732.4	35394.3	87802.2	71121.3	63126.8	76089.9	55377.6
FBgn0030257	1986.3	767.965	121.657	60.2073	1201.27	250.119	909.755	952.569	550.236	194.92	787.792	1672.03	520.659	2596.06	3.06495	110.4	848.865	140.908	235.939	1286.78	648.593	686.45	611.033	690.511	1198.43	6.22297	48061.9	1531.12	113.22	6.73733	1535.79	302.255	37.5758	1573.52	1188.64	96.5221	667.035	1985.95	74.1454	966.538	1141.86	3264.15	1396.07	2510.29	93.2075	321.573	1183.03	335.768	490.189
FBgn0030258	1257.77	909.223	1433.19	1039.02	1593.14	1376.01	1349.92	1272.8	1163.75	1832.92	1476.82	1041.62	1019	1103.5	1434.75	993.749	971.451	1199.91	1244.47	1125.17	1467.14	960.332	1248.19	1538.49	1671.85	1311.54	986.558	857.783	1445.81	1266.21	890.529	1770.43	2220.54	1398.9	1478.98	1262.15	982.451	1225.29	1665.03	741.275	1624.98	1414.31	1568.84	1069.18	1397.5	1317.95	856.942	1562.35	1353.92
FBgn0030272	15706.9	12383.2	26259	22049.7	20677.5	26070.6	19496.1	15802.4	21106.5	17754.6	16914.8	14751	17663.4	14927.5	24171.1	24246.4	21294.9	24755.9	17588.6	14355.3	18691.6	14374.6	17878.6	10305.9	13247.9	21202.5	20857.5	15858.7	12356.8	11880.4	9921.85	13532.7	12650	14939.5	10890.9	19078.5	15195.8	16853	24184.5	19370	14552.9	11882.9	9950.19	10172	21574.5	15324.1	15073.4	21824	17148.4
FBgn0030276	10248	8400.44	5304.34	6243.16	6608.61	10327.6	8399.39	7823.36	11067.3	7949.7	8719.97	6485.56	8817.65	8430.52	4236.59	7436.49	8424.66	9631.38	13236.1	14752.7	10307.6	7858.97	8163.29	7181.29	9742.35	6351.19	5381	5204.07	7175.91	5306.71	7498.71	8748.21	6635.17	11112	10223.9	9271.22	8309.79	16929.1	5971.29	5071.66	9942.1	8905.98	6838.92	8457.72	5482.59	5416.01	4701.4	9125.7	8944.85
FBgn0030289	2164.28	3241.51	1321.34	1554.42	1911.4	722.743	818.552	1113.86	818.26	696.016	568.898	979.74	1185.67	2892.61	1309.27	1440.61	2241.9	1186.61	1142.35	1761.8	1143.32	1379.48	476.496	826.834	2223.85	1439.5	1323.5	1338.64	1572.08	657.249	3198.68	651.346	1821.5	956.336	2070.91	826.313	1410.33	757.999	1318.77	2279.56	824.587	1979.06	596.103	3633.12	1256.46	1241.44	1767.53	602.514	740.495
FBgn0030292	0.000589576	57.0883	0.23039	13.2723	29.7144	0.000328261	0.996009	33.5177	0.348749	0.0144413	0.0284739	1.34417	0.0130189	45.6307	0.00288659	11.6839	69.5899	0.0734611	0.00817055	42.8261	0.163582	29.9424	0.150093	0.901991	0.0326624	0.00792116	0.000221317	0.0123557	0.0594717	14.3572	30.1696	0.000153996	0.439661	0.00933956	10.9039	0.0229902	74.1442	0.739884	9.97927	0.000838585	20.4225	59.4747	0.00880469	108.905	0.0110713	30.0972	176.257	0.849767	15.5279
FBgn0030293	5193.28	4075.6	5544.8	4651.69	3364.86	6484.93	4905.59	4294.69	5978.34	4448.5	4958.69	3032.82	4547.57	3352.8	4895	6505.31	3759.93	4771.67	6734.01	7010.59	7017.11	5047.33	6429.67	3895.21	3125.89	4844.93	6041.71	4489.75	5060.41	5629.47	3593.91	5677.03	5020.33	6882.37	5806.78	5881.28	4829.9	7362.99	4582.5	3090.74	6654.27	5265.04	3160.62	3927.52	5142.11	3998.89	2503.51	5689.84	5305.31
FBgn0030305	550.611	238.301	42.0325	368.057	219.217	420.152	255.017	273.395	474.474	459.584	351.124	263.916	260.012	265.217	116.48	217.607	379.306	405.298	312.022	474.1	992.351	346.386	291.288	245.814	320.413	307.395	258.324	888.157	268.113	268.429	349.647	387.857	352.444	524.925	319.464	308.146	1385.94	29.4821	282.024	362.401	643.147	462.627	417.909	700.239	367.007	761.654	519.165	385.169	833.59
FBgn0030306	3282.36	1906.97	5495.52	4113.55	3136.9	4387.58	3659.27	2857.95	4679.12	3447.36	3173.42	2422.74	3438.15	1904.4	4269.79	5515.83	3757.85	7053.42	4628.54	5400.35	3881.42	4067.89	4044.69	2552.52	2389.81	4471.58	4266.7	2840.05	4106.07	4755.45	3176.61	3514.04	2855.72	3852.17	3381.53	4697.13	2773.65	4575.88	4100.54	4309.08	4266.09	3397.93	1799.52	2098.21	4939.76	3713.03	3651.84	4387.67	3529.5
FBgn0030316	3332.36	2434.99	705.503	311.123	270.395	2891.88	2141.1	1619.88	2518.45	3143.62	1932.42	1578.06	3739.66	3565.91	445.568	417.579	351.787	2346.39	1909.9	276.513	2821.71	1912.51	2665.73	1688.16	1016.46	370.044	571.437	645.701	1820.36	2306.81	1379.97	2279.7	3158.42	3609.94	2173.68	2313.57	1533.95	165.773	321.01	224.118	2562.16	1648.44	1930.18	950.077	1021.99	692.818	554.532	2287.61	1891.03
FBgn0030329	17510.4	11914.4	16254	12668.8	10984.4	23518.7	16827.5	13322.1	22898.2	15692.4	15306.6	12480.7	16576.1	13062.5	13900	14498.8	11070.3	27388.3	21120.5	16527.8	17115.8	13645.7	16051.1	8943.43	12172.5	13223.4	12887.3	12358.3	18080.2	16399.9	12176.3	14958.4	11521.7	13773.4	11871.6	17420.9	13082.3	24402.7	14810.2	11898.3	15238.2	10890.9	7962.27	9283.95	15321.5	10747.6	9407.63	20411.5	16863.2
FBgn0030332	4169.22	3584.04	2377.13	3146.68	1639.88	2849.07	2248.55	1839.99	3672.36	2906.95	3779.17	3239.57	1649.13	1822.5	2258.03	2933.83	3689.54	2257.18	2092.02	2911.94	3454.02	2912.95	2476.96	2504.28	3563.05	2718.68	2843.68	4394.54	3300.61	2510.75	2632.91	3561.14	3337.32	4220.63	2429.65	2395.1	1551.29	2316.87	4514.93	5163.69	4128.33	2166.68	2814.11	1925.1	2072.06	3521.16	2152.79	2995.08	2386.9
FBgn0030336	311.001	206.585	573.472	302.612	317.347	434.266	451.41	275.2	447.152	271.374	357.599	263.289	3423.8	5215	499.634	557.874	403.263	319.771	329.518	377.28	251.831	157.246	356.572	258.063	214.233	347.122	577.127	3880.94	332.434	334.075	187.749	277.327	388.212	303.93	240.697	313.589	233.998	357.638	409.152	886.248	256.218	165.786	291.725	174.25	472.156	294.172	291.938	412.796	277.207
FBgn0030362	24926.2	19164.8	52752.5	42587.5	38377.8	46788.8	34056.3	28137.7	39332.3	27183.7	25174.6	20140	29596.2	24804.5	60100.7	63571	40822.8	39071	31463.1	22135	37677.8	28283	34207.1	22102.2	23414.6	49955.3	51711.6	43239.8	24937.2	21432.3	15466.3	41935.4	37530.8	42394.2	30714	37197.9	31267.7	51035.1	38839.6	38554.1	31805.5	21623.9	19650.6	18556.8	52065.9	35540.1	31741	36221.9	27354.3
FBgn0030365	975.82	677.859	9115.11	6913.39	7077.49	7006.57	5818.44	4983.76	1128.83	2636.55	2584.91	1778.59	1380.49	1249.13	7106.84	7246.38	6202.63	9104.19	6498.58	5400.15	1045.98	880.11	2537.21	743.408	814.155	9565.19	7624.06	5868.54	6179.64	4317.62	4295.46	1460	564.6	883.313	792.182	6093.94	4593.33	7534.33	8904.14	6759.55	764.472	817.94	960.66	747.903	6251.06	5734.17	4991.27	7533.02	5035.4
FBgn0030366	2742.28	2523.39	3522.51	3414.69	3847.11	4126.05	3243.45	3127.52	3012.69	2849.13	3021.49	2421.74	2516.59	1852.29	3186.71	2672.62	3604.97	4603.36	3904.81	4358.65	3307.99	2983.38	3489.59	2325.99	2852.54	3156.31	3374.27	2708.18	4149.21	4464.55	3345.1	3932.93	2375.88	2763.17	3828.89	4075.04	3078.42	4297.8	3358.29	2484.17	3202.55	3028.62	2021.84	2275.2	3699.19	2642.12	2739.02	4309.79	3334.89
FBgn0030384	384.109	376.151	836.603	768.794	860.139	767.35	918.266	794.92	765.505	582.383	647.318	609.717	617.164	663.897	1006.68	1168.31	963.789	786.372	650.533	561.649	724.357	777.078	1006.79	648.625	676.613	1218.17	1103.56	971.702	589.825	9.53483	635.183	936.569	450.12	581.789	592.104	1280.2	1077.38	1320.04	855.231	1029.43	885.731	859.243	633.302	724.576	2308.67	1561.39	1313.25	1446.45	1326.04
FBgn0030407	4827.06	4069.45	1069.5	1076.55	1285.2	4897.72	4084.24	3912.12	5268.32	5112.31	4725.98	3997.38	4347.97	3677.7	1009.03	1176.86	1048.19	4844.06	3621.22	3369.28	4389.34	3642.33	5223.07	5367.24	3726.62	1178.17	1090.28	1242.03	4613.61	1756.53	4207.07	6258.12	5201.92	5469.43	4244.77	5303.36	4954.42	7552.12	997.346	871.186	6376.92	4921.78	5219.75	5779.42	1569.89	1655.87	1910.42	6087.84	5183.51
FBgn0030411	1302.21	1298.47	225.787	580.104	187.122	750.241	913.423	1039.59	1204.4	2461.86	1770.46	1098.69	994.147	1609.31	347.485	223.59	348.625	145.161	430.677	1587.5	1448.17	898.985	1277.25	1209.61	769.895	186.537	172.011	263.144	1147.27	290.382	1541.02	1496.54	1478.74	1491.53	1421.4	804.918	1663.48	231.224	130.052	290.1	1330.67	1210.94	1438.93	1317.66	233.123	406.577	384.79	620.429	1036.35
FBgn0030412	10279.3	8280.73	3552.32	4426.03	4721.89	9812.64	8212.31	6653.06	10407.1	9103.37	9071.11	7145.32	9062.67	7790.25	4340.18	4483.49	4366.8	9785.28	9135.78	7676.3	8141.28	7846.76	8481.23	6845.2	6002.16	4776.99	4702.33	5083.85	10013.8	8217.03	8081.79	9668.7	9312.02	10020.1	7708.99	9960.45	7976.81	9740.69	4005.71	3937.46	10381.7	8794.26	7124.16	6852.64	4929.72	4662.59	4191.91	10971.9	10214.4
FBgn0030432	1345.17	1110.08	4661.58	1176.99	443.324	3880.02	3396.65	354.742	765.057	2666.34	2015.61	760.336	511.001	504.978	4028.8	4336.26	406.346	5529.74	2693.2	336.468	1235.24	1001.97	2351.63	1641.05	1062.74	2560.4	1035.3	423.943	4179.44	2941.69	512.746	2208.99	1354.8	2129.66	1101.57	2465.42	1173.32	352.309	1602.47	121.31	2691.96	1448.19	2152.24	1443.09	3165.75	1969.88	357.777	3886.89	2550.77
FBgn0030447	2304.61	259.665	0.23039	0.0141898	0.0966599	13.6953	0.996009	0.000999862	986.704	72.3656	223.937	31.2168	55.0779	10.9485	0.00288659	0.238918	9.62624	0.0734611	94.6339	0.0397123	894.402	131.066	170.412	351.497	38.8067	0.00792116	0.000221317	0.0123557	129.246	174.753	4.76446	279.831	1138.92	1423.1	10.9444	0.0229902	0.020526	0.739884	0.0213397	9.95767	2145.85	195.493	641.154	410.24	0.0110713	16.2872	29.6021	0.849767	33.6031
FBgn0030478	14297.4	10490.2	43657	28778.7	27555.1	34021.8	26477.4	16894.1	28812.8	23317.4	22522	17121.2	20860.5	15441.7	41435.3	41500.9	30979.4	35159.8	28219.6	22119.8	27930.8	20029.1	29632	12443.8	15806.8	38932.3	44062.7	35673.2	19263.8	20680.5	14981.2	22859.2	20824	23962.5	15545.3	35708.3	25148.5	42238.3	49320.6	31638.8	26181.6	20000.5	15955.5	14580.6	52978	37527.2	32997.8	42216.2	33922.8
FBgn0030479	618.098	880.927	396.694	301.309	1185.13	251.536	342.414	479.415	277.167	294.444	423.652	287.556	177.16	789.831	295.801	76.4446	382.04	86.4657	309.976	499.049	184.675	342.602	221.277	569.886	585.962	388.989	569.213	567.952	191.783	971.492	404.294	319.068	641.192	731.257	525.678	216.282	651.409	960.807	345.806	584.907	644.8	1754.11	642.671	1356.38	334.356	249.437	496.487	214.406	252.024
FBgn0030480	2830.5	2337.94	3860.66	3318.31	2900	4468.47	3453.51	2626.02	3675.55	3186.07	3058.84	2796.56	2763.61	1911.4	3970.23	3788.46	3382.18	5086.29	4143.85	3718.53	2154.02	1789.19	2886.03	1479.65	2262.09	3935.89	4371.55	2971.07	3580.47	2890.66	2899.67	2058.13	2348.96	2202.37	1827.32	4024.59	3503.35	4523.78	4032.64	3353.37	2321.74	2289.57	1614.92	1629.57	4243.96	2990.39	3199.83	4437.73	3670.28
FBgn0030502	544.957	612.84	843.39	922.557	1468.85	500.277	554.133	980.807	551.884	318.091	467.935	631.945	776.778	651.273	599.937	734.781	1502.37	528.305	532.609	904.724	851.134	726.065	469.299	397.436	893.582	587.049	842.319	1379.3	182.774	194.44	337.165	539.184	330.087	708.637	642.856	537.227	965.014	1052	632.233	871.228	490.804	670.899	286.109	491.911	488.152	558.339	657.452	406.881	458.383
FBgn0030518	2552.63	2186.13	2627.98	2691.29	2453.6	3716.57	2864.5	2766.92	2520.86	2638.79	2779.34	2542.03	2185.62	2184.7	2404.06	3100.01	3639.85	3477.9	3216.6	2656.71	2493.95	1819.56	2710.03	2052.63	2021.61	4748.12	3357.44	2233.66	3382.66	2635.79	2599.39	2004.03	1762.05	2567.3	2262.58	4088	3397.62	4483.59	3519.57	2522.43	2454.94	2535.53	2193.83	3054.39	4026.64	2974.95	4310.19	4186.85	3843.9
FBgn0030519	3234.16	2220.15	3216.65	2597.96	2896.34	3414.52	2759.83	2196.15	3183.35	2902.39	2827.46	2211.5	4177.11	3382.52	2697.77	2783.08	2269.9	3736.48	3780.98	3445.53	3706.95	3329.57	3151.04	1431.98	3682.08	2418.65	3417.52	2046.1	2832.31	3656.01	1936.75	3204.78	2275.55	3292.51	2377.51	2783.52	2571.64	2188.32	3234.41	2223.38	2761.95	1975.3	1547.41	1705.18	2670.3	2279.36	1859.1	2957.28	2520.9
FBgn0030520	267.691	273.027	604.092	223.863	690.257	111.285	305.787	341.525	226.05	364.671	516.031	339.527	439.951	272.444	201.333	100.583	411.447	29.3848	169.712	206.023	91.9682	208.715	324.359	416.035	417.729	609.175	597.409	813.231	146.357	260.378	184.228	357.084	269.078	282.042	299.415	160.299	189.769	81.8223	212.119	605.431	164.94	176.511	748.805	193.833	263.392	388.191	355.772	212.871	291.916
FBgn0030521	41.3265	16.9323	281.678	458.849	630.983	140.906	96.145	174.946	141.8	13.9156	244.017	243.831	0.0130189	210.871	45.0725	139.443	551.943	353.005	0.00817055	257.023	164.435	156.798	63.2592	26.4961	290.814	70.0105	92.5551	6.79612	144.61	50.0526	395.25	49.0958	8.54278	13.8421	9.27239	349.153	378.698	61.509	422.11	515.212	35.8899	34.9794	67.6595	101.837	215.679	490.428	1006.5	71.1586	253.033
FBgn0030536	53228.9	40142.5	22182.4	17063.5	19039.2	27994.6	22697.6	21274.4	50959.5	32585.3	31424.6	22995.6	31276.7	25028.8	18037	21415.2	19312.3	31003.9	20414.9	19297.8	46319.9	35275.6	26165.9	29503.3	28431.8	16014.7	16989.4	11039.9	20237.7	17696.9	16474.9	46769.9	53647.4	60628.8	48036.6	22941.1	18669.9	27308.2	16267.4	13134.6	54005.1	38295.3	23468.5	33381.3	24581.8	19244	17773.5	22232.6	18092.4
FBgn0030538	67.8095	263.661	325.265	1059.15	394.017	358.851	641.879	790.826	115.586	173.885	748.099	377.669	53.7934	84.3956	0.00288659	264.907	16.1258	751.956	98.1837	43.4016	240.794	510.636	246.446	100.219	261.215	190.941	0.629456	57.2004	228.207	668.203	539.896	105.879	109.697	218.532	169.351	904.613	941.896	2005.64	212.453	192.633	73.8756	220.975	73.1111	129.265	306.005	1077.63	749.917	188.536	1214.63
FBgn0030539	0.000589576	0.0183182	0.23039	0.0141898	0.0966599	0.000328261	0.996009	0.000999862	0.348749	0.0144413	0.0284739	1.34417	0.0130189	0.00732281	0.00288659	0.238918	0.86327	0.0734611	0.00817055	0.0397123	0.163582	53.332	248.341	0.197019	270.021	0.00792116	0.000221317	0.0123557	0.0594717	6.85812	0.0138874	0.000153996	964.971	338.927	914.13	0.0229902	0.020526	0.739884	0.0213397	0.000838585	0.103234	0.00861178	0.00880469	0.0988304	0.0110713	0.0148888	0.131953	0.849767	0.259844
FBgn0030559	1118.27	924.968	2947.52	2486.02	2989.59	2628.59	2085.14	1903.2	1213.96	1385.95	1251.29	1019.99	1161.45	1246.7	2858.05	2312.65	2455.87	3393.95	2856.22	2545.23	1354.38	1244.34	1574.49	1044.73	1200.46	2725.25	2066.15	2217.69	2302.25	1542.14	1631.25	1319.54	957.969	942.529	936.131	2137.48	1923.8	2677.6	2988.82	2468.82	1116.33	1041.95	957.448	934.964	3180.71	2503.22	2758.86	2731.47	2161.22
FBgn0030562	2214.03	1472.92	1942.14	1447.24	1610.78	2210.74	1732.29	1571.53	2798.01	1845.05	1769.68	1340.84	2241.62	2214.51	1875.79	2233.69	2511	1775.94	2227.36	4481.15	2133.45	2016.74	1851.99	1532.3	1631.06	2976.16	2945.75	2146.98	1386.29	1561.87	1762.82	1967	1828.3	2382.8	2466.96	2019.07	1285.29	3088.5	3039.44	1963.5	1597.33	1490.87	1227.83	1508.34	1961.63	1488.07	1593.33	2028.23	1706.09
FBgn0030575	589.392	1899.72	326.851	366.173	264.96	253.942	343.233	208.668	739.743	566.045	795.345	557.352	347.313	755.518	640.046	629.375	300.585	207.506	296.238	394.849	898.358	708.84	779.033	701.742	845.143	880.129	500.201	629.205	425.344	283.391	681.285	748.422	1229.52	1473.78	1080.45	877.437	478.851	616.306	1239.75	710.177	1231.91	888.85	634.17	955.995	803.852	1033.87	797.586	1220.42	963.011
FBgn0030577	8746.95	6517.36	3389.9	2940.4	2194.29	8270.87	7123.14	5124.29	3883.5	5488.06	6540.19	5414.98	3704.7	3452.46	3226.15	1724.54	1055.24	8177.43	4623.81	3034.42	3291.44	3386.26	6113.57	2958.41	3125.71	3391.23	1546.1	2051.3	7250.36	4589.58	3918.98	4551.71	4469.33	4118.01	3650.75	7372.63	5802.67	8514.77	1288.49	1491.62	4690.47	3708.71	3280.01	3112.62	3770	3120.08	3920.18	7934.03	7322.76
FBgn0030593	12478.6	8459.6	27413	20487.9	10310.2	19873	16413.7	12907.3	16502	11765.5	13082.8	9814.49	10363.9	8184.03	25210.2	28453.5	17170.6	29411.4	20741.3	16819.5	16230	12064.9	13325.3	8272.95	8131.94	21848.8	21266.8	11578.2	17278.9	17364.6	10331.5	14029.7	10406.9	14302.1	9079.97	17400.5	11683.9	17398.8	21745.5	14788.6	14362.8	9839.82	5351.89	6243.31	18926.9	13085.7	13037.7	16488.4	15316.5
FBgn0030605	4356.88	3256.92	3454.27	4081.6	3839.98	2821.17	2636.95	3088.42	4498.98	4096.13	4264.67	3603.09	3632.51	3093.77	2842.1	4350.29	3761.87	4528.97	5143.91	4598.3	3602	2852.06	3060.09	2537.51	2738.81	3705.45	3973.81	2543.31	3028.5	4137.54	3515.15	3299.2	3771.88	4129.28	3156.86	3420.04	3063.73	3799.81	4504.98	2948.86	4073.55	2864.36	2926.39	2369.27	2897.62	3496.22	2988.52	2723.58	3044.66
FBgn0030608	3087.87	2097.32	2380.94	1965.43	2036.72	2550.76	2390.29	1825.84	3734.93	2671	2854.91	2423.4	2328.65	2539.25	2158.18	2105.26	2025.2	2951.05	2417.09	1718.1	3682.31	2590.24	2847.19	2227.2	2226	2398.72	2618.69	2261.35	2546.85	2951.7	1986.34	3450.98	3472.07	3428.75	2985.34	2551.58	2042.84	3341.79	2312.94	1724.83	3356.85	2560.44	1855.02	2027.31	2543.03	2114.46	1839.14	2507.4	2138.12
FBgn0030612	551.879	180.33	0.23039	100.658	161.448	0.000328261	104.736	189.99	584.397	264.986	10.2514	267.203	294.124	652.748	205.268	135.05	124.502	45.3993	51.6085	14.6986	753.663	426.041	16.227	721.272	438.995	471.586	60.7046	447.372	36.9342	25.5307	208.897	29.5177	86.8176	257.746	129.8	306.858	436.4	1458.29	161.843	314.355	12.8362	409.848	457.499	783.925	410.49	537.616	741.314	0.849767	272.267
FBgn0030613	7290.97	4817.33	10261.3	7967.64	7367.97	13661.4	10788.1	8523.56	7256.04	10878.6	10870.2	7970.87	628.402	409.946	16854.6	13806.7	12088.9	15303.3	10988.5	8895.23	17602	13160.4	18098	7750.72	12038.8	24018.7	19852.2	16919.2	13071.3	9453.41	7993.99	12536.2	11996.8	13294.1	10837.9	18533.9	14281.8	23432.3	12857.6	9985.29	17048	11443.9	9778.28	9854.06	27498.9	19987.1	17902.2	23682.9	16342.8
FBgn0030615	979.066	204.425	359.676	400.365	431.917	766.052	376.139	1415.19	481.374	1755.8	446.321	294.66	202.661	1136.78	338.973	270.699	725.083	992.91	959.292	425.636	666.112	410.235	521.283	716.365	296.256	252.057	195.79	507.468	555.234	231.106	785.109	388.899	124.742	782.142	125.871	269.293	441.643	541.135	627.746	543.414	613.721	560.755	502.777	562.061	730.62	474.278	435.44	679.446	764.829
FBgn0030616	2299.51	2031.72	2665.33	1246.52	1722.9	2621.37	2091.8	1794.47	1632.48	2481.95	2586.35	1967.42	1519.67	1317.28	1812.75	1714.1	1574.33	3352.29	2764.74	2181.19	1565.32	1444.76	2686.96	1861.24	1375.83	1498.65	1296.02	1129.52	2816.82	1198.2	1888.28	2262.32	2418.44	1967.59	1555.29	2149.59	1647.12	607.131	1165.95	974.726	1622.15	1222.47	1872.3	1505.52	1642.81	1338.41	1571.08	2124.07	1361.01
FBgn0030638	123.696	367.737	461.753	32.1196	1456.11	260.216	368.072	651.639	0.348749	138.42	125.87	539.072	558.636	492.566	25.309	79.6618	502.661	959.941	89.1728	763.648	371.712	211.26	78.8111	108.438	1307.4	499.029	334.646	694.118	263.131	24.9822	722.464	592.008	94.6163	46.0038	85.4972	0.0229902	698.722	1201.49	32.9621	145.565	40.7253	461.128	170.899	240.195	311.58	1146.43	494.13	51.2989	292.837
FBgn0030648	432.591	610.12	146.592	202.627	335.534	793.241	808.634	601.118	1456.98	1872.88	1499.21	1432.42	1578.38	1592.55	267.075	123.426	247.27	92.7342	153.38	197.571	585.368	620.369	1239.16	682.114	785.616	615.187	325.096	490.987	497.89	59.6576	260.665	810.249	773.47	432.017	642.854	542.63	687.652	604.505	161.678	327.737	432.298	451.455	716.577	516.771	514.931	592.391	682.561	1276.89	619.47
FBgn0030653	281.282	392.592	653.127	1266.01	2288.1	511.156	798.18	853.834	465.243	259.029	788.754	1252.22	242.943	752.61	503.313	1013.18	1935.45	1168.56	1398.71	1480.73	805.739	1213.6	488.534	186.467	1783.12	566.393	588.296	510.801	560.924	2600.97	936.526	426.247	196.722	950.066	794.944	1103.27	999.687	436.993	442.467	993.554	542.961	485.967	158.399	482.899	833.435	913.159	1138.3	575.617	1118.85
FBgn0030668	13.3921	4.06604	170.596	320.962	232.653	110.541	246.153	232.22	128.766	136.869	121.105	78.5515	44.1358	87.3614	210.119	289.799	203.375	20.4893	83.248	89.6777	3.05257	38.0756	132.485	106.336	0.0326624	152.14	93.1646	55.204	248.773	167.566	91.5849	108.724	161.425	129.723	93.9387	225.384	167.93	0.739884	92.7001	174.933	111.945	140.027	87.2893	129.577	114.573	123.892	111.028	51.7402	193.686
FBgn0030670	237.178	20.7736	10.4018	2.58378	56.4691	9.4897	10.6005	68.6243	152.789	26.8638	73.3473	72.0661	57.6121	425.521	8.01606	18.3594	111.92	0.0734611	55.6787	117.19	31.2414	46.728	24.3649	93.4298	134.38	4.68238	13.5555	0.0123557	22.412	27.636	205.621	100.457	62.9989	175.476	239.336	19.7662	108.189	28.0515	7.3297	66.296	180.882	16.0537	107.735	553.71	5.47555	28.3674	215.933	23.5208	46.0936
FBgn0030692	821.582	749.344	1240.22	465.189	745.938	782.13	852.484	887.41	860.321	404.564	1065.09	1223.12	931.346	1038.72	947.405	963.183	602.947	541.062	603.575	802.731	510.895	586.224	1450.47	919.226	1227.11	1039.32	849.824	636.784	920.506	613.418	635.069	784.617	977.442	1110.63	1796.22	1183.43	851.986	2041.17	876.096	830.589	1498.58	2008.49	1070.56	486.743	932.781	1028.69	675.909	1183.73	1118.88
FBgn0030694	9.5465	30.5954	0.23039	225.346	3.85567	27.8161	64.8527	317.184	46.2345	108.607	36.1432	1.34417	140.893	162.454	10.8537	0.238918	7.4104	0.0734611	0.00817055	19.4852	24.7857	0.04119	26.6552	115.803	21.4054	0.00792116	317.028	7.77724	13.0778	0.00247033	0.0138874	8.51388	31.8346	25.8561	0.290107	12.7733	179.669	8.4322	19.7078	0.000838585	0.103234	9.71882	21.957	34.9584	57.4327	156.314	18.9415	0.849767	66.739
FBgn0030703	4729.79	4792.18	2881.53	2833.93	3761.86	5423.81	4492.04	3808.84	4697.31	4170.9	4027.65	4316.52	4310.46	3659.34	3531.78	3040.95	4195.03	5433.17	5359.46	5101.28	4915.41	3992.8	3193.2	3171.13	4425.87	4774.93	21484.7	4988.87	4890.5	1672.68	4282.91	7440.21	4142.13	4387.66	5088.52	4857.54	4714.84	7519.87	3580.9	3362.46	4534.43	4035.03	2800.38	3989.37	3812.12	3205.8	3428.65	4631.37	4559.69
FBgn0030711	7802.87	6201	13952.1	11217.9	10635.2	14466.7	10463.5	9431.43	9818.84	8056.08	8314.56	6910.45	8110.19	7735.46	11517.4	12173.2	10393.2	17204.6	12980.3	11115	9752.99	7467.15	8815.15	7041.65	8034.41	11280.4	297.827	10387.2	10383.8	2837.82	8996.77	7885.07	8354.76	8501.04	7360.27	10482.9	8107.78	1007.79	14269.3	11144	7625.6	7119.24	6525.52	7504.25	14343.3	9851.75	10801	11401.8	9586.64
FBgn0030718	25843.1	19147	5009.21	4613.22	3303.2	5572.65	4682.27	3209.16	25283.7	10671.7	10697.2	7153.85	18637.9	14511.6	5685.21	4610.35	4993.41	8811.51	6892.84	4464.21	25229	20145.3	10073.5	8443.07	11961.5	5801.67	6069.75	3794.02	6974.04	6208.47	5028.75	12586.2	20193.2	24372.5	16961.2	6322	5471.56	6217.67	4777.85	3797.56	27934.7	17976.2	9524.63	15098.4	6421.76	4963.84	3697.8	6561.97	5867.77
FBgn0030719	24.8592	154.845	607.388	213.959	102.395	92.4142	59.7492	19.2589	36.7667	184.905	187.809	16.3233	95.1713	179.712	798.126	649.522	32.0363	174.509	95.0345	24.511	65.206	65.2338	203.496	57.7169	52.5016	489.765	158.942	144.33	56.0361	89.9175	28.3897	7.57221	30.6597	24.7528	30.5045	96.548	12.8923	3.82964	511.289	123.786	24.0376	0.00861178	61.6788	29.4899	245.129	277.9	88.7238	245.117	90.3742
FBgn0030724	4843.5	3733.9	3776.98	3123.78	3451.77	5973.03	4895.99	4683.09	5374.27	6269.9	5428.29	4726.26	4836.54	5571.09	6518.79	4404.56	2298.71	6899.76	5104.16	4913.13	5582.12	4436.63	5835.08	4254.51	4791.98	5196.2	3488.96	2646.12	6156.43	4269.48	4660.24	4287.31	5282.46	4998.46	4211.17	6453.28	5455.36	8345.67	4825.61	2999.31	4884.12	4379.06	4773.62	4858.76	5840.89	4566.94	4284.46	7489.9	5892.78
FBgn0030729	261.824	426.709	55.869	13.6314	64.0613	1285.2	1102.27	1142	640.209	1212.71	1025.03	1083.52	496.919	455.985	4.91663	31.8085	29.3484	739.908	588.497	393.985	56.7743	157.432	597.721	221.156	173.816	13.0847	43.2057	0.0123557	729.221	612.075	660.919	82.9679	233.059	18.7117	61.1043	1171.83	1385.67	1645.31	30.3172	0.000838585	2.75049	68.7387	137.521	89.6387	64.2602	66.8823	87.1325	1618.13	1296.22
FBgn0030731	1291.01	1069.79	861.81	787.002	808.007	1473.86	1244.13	1083.59	1027.03	1039.04	1286.06	837.929	469.31	583.279	697.112	930.848	1105.02	1881.42	1470.95	1120.58	1518.39	1220.85	1408.94	1187.47	1491.3	762.171	898.103	780.712	1692.17	1650.45	957.036	1683.31	902.053	1315.37	1178.96	1312.62	1003.1	992.174	806.193	748.031	1407.76	889.634	1304.45	709.573	896.77	832.608	627.347	1408.69	1214.63
FBgn0030733	8587.46	6370.85	18424.1	13956	12002.5	17115.2	12445.2	9834.93	12017.4	10302.5	10092.7	7347.4	8531.35	7562.5	15886.3	18404.6	13420.9	25784.6	21433.1	16256.8	5776.49	5065.77	11602.3	4929.19	4018.54	17437.7	17760.5	13854.8	16385.6	15682.7	11811.6	7698.48	4453.63	5362.89	4209.86	15447.5	11073.9	18045.8	19092.4	13709.5	4575.54	3592.59	6309.72	3256.35	19870.5	13257.8	12121.9	17635.1	14331.1
FBgn0030734	1762.95	1725.25	4133.66	3318.3	3460.39	4456.99	3587.2	3096.12	1258.97	1756.17	2069.7	2112.7	861.087	3170.65	3399.41	2581.72	1364.6	4076.51	2471.28	1946.48	2189.77	1855.44	2122.16	1659.56	1133.25	2743.91	1997.89	1104.22	2662.98	1817.05	2571.43	2204.83	1481.98	1253.92	989.127	2666.91	1916.66	2316.92	2457.89	1700.81	1318.56	1530.98	1223.19	1263.33	3354.95	2702.48	2154.95	4183.01	2690.69
FBgn0030737	56.7509	113.457	453.106	419.472	283.581	248.978	302.399	317.171	168.414	164.648	219.979	257.931	149.605	372.122	601.797	510.692	512.962	504.433	553.803	805.75	292.075	262.245	193.093	111.95	410.155	905.078	562.674	643.311	344.664	517.319	571.043	148.654	93.8596	63.7027	147.703	610.747	793.118	1407.16	733.973	509.208	0.103234	46.926	236.77	190.869	861.845	700.932	589.152	121.115	156.046
FBgn0030740	1088.81	1557.26	3183.54	6213.62	2764.49	2347.73	1541.66	5258.03	1396.55	2212.33	2107.95	667.414	1272.36	1889.28	2871.12	7683.88	3354.96	5723.68	4253.8	397.113	870.658	1003.99	1665.7	1095.73	1580.92	1898.43	3643.36	5875.82	2297.61	1842.49	4615.9	1842.08	1392.29	1441.79	2046.9	4966.9	5402.88	2572.82	1649.96	2031.5	1515.29	1875.02	1366.32	1115.11	6142.07	4466.73	4556.24	2279.31	3571.45
FBgn0030749	934.003	948.313	1596.83	2110.78	1212.79	1418.25	1076.69	1086.69	631.084	1034.67	1085.18	1723.44	505.65	1765.09	1437.58	1280.57	987.861	1179.84	791.154	334.402	723.64	800.429	1347.06	1034.76	997.467	1159.48	373.446	2640.31	1537.36	1341.45	851.182	1344.59	1033.7	890.744	1072.66	1298.81	1095.33	3660.91	609.505	597.878	1298.34	1368.7	1163.9	758.018	1105	975.047	620.501	1561.76	1362.92
FBgn0030752	360.124	579.504	549.82	921.758	1383.75	395.447	620.456	764.192	565.674	779.008	613.906	698.142	771.481	516.01	886.534	497.161	872.446	624.728	798.202	1379.38	463.153	927.707	596.143	625.08	765.537	731.936	539.798	1088.15	501.357	656.992	711.267	728.692	300.033	473.171	899.329	520.681	853.17	1311.07	570.66	1246.52	625.999	568.336	490.002	841.889	678.125	648.22	820.794	438.291	794.337
FBgn0030761	427.827	546.675	528.526	478.531	600.526	1504.71	1568.95	1539.15	505.14	998.633	926.479	1094.91	399.991	389.996	931.125	392.771	552.75	959.358	382.358	467.66	528.277	732.953	1157.96	949.051	601.772	657.599	306.093	504.059	1137.96	469.435	1067.31	1225.16	504.098	318.638	327.273	961.935	1196.26	702.92	474.199	531.472	461.339	710.353	743.206	612.248	474.723	432.002	523.395	1091.38	912.727
FBgn0030791	7984.85	6298.02	12168.6	10500.2	10475.7	10835.5	8159.48	7164.33	11035.2	6776.11	7354.95	5986.5	8608.05	7780.78	11137	11786.1	10464.2	10836.1	8645.4	8081.86	9687.18	8355.37	8230.58	6096.43	7502.84	10432.8	10618.6	10363.7	6394.72	6383.3	5201.34	8285.62	7696.08	8839.17	7079.78	8874.79	7274.49	10950.2	11037.2	9030.83	9056.32	6965.88	4914.5	5934.63	11212.2	8939.88	7930.31	9089.92	7868.27
FBgn0030796	6475.28	5002.48	7011.78	6427.69	5649.08	7298.06	5839.32	5269.32	9607.49	6090.77	5987.49	5368	7911.42	5924.26	7571.77	7544.41	7352.53	9335.85	7231.19	5684.14	6723.1	5534.81	6185.58	4735.34	4751.98	7460.88	6636.8	6643.95	5952.86	6184.48	3928.35	5805.97	6185.01	6284.44	4756.41	5962.61	5541.7	6880.96	6529.6	5942.99	6391.9	5371.3	4423.34	4168.7	6742.15	5531.31	4755.68	6243.53	5420.02
FBgn0030802	2042.08	1408.99	3790.01	2640.6	2622.12	3066.46	2331.94	1628.18	2786.11	2109.49	1983.94	1767.27	1901.51	4341.06	3422.54	3091.7	2593.55	2904.38	2358.9	1584.98	3608.54	2203.28	2123.42	1610.36	1794.03	2503.22	2843.36	3033.27	1970.31	1857.8	1241.6	2618.19	2093.43	2524.8	2223.16	2524.15	2483.23	2645.74	3351.1	1806.22	2600.32	1418.48	2406.17	1544.05	2757.69	2278.69	1957.55	2616.51	2295.62
FBgn0030853	8664.58	7283.53	14215.8	10964.1	9281.46	12853.6	9431.47	7866.84	11222.7	9267.33	8886.47	6725.33	8731.92	7896.04	11381.1	11200.1	6750.89	15336.1	12262	10642.9	10761.9	7493.08	8525.31	7035.99	6059.7	10611.5	9807.22	8608.89	12281.7	10412.7	8960.6	9811.91	8304.65	9485.3	7115.63	8842.43	7197.29	10229.9	10325.5	8250.43	8294.89	6510.87	5601.97	5115.54	9285.61	6921.95	6324.42	8600.34	6817.55
FBgn0030854	2807.18	2138.47	1771.84	1352.89	1018	3704.07	2782.1	2033.66	2820.53	2707.56	2721.02	2183.38	2542.94	2411.39	1772.83	1732.88	1779.12	3317.15	2637.27	2274.45	3380.59	2722.57	3069.88	2235.39	2434.63	1362.23	1206.25	1062.4	2814.72	819.507	2429.96	3705.29	2444.19	2802.02	1997.25	2933.07	2465.94	2450.2	1575.64	1126.09	3168.56	2422.83	1935.56	2360.74	1866.03	1180.79	1224.53	3252.84	2744.34
FBgn0030863	438.038	454.927	2037.49	1677.82	1507.59	1459.95	1467.9	881.155	338.542	620.016	923.422	792.722	88.6053	301.516	1821.3	1978.16	1748.56	2877.98	2121.81	1706.17	310.294	293.558	1233.04	661.468	271.055	951.136	1041.85	733.096	1086.39	1273.99	828.703	1043.03	277.908	155.092	313.157	710.727	718.24	717.381	1270.75	1052.7	578.885	389.852	306.811	311.19	1234.03	1078.87	887.35	873.987	851.449
FBgn0030872	513.753	531.648	45.5461	100.199	66.5328	520.759	682.677	370.157	677.196	742.548	903.525	634.519	886.155	209.273	24.113	114.363	88.6827	206.855	479.418	453.389	247.09	320.848	826.398	867.476	467.763	38.4995	96.8202	120.538	292.465	367.756	286.611	1063.55	526.762	653.84	581.607	905.835	790.918	873.102	63.8022	67.545	438.525	567.506	689.573	461.256	48.3214	175.31	30.097	741.671	868.184
FBgn0030882	5398.29	4330.59	5362.99	4433.55	4227.51	4483.8	3218.17	3035.61	8842.71	4553.51	4018.27	3540.99	6045.62	4773.45	5906.88	5628.39	5901.7	4089.8	3293.97	3602.31	5807.57	5036.64	3924.12	2682.96	3907.11	6098.53	5402.71	5655.97	3323.97	3093.13	2659.67	3151.82	4467.98	5064.47	3559.31	3767.2	3387.17	4524.93	6391.53	5475.34	3162.47	3424.03	2929.83	3055.61	6413.43	4835.33	4684.04	5035.55	4038.96
FBgn0030895	3282.4	3340.54	3463.82	4303.98	1795.01	3138.29	2676.63	2088.67	2150.42	2347.35	2089.37	1676.77	1811.43	3056.43	3601.03	3956.73	3536.55	3364.3	3117.68	2427.29	3062.47	3026.16	1865.91	2006.98	4143.63	3052.32	3001.03	2822.45	5273.33	4475.82	2858.87	2687.16	2368.88	2114.67	1933.21	2201.91	1893.51	2468.6	3640.32	3453.85	2362.4	1939.72	2051.9	2556.44	4100.71	3363.4	3972.36	2487.68	2039.81
FBgn0030897	3964.81	3162.59	3874.35	2739.89	3025.21	4654.67	3852.66	2968.77	4583.77	3544.35	3730.41	3039.39	2962.52	3257.52	3743.63	3488.97	3196.42	4857.05	3722.38	3818.81	4463.24	3157.73	3995.74	2626.73	2999.35	3585.28	3343.39	3115.94	3893.52	3977.14	2711.45	4262.5	3762.29	4413	3539.96	3077.77	2568.36	4303.53	3617.36	2743.53	4366.61	3001.38	2662.87	2385.69	3514.27	2821.09	2728.2	4088.67	3166.84
FBgn0030905	1019.2	681.62	0.23039	0.0141898	23.3996	0.000328261	18.613	6.66381	613.99	186.328	232.696	361.643	583.873	535.981	0.00288659	0.238918	0.86327	0.0734611	0.00817055	56.2516	371.54	501.219	106.363	654.507	754.837	0.00792116	0.000221317	19.1174	53.6239	166.461	229.389	615.699	942.348	1021.39	1040.4	20.7136	26.7451	0.739884	0.0213397	0.000838585	1052.57	1081.9	819.473	1086.2	0.0110713	5.12407	45.387	0.849767	26.6525
FBgn0030913	2442.75	2215.69	3109.95	2838.88	3049.19	3266.16	2886.52	2098.32	2371.53	2642.84	3147.59	2140.63	1880.09	2142.34	2742.11	2388.44	2115.3	4272.38	3030.31	2892.01	2605.1	2794.75	2613.95	1887.12	1938.92	2635.45	2815.05	2318.69	2648.19	3671.33	1969.04	2575.69	1885.54	2426.96	1855.98	3260.12	2428.93	2598.96	2758.37	2508.65	2101.69	2051.77	2115.43	1652.53	2552.14	2758.32	2075.69	2658.22	3374.23
FBgn0030915	4532.95	3751.59	2614.74	2311.92	2176.43	1824.19	1589.54	1320.19	6902.87	4346.39	3603.59	2870.11	4797.53	4247.61	2441.17	2474.8	2960.54	2555.25	2316.66	1673.9	5252.43	4172.1	2631.67	1610.34	3323.44	3142.3	2810.46	2688.1	2155.61	1903.72	1689.7	2547.83	5134.39	5573.87	3990	1935.01	1428.83	2500.2	3792.39	2641.99	5553.82	3771.77	1091.14	3342.1	3071.49	2352.21	2162	2307.19	2099.21
FBgn0030927	266.965	497.265	451.128	675.156	1040.65	396.465	406.234	778.462	471.054	223.182	280.572	1680.7	1320.01	671.115	691.743	525.822	2834.46	234.514	570.7	764.224	176.373	253.751	279.744	294.192	831.968	717.236	901.281	1147.13	110.983	300.889	829.494	233.881	266.436	325.164	550.612	382.288	1511.24	1285.75	601.038	1084.14	134.327	423.471	301.351	404.146	324.097	407.23	989.133	254.88	261.918
FBgn0030951	5342.42	5084.05	3180	4344.9	3625.12	5099.87	5006.4	4356.1	5611.58	5691.89	4910.54	3623.5	5168.21	5355.83	4512.57	3596.12	3182.69	7124.14	7228.36	5653.76	6125.17	5167.85	5318.38	4948.4	4631.81	5086.17	3716.55	3494.2	5670	4926.17	4868.62	5832.12	4751.42	5633.34	5881.5	5171.35	4757.8	4398.03	2613.94	2500.14	5160.91	4781.97	5067.78	4631.83	5049.47	5974.46	4646.31	5423.05	5357.87
FBgn0030952	2961.2	2403.14	9431.23	4802.34	8969.21	3482.68	2998.36	3054.04	1389.28	5868.3	6669.78	3205.37	370.401	1284.07	6033.69	4038.44	6080.3	5564.96	4161.74	3273.68	4264.25	3878.01	7025.76	4331.25	7086.42	10760.1	1239.23	7639.99	6797.37	536.882	2021.97	6435.93	3971.54	4696.81	2477.3	2938.72	1982.52	7871.17	12551.9	6746.1	5193.58	2027.24	2505.84	5873.59	9775.49	5996.41	6475.41	4385.6	1901.38
FBgn0030973	2626.91	2924.51	5815.11	4667.04	4950.58	8151.74	6310.24	5730.08	2186.04	4114.83	3067.71	3022.3	1152.82	1408.49	5757.15	4811.06	4039.63	10987.5	7156	6885.09	4342.72	4228.45	4235.38	3541.65	3868.48	7335.22	4552.8	4178.09	7489.4	4193.51	4386.68	3901.52	3659.03	2283.93	2504.9	5679.4	5350.84	6265.68	2856.17	2081.68	3427.35	3657.67	2830.06	3409.34	8094.66	6962.56	6484.22	8237.59	5429.51
FBgn0030974	17453.8	13226.5	1913.61	5788.03	3436.43	9239.06	8100.75	7104.85	17244.9	18113	21650.6	13265.8	11661	10529.7	3194.51	8433.81	6626.55	10220.8	12229.4	10872.4	16101.3	16059.3	18536.4	17124.4	14077.1	4214.71	4299.93	6870.13	10472.8	13565	8879	25338.6	21342.9	23786.3	20502	16814.1	8653.55	20463.4	6934.54	5073	19447.1	16214.6	18011.7	12659	3184.33	6166	3793.35	11499.7	14535.5
FBgn0030975	588.558	607.678	747.411	758.4	701.407	774.385	720.957	702.108	658.778	474.184	545.044	458.657	477.09	616.659	675.382	688.058	675.845	686.033	1034.17	507.594	722.212	839.679	437.143	855.089	809.207	964.602	1809.22	380.362	582.254	567.08	445.206	495.365	963.868	575.539	444.346	808.221	533.276	691.928	934.936	809.445	520.772	519.094	294.858	405.257	823.242	810.549	695.423	608.577	694.201
FBgn0030976	3640.36	2446.08	940.005	2012.06	1438.63	1333.04	1272.34	1141.56	2382.81	2368.59	2477.99	2372.25	2143.98	2220.98	819.64	1669.1	1380.48	1173.5	1407.01	1259.15	1463.55	1720.94	2080.8	2306.29	1796	1273.1	1229.51	989.616	2437.1	2817.78	1907.05	3301.29	2995.16	3460.56	2735.15	1835.68	1313.85	1336.03	1568.17	1104.27	3950.71	2679.39	3052.73	1994.8	1154.81	1211.39	878.883	1259.25	2034.4
FBgn0030989	2.91445	0.0183182	0.23039	2.25416	121.865	0.000328261	0.996009	1.60944	0.736121	6.41039	0.0670225	1.34417	281.9	31.0946	14.825	0.238918	9.57121	0.0734611	0.00817055	123.568	0.163582	0.04119	0.150093	3.87596	221.011	17.3099	7.01663	94.0707	0.0594717	3.85818	40.9515	0.000153996	0.439661	0.00933956	489.564	0.0229902	189.296	0.739884	7.35177	30.5956	0.103234	386.144	1.18663	831.688	0.0110713	0.0148888	967.645	0.849767	2.51492
FBgn0030993	956.478	875.246	1066.52	938.714	1060.2	1446.38	1549.66	1224.36	708.755	340.081	958.131	846.243	364.341	14.1298	920.844	903.143	1070.14	1209.85	1151.23	1945.04	967.526	951.38	1281.66	971.814	1051.29	895.765	1180.61	582.75	980.493	1057.92	1021.9	1276.05	691.653	707.749	1101.8	1166.53	1266.68	1928.17	364.924	296.772	1102.42	1068.73	774.596	712.673	1638.45	1336.76	1236.35	1498.06	1249.93
FBgn0030997	903.754	924.115	2202.89	1650.1	1016.98	1639.89	1327.8	1251.99	401.1	499.556	602.496	305.751	325.397	624.385	1671.91	1757.3	1449.98	2487.29	2215.15	1895.05	163.903	262.027	472.897	605.669	418.528	931.365	860.763	591.691	1895.21	1769.73	1383.85	626.087	558.271	533.747	306.311	860.874	758.854	463.24	691.07	560.08	705.607	532.192	590.554	471.317	1261	1044.14	993.539	780.13	770.642
FBgn0031020	184.734	364.955	823.17	842.538	1163.15	1288.89	1562.9	817.226	552.882	423.914	485.208	491.413	1424.36	2247.11	1093.51	882.314	1192.78	1501.38	1419.96	2464.83	271.952	438.861	678.774	394.073	417.707	932.314	1905.95	2086.38	956.24	1103.66	813.22	401.317	379.982	368.328	426.59	878.82	746.497	5723.81	605.172	844.273	344.733	368.738	357.458	335.177	977.842	818.254	849.936	1012.75	788.929
FBgn0031021	10379.2	6212.31	19297.4	16333	16791.7	16538.9	13214	10772.9	9265.25	9638.09	9174.19	6915.47	5458.84	1751.65	19162.3	17053.7	12221.4	20136.4	14440.3	11151	11271.2	9889.94	9314.23	7461.85	7353.65	17197	13831.2	10086.4	14319.1	11746	9780.67	9439.49	7843.71	7901.03	6103.95	11180.9	8028.51	7358.01	15568.2	10243.6	7792.98	5549.12	4397.09	5219.06	11950.3	10621.1	9921.62	11495.1	7343.39
FBgn0031037	4021.63	3136.54	5033.88	4401.88	3832.16	4733.24	4310.69	3733.38	5427.95	5733.17	3770.81	2593.31	4719.79	3793.8	3704.85	4274.6	3647.28	3340.45	4145.94	4534.86	4107.49	3526.48	4204.5	4077.13	3985.02	3814.8	4521.84	3785.36	2823.24	2115.94	2693.35	4394.43	3633.64	4043.14	4005.1	3691.6	2911.14	5451.34	4041.55	3648.62	3621.95	3499.74	3483.6	3586.84	2746.02	2653.5	2357.62	3820.13	2774.85
FBgn0031038	2663.85	2484.33	7141.37	7843.01	5338.09	7807.92	6816.25	5861.4	2042.67	5742.4	5693.01	3434.16	858.259	900.777	7913.85	7922.06	4952.86	12332.6	10454.3	7512.14	3959.76	5622.67	6116.43	4587.42	4465.24	8846.69	6203.72	3136.56	9873.24	8278.44	6107.71	5877.12	3402.97	4190.26	3287.12	8738.55	7806.7	1465.25	6431.7	5436.28	4060.11	3621.66	4164.34	3013.29	9370.43	8435.79	6786.02	8652.18	7051.71
FBgn0031048	3005.7	2330.97	4568.08	3741.66	4152.33	3838.32	3404.08	2843.26	2762.86	3087.6	2298.18	2248.37	2217.39	1766.98	5072.17	4064.6	3656.8	3714.69	2833.05	2306.04	2973.43	2906.61	3213.12	2573.61	2704.86	5305.17	3863.28	2955.96	3073.99	2398.76	1868.55	3152.56	2854.21	2625.76	2560.18	3591.91	3154.05	4872.81	3032.2	3643.43	2644.62	2805.13	2409.64	2146.76	4037.17	3533.04	3102.98	4449.23	3159.7
FBgn0031064	218.455	456.701	963.807	1143.87	1347.96	819.105	738.54	817.557	439.858	578.699	446.071	525.695	483.042	644.303	1269.98	908.909	1050.51	1171.26	830.174	1129.36	501.68	610.198	729.991	761.194	472.754	1295.38	811.517	1083.01	1034.53	464.057	617.922	516.781	663.615	358.203	537.962	875.943	804.032	1161.19	1310.83	1219.78	279.174	625.547	601.426	851.739	1160.82	1145.56	1602.67	913.034	801.09
FBgn0031066	9164.53	7238.81	9472.47	8122.72	8410.64	10567.4	8440.98	7089.99	11007.1	6819.42	7858.98	7220.69	8951.17	8683.9	7539.15	8137.37	7465.86	14266.6	11667	10245.3	8757.24	7143.82	7478.8	5746.18	7488.71	7153.24	1591.55	6537.34	9311.07	5160.91	9075.23	7922.61	5413.35	9100.93	8679.98	8988.37	8004.78	10872.2	10357.7	7713.54	8995.48	6949.63	5261.32	7244.42	8541.3	6689.28	6489.56	9655.73	8840.96
FBgn0031068	282.916	433.643	555.079	349.054	124.797	659.868	461.016	418.836	906.073	606.198	1276.85	432.659	508.778	414.14	516.235	296.08	627.141	894.465	1582.75	237.84	989.807	371.206	804.261	471.743	192.927	890.3	1286.26	680.074	720.431	1120.89	358.635	591.773	486.762	1021.05	577.861	1581.5	308.314	4909.31	887.8	797.155	253.966	494.923	924.974	584.734	1041.16	124.598	342.885	1342	893.691
FBgn0031089	12.9327	9.09256	92.6894	306.262	256.935	1.42486	13.541	18.668	21.4276	10.9504	18.6133	19.1269	19.0118	71.0712	4.64586	0.238918	14.1501	0.0734611	0.00817055	17.1215	5.36237	14.8131	3.77158	10.3255	10.6063	0.838288	2.41423	32.0206	4.62759	14.2395	25.0947	10.4433	13.6656	37.0755	24.8467	6.98097	11.6679	14.2416	5.50784	50.437	9.26157	3.27958	64.913	25.8855	76.1004	165.546	278.297	3.72216	28.8764
FBgn0031090	3465.55	2706.68	2165.7	1508.48	1569.79	5375.63	3832.57	2805.76	3905.61	4439.91	3614.25	2622.14	4057.24	4758.84	2613.62	1585.44	3066.66	5380.91	6479.22	5346.56	3877.76	3217.1	4333.36	3494.09	2979.07	1403.16	1012.46	2582.38	4388.05	3599.74	3962.22	4364.25	3364.53	4402.49	4683.08	3782.49	3105.64	8836.95	1302.5	1381.42	3648.18	2993.22	3284.67	2539.52	1870.22	1546.81	1488.51	4926.42	3739.92
FBgn0031092	488.844	946.982	2413.41	1888.46	2129.18	1931.94	1597.81	1415.5	754.363	1375.62	1376.64	1347.14	972.535	996.812	2370.04	2622.47	2756.42	1729.64	1776.98	1733.76	363.129	518.184	942.142	376.841	850.272	2238.04	1844.49	1968.59	1184.35	863.893	940.972	295.535	272.356	477.6	729.819	1585.6	1523.8	2026.68	1927.01	1593.06	234.264	728.96	602.988	566.848	1725.05	1468.78	1632.29	1462.97	1508.51
FBgn0031128	4829.77	2426.6	5410.67	3785.81	4505.73	7011.39	4015.95	3451.53	6484.57	2929.17	5377.67	2833.48	4633.22	5174.12	3469.74	5533.04	5099.66	9773.39	1733	6894.85	5213.87	4826.17	5959.09	2237.76	5464.32	4704	304.207	4241.6	5674.89	1236.69	4806	6153.95	1928.31	3705.22	5246.78	5881.36	3869.9	1820.14	4112.63	3462.03	6268.42	3127.04	2444.88	4777.46	5262.74	4973.49	3377.09	6876.34	5157.18
FBgn0031143	6652.65	5353.01	2719.22	2051.16	2921.86	6469.41	6581.34	5074.64	4348.88	5494.66	5288.17	3535.69	3725.79	3151.77	3090.98	2175.25	1593.81	7904.73	3806.12	2102.21	5983.54	3808.47	5864.19	5122.73	2912.25	2300.16	2593.18	2920.77	6624.15	7163.05	2777.51	6879.4	5867.73	4848.9	3335.57	4485.41	2593.12	4036.14	2254.79	1647.43	5628.68	4390.53	4827.4	4256.76	3029.63	2430.78	2181.78	5792.35	4229.98
FBgn0031145	9495.76	5778.52	5687.54	4020.48	4831.1	8197.56	6508.24	4858.64	8163.75	7786.91	7171.7	5184.82	4014.93	3729.9	4487.26	4164.02	5203.32	6648.32	4580.3	4325.59	11114.8	8420.78	7462.18	5430.08	5225.41	3664.26	4240.84	3315.74	5855.15	4483.61	3902.75	8935.83	6967.44	9866.17	4523.44	6218.61	4454.33	4412.47	4620.82	4057.17	11395	6524.51	4818.75	4960.69	4466.27	3566.12	3238.83	8086.61	7007.29
FBgn0031148	164.665	199.798	528.618	464.236	1074.94	320.521	282.036	276.817	489.554	345.641	351.589	212.196	342.326	346	878.51	780.264	240.314	280.017	193.944	282.6	601.243	611.386	566.691	490.779	517.574	1057.75	869.615	899.124	191.592	133.326	141.988	551.783	765.097	705.098	538.709	996.497	659.632	1031.48	1206.98	1111.84	909.107	771.687	641.084	751.31	1481.04	1205.73	1241.73	1156.92	903.889
FBgn0031169	15924.6	12234.9	2697.36	3869.83	6443.66	11492.7	10681	8235.32	14459.6	11510.4	12084.7	11335.7	13447.2	10878.1	3202.8	4719.45	4583.4	15615.8	14275	11923.6	11603.3	11690.4	13382.5	8866.65	12355	5002.93	6546.88	6821.78	14804.6	15200.6	12179.5	13507.7	10888.6	15059.5	10440.7	12776.7	10335	16055.9	3474.74	5165.67	12853.7	11678.9	9763.09	9038.61	4258.23	4758.14	5359.9	14035.6	13343.1
FBgn0031187	6589.53	4647.85	405.753	405.027	847.087	6779.24	5215.83	4263.55	4683.06	4902.74	4988.2	3984.86	3479.34	850.076	500.36	335.449	583.174	8445.21	6203.28	5977.25	5349.87	5216.71	5135.02	4373.11	4699.79	479.827	420.048	938.948	7246.84	6025.69	4896.45	6030.22	5737.26	5800.53	4811.89	6091.92	5146.09	7905.18	212.461	453.621	5494.99	4745.96	3501.16	3614.25	737.087	875.814	926.33	6142.58	5228.9
FBgn0031213	2138.19	1856.32	2673.15	2047.47	1310.57	3600.07	3194.74	2525.72	2771.21	2327.63	3105.11	1687.88	2395.48	1342.56	1413.69	2225.83	1393.3	5269.17	3736.99	2482.13	2297.76	1841.97	2750.38	1620.62	1712.58	1981.35	1778.06	1435.16	3098.73	3700.36	2308.57	2538.17	1227.09	2505.1	1319.61	3236.5	2137.26	3589.63	1451.36	1344.5	2907.36	2124.25	1663.31	1711.31	3252.24	2170.04	1862.4	3453.84	3101.52
FBgn0031214	334.407	170.097	15.9113	15.6546	61.8418	135.024	101.212	79.7637	291.574	310.061	146.721	333.507	201.893	215.898	0.00288659	0.238918	0.86327	66.2488	66.9944	173.393	62.1617	194.841	208.69	281.616	125.762	0.00792116	18.0673	147.612	114.171	176.69	128.971	125.049	248.569	728.321	514.52	71.1847	11.1967	89.5895	10.0045	29.9691	153.586	288.046	206.821	347.466	38.2939	39.9828	45.3482	71.5731	74.5376
FBgn0031216	6255.14	5174.41	4033.73	3692.43	4944	3416.21	2881.98	2402.03	6215.61	3858.37	3530.63	1787.72	3390.21	5628.22	6331.25	6971.86	6418.65	4606.04	5483.89	5938.75	5430.67	3281.64	2747.17	2706.89	5192.13	3436.45	6535.23	5480.09	3151.58	5215.06	3230.97	4249.4	3287.32	4471.13	2801.17	3418.94	3587.91	7481.1	8888.87	8149.16	3849.62	4831.71	2738.42	4111.06	2639.03	3033.54	3240.15	3490.97	3184.52
FBgn0031228	4168.17	2238.68	3660.53	3486.86	3172.18	3596.65	2624.23	2118.83	4240.83	3291.93	3233.67	4074.74	3843.21	5246.08	3789.45	3807.97	4439.53	4837.22	4146.7	3633.14	4633.74	3553.09	3263.72	2896.56	3585.1	3462.77	5247.62	1734.55	3311.54	3257.05	3791.93	2980.33	3306.43	3783.37	2382.81	2834.29	2393.4	4892.68	4753.95	4878.68	3900.35	3433.05	2085.02	2586.84	3097.91	2386.5	2421.16	2406.02	2705.38
FBgn0031252	0.000589576	64.8763	0.23039	235.151	0.0966599	0.000328261	0.996009	0.000999862	0.348749	847.157	0.0284739	1.34417	0.0130189	0.00732281	70.9089	0.238918	0.86327	0.0734611	0.793464	0.0397123	0.163582	14.8344	0.150093	319.891	0.0326624	0.471485	0.000221317	0.0123557	0.0594717	0.00247033	0.0138874	0.000153996	280.58	0.00933956	674.68	4.929	22.8076	0.739884	0.0213397	0.000838585	0.103234	0.00861178	1704.49	0.0988304	381.253	662.673	0.213338	0.849767	0.259844
FBgn0031256	33.2384	0.0183182	510.846	436.672	487.152	231.847	360.922	315.877	150.293	87.5033	122.528	17.2201	65.2881	62.1606	482.786	456.892	341.652	26.2037	101.942	89.5357	37.8531	104.852	258.456	115.899	0.0326624	595.691	564.71	265.339	53.0765	46.3818	39.1839	53.4391	69.7055	97.2712	34.3852	467.968	135.971	332.086	530.018	260.579	110.296	112.225	74.7186	109.082	562.303	443.599	327.523	262.122	368.796
FBgn0031263	468.499	462.853	464.364	571.281	508.032	323.288	356.484	333.15	168.321	485.054	501.897	471.515	421.662	532.15	619.414	411.989	356.738	568.203	313.463	403.624	433.825	582.146	333.123	495.271	564.736	547.281	320.131	305.135	497.338	135.812	433.715	422.712	545.621	308.122	384.204	433.622	575.569	279.668	471.891	404.544	380.609	652.947	408.048	503.667	549.536	512.783	398.222	385.963	428.78
FBgn0031285	1510	1112.54	3056.01	2061.93	4360.56	1599.66	1424.25	1643.79	3010.1	1808.64	1933.73	1661.12	3461	3991.3	2036.11	3272.77	3105.28	2458.79	3976.33	3381.12	2009.71	2569.82	1962.01	1235.3	1793.09	2227.15	4102.98	4171.57	1898.69	2927.88	2419.91	1959.06	1427.23	2227.74	1598.26	2863.67	2052.99	7212.89	3072.08	2945.09	1982.25	2320.17	1019.17	1234.61	1707.41	2384.99	2227.96	1731.38	2467.6
FBgn0031305	2955.8	2646.2	3485.67	3354.74	3263.78	4366.54	4074.94	3254.93	3433.19	3038.94	3128.16	2710.06	2975.98	2531.17	3206.37	3534.93	3057.09	5948.38	5617.09	4727.25	4090.58	3712.02	3424.82	2787.38	3364.28	2817.03	2666.08	2445.82	3629.69	4383.35	3500.15	3457.25	2605.75	3257.18	2974.34	3698.37	3386.11	2983.05	2795.89	2153.81	3173.36	2970.11	2592.16	2816.15	4625.25	3942.93	3351.77	3648.18	3740.58
FBgn0031306	4894.24	3769.37	8448.21	7875.23	4618.66	7537.49	6441.94	5396.04	5720.11	5641.82	5534.03	4841.91	4267.05	4620.89	8957.51	8303.98	8543.65	9164.84	6977.97	5415.79	6388.33	5401.62	6169.78	3935.24	5619.7	9258.96	8051.92	8154.98	5296.1	6432.6	4358.51	5574.37	5561.57	6184.84	4673.46	6889.25	5736.54	5849.64	10318.2	6843.39	6475.49	4998.17	3427.74	3862.22	8564.41	6236.36	6325.13	8237.77	7316.56
FBgn0031310	199.688	395.954	87.1769	159.752	282.514	144.415	182.727	259.955	207.422	260.453	248.512	220.124	548.852	423.23	219.503	218.314	274.6	147.94	204.338	402.477	548.551	529.374	319.081	192.99	726.519	185.574	191.911	209.493	91.0535	129.062	130.941	222.861	320.027	611.304	338.461	181.429	184.3	1831.3	97.2793	292.419	764.599	533.508	344.248	495.955	156.145	122.016	220.318	130.417	185.814
FBgn0031313	403.202	360.605	117.807	434.749	238.194	111.474	89.2194	77.3712	321.468	102.827	305.131	307.603	201.185	299.271	339.253	208.486	715.008	19.0182	130.889	172.387	357.739	517.252	128.293	209.044	738.426	138.41	116.873	144.984	54.1234	190.806	747.771	35.3076	278.133	274.069	200.286	0.0229902	366.475	116.616	76.6644	291.393	224.657	471.797	226.355	341.297	0.0110713	198.921	219.648	86.1996	68.8499
FBgn0031320	945.994	945.862	2614.95	1781.55	1860.5	1892.44	1407.96	1329.05	968.554	999.537	1148.52	1098.71	805.623	859.349	2129.77	2583.56	2123.86	2388.6	2319.13	2089.56	1208.08	1077.68	1426.67	1011.09	1282.58	1828.38	2025.27	1484.31	1358.76	1304.44	1372.2	1273.35	880.968	1204.02	1198.92	1836.8	1595.29	2260.64	3070.12	2051.69	1391.35	1290.32	998.644	1230.21	3101	2510.94	2204.48	2092.71	1865.93
FBgn0031332	0.000589576	0.0183182	0.23039	1.11399	96.9391	0.000328261	0.996009	10.8139	0.348749	5.44498	14.2114	1.34417	0.0130189	0.00732281	0.00288659	0.238918	4.7948	0.0734611	0.00817055	16.4437	0.163582	0.04119	0.150093	8.81414	0.0326624	12.6985	0.000221317	109.764	20.556	11.2067	19.8065	9.14544	4.14153	2.72411	6.44619	0.0229902	0.020526	0.739884	9.36097	27.2484	13.9719	0.00861178	8.54836	4.37008	0.0110713	17.622	7.81273	0.849767	5.97452
FBgn0031381	2554.4	2645.19	5024.1	3783.14	3930.8	4783.89	3471.72	3260.44	2148.77	3133.68	2532.79	2691.09	2880.45	2486.1	4925.64	4320.51	4511.61	3204.09	2862.64	2957.37	2914.62	2525.22	2103.74	1932.38	3074.52	4679.23	3480.92	3674.64	2456.31	3517.48	2214.26	3168.23	3303.64	2199.43	2510.15	3661.82	3201.15	6011.79	4930.57	4160.74	2545.41	2764.41	2260.47	2935.94	3850.65	2588.85	2313.8	3297.41	2751.44
FBgn0031392	1590.56	1353.1	3818.47	2365.99	2529.02	3230.11	2579.82	2054.13	2860.54	1977.73	2296.55	1518.5	1127.89	1895.17	3769.45	3423.06	2671.87	3076.01	1806.35	676.076	2676.92	1371.01	2796.3	1187.72	578.141	3340.69	1861.45	2211.37	1776.72	1236.58	1140.59	1837.1	1494.17	2062.67	1517.05	3091.43	2250.9	816.614	3827.35	1903.79	1744.43	1667.9	1163.5	1462.48	4519.15	3067.08	1832.94	3798.33	3060.38
FBgn0031399	21141.9	16089.3	11420.3	8702.29	10076.3	13974	11062.3	9491.74	12850.3	11193.7	10901.4	9400.68	9939.22	10428.4	11452.5	11021.9	9177.63	16881.3	10243.5	7180.76	19252.9	13453	13342.2	8762.56	14233.7	12009.6	5714.84	11723	11263.1	7771.52	9039.73	11075.5	15508.7	12209	8366.82	13718.1	11277.8	12693.3	10520.5	9500.1	19445.5	14206.6	7599.26	13179.4	18980.4	13131.4	12960.3	18928.2	14582
FBgn0031418	6848.16	5077.63	4211.55	3958.13	3081.22	6447.66	5270.44	3659.52	7443.86	5582.46	6054.16	5132.71	5331.89	4588.68	5395.53	4792.82	3986.26	6554.14	5153.67	5891.96	9016.07	7025.88	5131.63	3729.38	6353.45	4225.34	4893.57	4642.75	7646.17	7099.38	5142.44	5916.43	6193.21	6844.87	4557.35	5203.7	3637.7	5502.2	5641.04	4470.98	6425.99	4376.81	3732.1	4242.16	3970.96	3397.05	2679.16	5274.04	4409.42
FBgn0031424	0.0784348	0.0183182	1141.09	0.0141898	25.4137	0.000328261	0.996009	5.61658	0.348749	0.0144413	0.0284739	18.7947	154.137	24.3525	19.7107	14.0544	80.4185	0.0734611	2.57339	7.71795	0.163582	0.04119	8.4666	1.11666	0.947247	11.6681	136.792	56.4161	0.0594717	81.1267	92.0326	0.000153996	0.439661	0.00933956	19.7378	0.0229902	2.49206	117.158	47.1777	37.8292	18.5598	1.23819	0.00880469	38.301	0.0110713	1.64237	0.131953	3.03808	0.259844
FBgn0031430	7618.47	6768.89	35014	25376.7	23416.5	28879	20715.9	18256.8	12573.3	19209.5	18015.8	13671.3	10629.9	10552.8	41661.9	39533.7	31678.9	22465.5	16815.1	14087.5	15882.2	12852.6	24223	12367.6	11929.5	42592.2	36688.8	28814.3	20203	16649.6	12145.3	17417.1	9545.98	10411.7	8123.67	21489.3	16698.4	24049.2	45897.9	30379.7	8349.82	7521.19	12297.3	6199.51	34797.9	26361.6	21483.5	24772.6	17294.6
FBgn0031436	7870.54	6199.06	10029.4	8671.33	8092.98	10606.1	7831.76	6878.51	8654.22	6358.93	6732.63	5325.37	6238.94	5921.9	7591.77	8978.12	7828.33	13638.4	11131	10175.9	8216.03	7115.99	6740.89	5069.15	6317.61	8036.86	7769.02	6659.71	7879.16	8509.55	7245.92	7454.55	6132.1	7645.46	6345.08	7951.07	5933.62	7129.08	8195.03	6713.56	6767.72	5681.7	4134.11	5088.53	7986.5	6411.96	6065.74	6787.36	6556.56
FBgn0031453	21627.6	17283	42328.7	28748.2	33244	30320.9	22251.7	19963.6	26413.2	18361.2	19749.9	14584.3	10722.5	17112.7	30847.4	33073.8	30520.6	23141.2	15569.8	15116.1	27394.1	20526.6	22027.7	13785.2	18234.5	26698	21065.6	18478.9	10297.2	6892.73	6652.05	17828.3	17583.3	20523.6	15953.7	15604	8392.58	7156.36	27395.4	22017.2	23042.8	11990.6	12305.7	14617.9	30086.5	19315.9	20427.4	18534	15275
FBgn0031459	11812.5	6817.63	2680.49	2469.2	4401.45	6626	5434.43	4537.84	5461.88	5991.09	5109.13	3422.17	4816.23	4107.25	2749.45	3766.47	5599.47	8869.42	7363.53	5478.32	11816.3	8087.75	5372.66	4167.88	2954.5	2714.38	3508.62	3474.98	6413.01	7500.33	3531.85	6153.51	5950.29	8188.28	5330.26	8178.77	4655.03	6452.09	3065.83	2696.32	8153.98	6779.83	3943.43	4328.12	3421.25	2928.03	2695.48	6891.19	7574.99
FBgn0031479	4785.03	2343.14	7367.67	2898.11	213.018	5732.78	3101.87	1320.23	4739.95	3695.89	3360.02	2677.07	3744.42	1690.96	6625.51	5804.22	672.651	6446.09	2486.65	3741.97	5964.43	4452.11	4020.69	2524.18	3700.3	5599.97	4103.83	1462.32	4414.56	3557.84	735.207	4514.01	4582.18	4589.8	2464.22	4700.35	589.493	4722.52	6103.7	2989.89	6793.76	4047.52	2318.97	3255.4	7793.53	2769.12	959.236	6230.84	2671.05
FBgn0031491	184.86	237.073	3.45534	6.63467	115.821	446.245	582.414	548.295	195.11	641.53	374.026	587.293	274.04	461.379	0.50461	20.86	48.361	223.793	902.512	742.217	282.556	696.164	318.984	1444.36	850.56	15.8122	42.0405	137.172	1895.53	1603.64	1077.55	848.607	1543.71	785.716	478.875	556.704	863.351	1442.88	14.0245	8.41669	555.358	1199.02	840.009	876.464	16.3886	82.1979	103.578	451.392	412.301
FBgn0031497	27328.9	22463.7	17989.7	15706	16395.2	30254.2	18902	25470.2	21949.4	26871.2	14037.9	10750.8	17401.1	12317.3	31960	19633.4	18008.2	26761.5	21847.3	19105.5	29296.6	21975	22219.6	18318.9	17261.7	14891.1	15703.8	15319.6	16349.5	23886.1	14031.6	25505.9	21263.1	18525.5	13876	14286.8	11975.8	22333.9	17828.3	13192.9	19100.3	14399.7	14836.4	19947.8	17671.4	13436.5	11766.8	18207.4	14028.4
[truncated: 1,471 more rows]
[truncated: 14 more columns]

## Sheet: AD
FBgn	5	5.1	5.2	5.3	5.4	5.5	5.6	5.7	19	19.1	19.1	19.11	19.2	19.3	19.4	19.5	19.6	19.7	19.8	19.9	31	31.1	31.1	31.2	31.3	31.4	31.5	31.6	31.7	31.8	31.9	46	46.1	46.1	46.2	46.3	46.4	46.5	46.6	46.7	46.8	46.9
[truncated: 2,486 more rows]

[truncated: 1 more sheets: Healthy & AD (Quantile norm'd)]
