# Supplementary material for: Dynamic changes in the brain protein interaction network correlates with progression of Aβ42 pathology in Drosophila
Source: Sci Rep. 2020 Oct 28;10:18517. doi: 10.1038/s41598-020-74748-9 (PMC7595221; doi:10.1038/s41598-020-74748-9)
Supplement: Supplementary file 5 — Supplementary Data 4. [file 41598_2020_74748_MOESM5_ESM.txt]

FBgn0283536
FBgn0263120
FBgn0014868
FBgn0036806
FBgn0035811
FBgn0031689
FBgn0036824
FBgn0039300
FBgn0010225
FBgn0004400
FBgn0001208
FBgn0264291
FBgn0030613
FBgn0001217
FBgn0004045
FBgn0033005
FBgn0013276
FBgn0034645
FBgn0020765
FBgn0036760
FBgn0020236
FBgn0037298
FBgn0011581
FBgn0038017
FBgn0011661
FBgn0027844
FBgn0026415
FBgn0012051
FBgn0033989
FBgn0040070
FBgn0027356
FBgn0036623
FBgn0020443
FBgn0036820
FBgn0011640
FBgn0031497
FBgn0015218
FBgn0010516
FBgn0050446
FBgn0032474
FBgn0033906
FBgn0016119
FBgn0040283
FBgn0264492
FBgn0031975
FBgn0011224
FBgn0033739
FBgn0053910
FBgn0013275
FBgn0004838
FBgn0033528
FBgn0036277
FBgn0030616
FBgn0267350
FBgn0031310
FBgn0014032
FBgn0039580
FBgn0037351
FBgn0032538
FBgn0260446
FBgn0039855
FBgn0016701
FBgn0034259
FBgn0039713
FBgn0023537
FBgn0033924
FBgn0039697
FBgn0038610
FBgn0261552
FBgn0015221
FBgn0027785
FBgn0264695
FBgn0025839
FBgn0027109
FBgn0051472
FBgn0031830
FBgn0037239
FBgn0002940
FBgn0003065
FBgn0000045
FBgn0032987
FBgn0029512
FBgn0030292
FBgn0033538
FBgn0005640
FBgn0040064
FBgn0000064
FBgn0053113
FBgn0030520
FBgn0031453
FBgn0042094
FBgn0015772
FBgn0026372
FBgn0053094
FBgn0000024
FBgn0004888
FBgn0000527
FBgn0027588
FBgn0012037
FBgn0033631
FBgn0024945
FBgn0086656
FBgn0034390
FBgn0029118
FBgn0031418
FBgn0030478
FBgn0035510
FBgn0034215
FBgn0261625
FBgn0001224
FBgn0032715
FBgn0039909
FBgn0040309
FBgn0034877
FBgn0023179
FBgn0039172
FBgn0030975
FBgn0040493
FBgn0033879
FBgn0032160
FBgn0053834
FBgn0039562
FBgn0039229
FBgn0044324
FBgn0264294
FBgn0004404
FBgn0283535
FBgn0028473
FBgn0040529
FBgn0039669
FBgn0284220
FBgn0029979
FBgn0003231
FBgn0033728
FBgn0037895
FBgn0026084
FBgn0264855
FBgn0017572
FBgn0010014
FBgn0040074
FBgn0036258
FBgn0030539
FBgn0283437
FBgn0001218
FBgn0013467
FBgn0032596
FBgn0000121
FBgn0001125
FBgn0014163
FBgn0035521
FBgn0013954
FBgn0266420
FBgn0083228
FBgn0014075
FBgn0003279
FBgn0004363
FBgn0039915
FBgn0037643
FBgn0267791
FBgn0000044
FBgn0260462
FBgn0034908
FBgn0036211
FBgn0013334
FBgn0058470
FBgn0033021
FBgn0063494
FBgn0013675
FBgn0016687
FBgn0005664
FBgn0041100
FBgn0034718
FBgn0000479
FBgn0029857
FBgn0003660
FBgn0086691
FBgn0000229
FBgn0034935
FBgn0033268
FBgn0000592
FBgn0013576
FBgn0039358
FBgn0020415
