# Supplementary material for: Dynamic changes in the brain protein interaction network correlates with progression of Aβ42 pathology in Drosophila
Source: Sci Rep. 2020 Oct 28;10:18517. doi: 10.1038/s41598-020-74748-9 (PMC7595221; doi:10.1038/s41598-020-74748-9)
Supplement: Supplementary file 8 — Supplementary Data 7. [file 41598_2020_74748_MOESM8_ESM.txt]

MCODE App Results
Date: 14-Feb-2018 11:08:26

Parameters:
   Network Scoring:
      Include Loops: false  Degree Cutoff: 2
   Cluster Finding:
      Node Score Cutoff: 0.2  Haircut: true  Fluff: false  K-Core: 2  Max. Depth from Seed: 100

Cluster	Score (Density*#Nodes)	Nodes	Edges	Node IDs
1	145.953	171	12406	FBpp0070652, FBpp0070430, FBpp0082465, FBpp0070766, FBpp0082412, FBpp0070242, FBpp0081879, FBpp0070150, FBpp0070335, FBpp0082019, FBpp0070279, FBpp0081822, FBpp0081665, FBpp0070143, FBpp0081845, FBpp0081544, FBpp0081527, FBpp0081614, FBpp0087321, FBpp0081324, FBpp0081263, FBpp0080401, FBpp0080641, FBpp0082513, FBpp0080102, FBpp0079880, FBpp0080138, FBpp0088360, FBpp0083371, FBpp0085061, FBpp0304503, FBpp0079607, FBpp0087115, FBpp0086013, FBpp0087475, FBpp0079752, FBpp0079708, FBpp0079500, FBpp0304831, FBpp0303680, FBpp0079484, FBpp0087648, FBpp0079606, FBpp0110412, FBpp0079536, FBpp0305302, FBpp0079168, FBpp0079443, FBpp0079328, FBpp0082994, FBpp0083293, FBpp0082483, FBpp0079148, FBpp0086705, FBpp0089424, FBpp0084713, FBpp0078667, FBpp0297911, FBpp0078694, FBpp0078689, FBpp0084959, FBpp0078416, FBpp0087608, FBpp0084564, FBpp0078584, FBpp0078532, FBpp0300652, FBpp0077309, FBpp0304265, FBpp0077885, FBpp0290743, FBpp0300615, FBpp0077099, FBpp0084345, FBpp0077159, FBpp0083905, FBpp0077142, FBpp0076672, FBpp0085334, FBpp0084242, FBpp0076602, FBpp0076359, FBpp0111270, FBpp0089381, FBpp0081322, FBpp0076215, FBpp0086096, FBpp0076207, FBpp0084171, FBpp0111448, FBpp0297239, FBpp0075941, FBpp0075764, FBpp0303728, FBpp0076152, FBpp0075618, FBpp0083376, FBpp0078354, FBpp0075754, FBpp0075700, FBpp0304879, FBpp0085717, FBpp0075612, FBpp0306232, FBpp0076424, FBpp0082973, FBpp0074554, FBpp0076464, FBpp0085585, FBpp0075104, FBpp0112403, FBpp0302537, FBpp0074104, FBpp0074086, FBpp0088441, FBpp0074500, FBpp0085166, FBpp0074180, FBpp0086269, FBpp0073906, FBpp0291653, FBpp0073844, FBpp0074075, FBpp0086098, FBpp0073947, FBpp0300988, FBpp0073623, FBpp0291726, FBpp0110439, FBpp0304202, FBpp0099686, FBpp0072957, FBpp0073433, FBpp0087511, FBpp0306039, FBpp0072312, FBpp0072801, FBpp0088566, FBpp0072687, FBpp0071888, FBpp0301570, FBpp0072083, FBpp0071958, FBpp0303780, FBpp0072130, FBpp0070940, FBpp0088833, FBpp0072094, FBpp0086103, FBpp0071846, FBpp0086701, FBpp0071808, FBpp0111817, FBpp0084966, FBpp0071587, FBpp0083802, FBpp0071518, FBpp0084617, FBpp0071771, FBpp0071766, FBpp0088565, FBpp0071087, FBpp0305858, FBpp0071072, FBpp0071497, FBpp0071295, FBpp0305289, FBpp0070933, FBpp0070877, FBpp0071052, FBpp0071050
2	60.176	160	4784	FBpp0082353, FBpp0085368, FBpp0070654, FBpp0091155, FBpp0091135, FBpp0080894, FBpp0083843, FBpp0089041, FBpp0091129, FBpp0086400, FBpp0091127, FBpp0304598, FBpp0091141, FBpp0091121, FBpp0091131, FBpp0088054, FBpp0086066, FBpp0080391, FBpp0081380, FBpp0091147, FBpp0091149, FBpp0289675, FBpp0091133, FBpp0293948, FBpp0091117, FBpp0086603, FBpp0091143, FBpp0080121, FBpp0086107, FBpp0083687, FBpp0091113, FBpp0305700, FBpp0091112, FBpp0086790, FBpp0091115, FBpp0091106, FBpp0079538, FBpp0091103, FBpp0091109, FBpp0087319, FBpp0091097, FBpp0084831, FBpp0303270, FBpp0084989, FBpp0091100, FBpp0083898, FBpp0078704, FBpp0078664, FBpp0091088, FBpp0086971, FBpp0091094, FBpp0091091, FBpp0078278, FBpp0091082, FBpp0078024, FBpp0091079, FBpp0078633, FBpp0083769, FBpp0078448, FBpp0091085, FBpp0080028, FBpp0077381, FBpp0091073, FBpp0072081, FBpp0091076, FBpp0302563, FBpp0076890, FBpp0091064, FBpp0091070, FBpp0091067, FBpp0075772, FBpp0091058, FBpp0305165, FBpp0091056, FBpp0271779, FBpp0091061, FBpp0076819, FBpp0086787, FBpp0076589, FBpp0075382, FBpp0085281, FBpp0076467, FBpp0075119, FBpp0091053, FBpp0076872, FBpp0091051, FBpp0075422, FBpp0074608, FBpp0075068, FBpp0085250, FBpp0074662, FBpp0071954, FBpp0076458, FBpp0084761, FBpp0076244, FBpp0080578, FBpp0076238, FBpp0075807, FBpp0073561, FBpp0073173, FBpp0073558, FBpp0073989, FBpp0078414, FBpp0075690, FBpp0304788, FBpp0075701, FBpp0088021, FBpp0091099, FBpp0301842, FBpp0091119, FBpp0091111, FBpp0073292, FBpp0085249, FBpp0083906, FBpp0073893, FBpp0073035, FBpp0081820, FBpp0072065, FBpp0081488, FBpp0085100, FBpp0073018, FBpp0072257, FBpp0091105, FBpp0085042, FBpp0083336, FBpp0081957, FBpp0071222, FBpp0070907, FBpp0084434, FBpp0071451, FBpp0291495, FBpp0070894, FBpp0073144, FBpp0070784, FBpp0082062, FBpp0305676, FBpp0070782, FBpp0084626, FBpp0083860, FBpp0294003, FBpp0305561, FBpp0091153, FBpp0303405, FBpp0304481, FBpp0071892, FBpp0305184, FBpp0091151, FBpp0091145, FBpp0079542, FBpp0305611, FBpp0091139, FBpp0079641, FBpp0091125, FBpp0082314, FBpp0091137, FBpp0091123, FBpp0080490, FBpp0086720, FBpp0305182, FBpp0083319
3	39.59	84	1643	FBpp0297136, FBpp0087108, FBpp0083141, FBpp0083073, FBpp0076200, FBpp0303776, FBpp0084743, FBpp0071794, FBpp0303431, FBpp0078649, FBpp0082809, FBpp0081458, FBpp0076134, FBpp0087122, FBpp0082464, FBpp0080002, FBpp0070584, FBpp0080495, FBpp0072151, FBpp0086383, FBpp0304059, FBpp0075203, FBpp0303869, FBpp0078234, FBpp0079839, FBpp0070434, FBpp0305207, FBpp0083793, FBpp0073963, FBpp0288461, FBpp0075822, FBpp0293442, FBpp0291555, FBpp0084907, FBpp0112320, FBpp0112985, FBpp0085483, FBpp0073112, FBpp0086468, FBpp0070709, FBpp0079104, FBpp0083071, FBpp0085134, FBpp0072246, FBpp0100179, FBpp0088675, FBpp0078473, FBpp0086272, FBpp0082139, FBpp0080010, FBpp0087940, FBpp0079999, FBpp0302669, FBpp0072743, FBpp0291433, FBpp0305304, FBpp0087969, FBpp0073471, FBpp0079709, FBpp0086218, FBpp0082743, FBpp0288471, FBpp0087939, FBpp0305911, FBpp0083658, FBpp0083740, FBpp0088092, FBpp0110131, FBpp0073228, FBpp0112050, FBpp0305117, FBpp0082522, FBpp0087116, FBpp0099933, FBpp0305663, FBpp0087668, FBpp0305523, FBpp0100178, FBpp0086474, FBpp0305645, FBpp0079789, FBpp0305828, FBpp0292847, FBpp0085786
4	36.59	106	1921	FBpp0083126, FBpp0079454, FBpp0079992, FBpp0081947, FBpp0271901, FBpp0086570, FBpp0086974, FBpp0074984, FBpp0073995, FBpp0074979, FBpp0082645, FBpp0302939, FBpp0271904, FBpp0075069, FBpp0076005, FBpp0071970, FBpp0305654, FBpp0083800, FBpp0112014, FBpp0290637, FBpp0078662, FBpp0071028, FBpp0112496, FBpp0086795, FBpp0075755, FBpp0112106, FBpp0080836, FBpp0297878, FBpp0078131, FBpp0304269, FBpp0078847, FBpp0080051, FBpp0082253, FBpp0292397, FBpp0080329, FBpp0074481, FBpp0074584, FBpp0080446, FBpp0292999, FBpp0073308, FBpp0073777, FBpp0071459, FBpp0100187, FBpp0083570, FBpp0082787, FBpp0072233, FBpp0084135, FBpp0070885, FBpp0290487, FBpp0070370, FBpp0088955, FBpp0076829, FBpp0083974, FBpp0304248, FBpp0077572, FBpp0082377, FBpp0305168, FBpp0087095, FBpp0082249, FBpp0085619, FBpp0075609, FBpp0082107, FBpp0077665, FBpp0082106, FBpp0082459, FBpp0082175, FBpp0082147, FBpp0078742, FBpp0081986, FBpp0086954, FBpp0081956, FBpp0077859, FBpp0082105, FBpp0081811, FBpp0081401, FBpp0080095, FBpp0083857, FBpp0080049, FBpp0080395, FBpp0080044, FBpp0074715, FBpp0079295, FBpp0077585, FBpp0076429, FBpp0076446, FBpp0081848, FBpp0075504, FBpp0076400, FBpp0080803, FBpp0088527, FBpp0074226, FBpp0078918, FBpp0076848, FBpp0073445, FBpp0073949, FBpp0071226, FBpp0070395, FBpp0070950, FBpp0072975, FBpp0077209, FBpp0071128, FBpp0086647, FBpp0071448, FBpp0297500, FBpp0301603, FBpp0070861
5	32.182	155	2478	FBpp0091122, FBpp0091138, FBpp0304516, FBpp0077783, FBpp0087127, FBpp0072144, FBpp0084349, FBpp0091136, FBpp0081807, FBpp0303832, FBpp0082153, FBpp0091124, FBpp0293882, FBpp0085893, FBpp0081860, FBpp0074519, FBpp0085145, FBpp0091148, FBpp0091120, FBpp0091142, FBpp0081599, FBpp0091132, FBpp0091150, FBpp0091152, FBpp0081384, FBpp0091126, FBpp0091140, FBpp0083937, FBpp0080547, FBpp0080870, FBpp0071243, FBpp0305835, FBpp0082978, FBpp0091116, FBpp0091118, FBpp0079680, FBpp0290792, FBpp0085062, FBpp0086872, FBpp0080412, FBpp0091114, FBpp0079304, FBpp0088375, FBpp0089035, FBpp0083962, FBpp0291448, FBpp0078896, FBpp0083927, FBpp0079041, FBpp0088016, FBpp0086965, FBpp0070650, FBpp0082767, FBpp0084016, FBpp0293210, FBpp0077423, FBpp0080543, FBpp0077714, FBpp0077141, FBpp0080402, FBpp0088033, FBpp0083663, FBpp0078592, FBpp0077550, FBpp0074575, FBpp0084659, FBpp0085280, FBpp0078415, FBpp0085121, FBpp0080143, FBpp0082421, FBpp0074566, FBpp0080560, FBpp0074565, FBpp0071931, FBpp0084720, FBpp0072159, FBpp0305426, FBpp0076172, FBpp0084616, FBpp0083569, FBpp0070636, FBpp0075631, FBpp0083168, FBpp0073476, FBpp0072072, FBpp0073910, FBpp0073719, FBpp0073513, FBpp0070794, FBpp0091063, FBpp0091060, FBpp0071993, FBpp0075425, FBpp0091108, FBpp0075168, FBpp0091075, FBpp0076371, FBpp0091096, FBpp0072446, FBpp0084766, FBpp0091102, FBpp0091081, FBpp0075148, FBpp0291369, FBpp0091072, FBpp0091087, FBpp0091078, FBpp0091093, FBpp0091090, FBpp0091069, FBpp0071753, FBpp0073310, FBpp0091066, FBpp0091055, FBpp0087085, FBpp0099676, FBpp0073524, FBpp0084574, FBpp0091084, FBpp0080024, FBpp0290840, FBpp0073762, FBpp0084919, FBpp0290035, FBpp0302048, FBpp0073387, FBpp0072659, FBpp0072184, FBpp0082540, FBpp0070118, FBpp0304793, FBpp0303669, FBpp0303178, FBpp0294012, FBpp0291447, FBpp0071462, FBpp0304260, FBpp0085223, FBpp0305371, FBpp0091128, FBpp0304140, FBpp0080733, FBpp0305877, FBpp0087921, FBpp0091154, FBpp0091134, FBpp0086640, FBpp0086531, FBpp0075274, FBpp0091144, FBpp0291479, FBpp0091146, FBpp0078563, FBpp0091130
6	24.393	113	1366	FBpp0079554, FBpp0086373, FBpp0082332, FBpp0085117, FBpp0079640, FBpp0305104, FBpp0075801, FBpp0077720, FBpp0078083, FBpp0074419, FBpp0085515, FBpp0074907, FBpp0075386, FBpp0075634, FBpp0112541, FBpp0076840, FBpp0070914, FBpp0305077, FBpp0070871, FBpp0291534, FBpp0087506, FBpp0070916, FBpp0075526, FBpp0073204, FBpp0073010, FBpp0083774, FBpp0072334, FBpp0084240, FBpp0072631, FBpp0072825, FBpp0073965, FBpp0110174, FBpp0113038, FBpp0074047, FBpp0304830, FBpp0084383, FBpp0302902, FBpp0085636, FBpp0071138, FBpp0088523, FBpp0305939, FBpp0290556, FBpp0289824, FBpp0111818, FBpp0087757, FBpp0083183, FBpp0084378, FBpp0303024, FBpp0084753, FBpp0085809, FBpp0082219, FBpp0079059, FBpp0082542, FBpp0086205, FBpp0077406, FBpp0080854, FBpp0081370, FBpp0305353, FBpp0075605, FBpp0083968, FBpp0074192, FBpp0086530, FBpp0081741, FBpp0084382, FBpp0074988, FBpp0076804, FBpp0070722, FBpp0076287, FBpp0082356, FBpp0079436, FBpp0085736, FBpp0305960, FBpp0305832, FBpp0077420, FBpp0078138, FBpp0072050, FBpp0079406, FBpp0081460, FBpp0071296, FBpp0075010, FBpp0081834, FBpp0083514, FBpp0071822, FBpp0075439, FBpp0077580, FBpp0075169, FBpp0074898, FBpp0072767, FBpp0072661, FBpp0079326, FBpp0086706, FBpp0074517, FBpp0078150, FBpp0070224, FBpp0070717, FBpp0304089, FBpp0078146, FBpp0291001, FBpp0077351, FBpp0305671, FBpp0304212, FBpp0297899, FBpp0083612, FBpp0305416, FBpp0087045, FBpp0077251, FBpp0099758, FBpp0078137, FBpp0300931, FBpp0076871, FBpp0082985, FBpp0087484, FBpp0082025
7	13.612	99	667	FBpp0083588, FBpp0290103, FBpp0301208, FBpp0080860, FBpp0072385, FBpp0074227, FBpp0081561, FBpp0292885, FBpp0072200, FBpp0085119, FBpp0070680, FBpp0084955, FBpp0086442, FBpp0079445, FBpp0081001, FBpp0084486, FBpp0074657, FBpp0074486, FBpp0082816, FBpp0300877, FBpp0082516, FBpp0082129, FBpp0086326, FBpp0073750, FBpp0071084, FBpp0302781, FBpp0086226, FBpp0083581, FBpp0084265, FBpp0086667, FBpp0081856, FBpp0078203, FBpp0082089, FBpp0086694, FBpp0303562, FBpp0072735, FBpp0112201, FBpp0076835, FBpp0085148, FBpp0300161, FBpp0082392, FBpp0082131, FBpp0300518, FBpp0088519, FBpp0087038, FBpp0088988, FBpp0076794, FBpp0087867, FBpp0073594, FBpp0081763, FBpp0290922, FBpp0081110, FBpp0087637, FBpp0080714, FBpp0289482, FBpp0290742, FBpp0087760, FBpp0083572, FBpp0085616, FBpp0086520, FBpp0291083, FBpp0293502, FBpp0087094, FBpp0085489, FBpp0304268, FBpp0087907, FBpp0087865, FBpp0079780, FBpp0071116, FBpp0070368, FBpp0293527, FBpp0078099, FBpp0079072, FBpp0075399, FBpp0077773, FBpp0074020, FBpp0075247, FBpp0075212, FBpp0070483, FBpp0074784, FBpp0074906, FBpp0111751, FBpp0073781, FBpp0084729, FBpp0078301, FBpp0078210, FBpp0085703, FBpp0289654, FBpp0297097, FBpp0087539, FBpp0304375, FBpp0072463, FBpp0300338, FBpp0083611, FBpp0085077, FBpp0084948, FBpp0291478, FBpp0076649, FBpp0305272
8	13.5	21	135	FBpp0073538, FBpp0081552, FBpp0087491, FBpp0072250, FBpp0087164, FBpp0086215, FBpp0083683, FBpp0297083, FBpp0076601, FBpp0302536, FBpp0073290, FBpp0111967, FBpp0073922, FBpp0071272, FBpp0086069, FBpp0079914, FBpp0304573, FBpp0075401, FBpp0087977, FBpp0083440, FBpp0078850
9	9.494	88	413	FBpp0076145, FBpp0292103, FBpp0081261, FBpp0087186, FBpp0087583, FBpp0085630, FBpp0088517, FBpp0080675, FBpp0075387, FBpp0070792, FBpp0077750, FBpp0086370, FBpp0113095, FBpp0086993, FBpp0291862, FBpp0086223, FBpp0088926, FBpp0082547, FBpp0078979, FBpp0081504, FBpp0081476, FBpp0079936, FBpp0306192, FBpp0073686, FBpp0080322, FBpp0081197, FBpp0076311, FBpp0085204, FBpp0289511, FBpp0078166, FBpp0086711, FBpp0081507, FBpp0070679, FBpp0079772, FBpp0088883, FBpp0289058, FBpp0073793, FBpp0080759, FBpp0080148, FBpp0304781, FBpp0080452, FBpp0082065, FBpp0082063, FBpp0073608, FBpp0086769, FBpp0076879, FBpp0305431, FBpp0076520, FBpp0077501, FBpp0086354, FBpp0076654, FBpp0078893, FBpp0077537, FBpp0074019, FBpp0086382, FBpp0081045, FBpp0083185, FBpp0072560, FBpp0084561, FBpp0072135, FBpp0072723, FBpp0073344, FBpp0071095, FBpp0070963, FBpp0084614, FBpp0071533, FBpp0071532, FBpp0082406, FBpp0082018, FBpp0079472, FBpp0082511, FBpp0079333, FBpp0301153, FBpp0099904, FBpp0085880, FBpp0075277, FBpp0071973, FBpp0085878, FBpp0075935, FBpp0075512, FBpp0084735, FBpp0077363, FBpp0081910, FBpp0075397, FBpp0085374, FBpp0081703, FBpp0085615, FBpp0304252
10	6.154	40	120	FBpp0071303, FBpp0074588, FBpp0072748, FBpp0088688, FBpp0079123, FBpp0072746, FBpp0075226, FBpp0293883, FBpp0085094, FBpp0085821, FBpp0080942, FBpp0074458, FBpp0289184, FBpp0081783, FBpp0070331, FBpp0081538, FBpp0291259, FBpp0082755, FBpp0303166, FBpp0085095, FBpp0082970, FBpp0071696, FBpp0301709, FBpp0074298, FBpp0073068, FBpp0088546, FBpp0288719, FBpp0288711, FBpp0078067, FBpp0084968, FBpp0083327, FBpp0080135, FBpp0074061, FBpp0084505, FBpp0080013, FBpp0082535, FBpp0079122, FBpp0075520, FBpp0113099, FBpp0076320
11	6	10	27	FBpp0085530, FBpp0070575, FBpp0083273, FBpp0070573, FBpp0302985, FBpp0071590, FBpp0074017, FBpp0078508, FBpp0289644, FBpp0078353
12	6	6	15	FBpp0077626, FBpp0087266, FBpp0303850, FBpp0085131, FBpp0077945, FBpp0076557
13	6	7	18	FBpp0288960, FBpp0085289, FBpp0110179, FBpp0070474, FBpp0073338, FBpp0075820, FBpp0073033
14	5.059	35	86	FBpp0073682, FBpp0083450, FBpp0303190, FBpp0302921, FBpp0074249, FBpp0087354, FBpp0074825, FBpp0079648, FBpp0084848, FBpp0077368, FBpp0111930, FBpp0083348, FBpp0081600, FBpp0300159, FBpp0305023, FBpp0071695, FBpp0087711, FBpp0074065, FBpp0290882, FBpp0087603, FBpp0100048, FBpp0111569, FBpp0288669, FBpp0080153, FBpp0071694, FBpp0079399, FBpp0075511, FBpp0075869, FBpp0271767, FBpp0084103, FBpp0083206, FBpp0074038, FBpp0099514, FBpp0088153, FBpp0084071
15	4.6	21	46	FBpp0289007, FBpp0074665, FBpp0291358, FBpp0080003, FBpp0085858, FBpp0305736, FBpp0085852, FBpp0301546, FBpp0070558, FBpp0087548, FBpp0077011, FBpp0085411, FBpp0290746, FBpp0293728, FBpp0081767, FBpp0290321, FBpp0085905, FBpp0078328, FBpp0073609, FBpp0111558, FBpp0072341
16	4.25	9	17	FBpp0288476, FBpp0084751, FBpp0084768, FBpp0083524, FBpp0082211, FBpp0082209, FBpp0083526, FBpp0084772, FBpp0083525
17	4	8	14	FBpp0078066, FBpp0073131, FBpp0112484, FBpp0302642, FBpp0301687, FBpp0089009, FBpp0292865, FBpp0081545
18	4	6	10	FBpp0303831, FBpp0081451, FBpp0082310, FBpp0072003, FBpp0292384, FBpp0082289
19	4	4	6	FBpp0082607, FBpp0082604, FBpp0082605, FBpp0082608
20	4	4	6	FBpp0083842, FBpp0086997, FBpp0074642, FBpp0083457
21	4	6	10	FBpp0076972, FBpp0291375, FBpp0075179, FBpp0300976, FBpp0079310, FBpp0073522
22	3.714	8	13	FBpp0083741, FBpp0083744, FBpp0112945, FBpp0083743, FBpp0074325, FBpp0083746, FBpp0083745, FBpp0081799
23	3.5	5	7	FBpp0303977, FBpp0075818, FBpp0086616, FBpp0078604, FBpp0071974
24	3.333	4	5	FBpp0086158, FBpp0083302, FBpp0086837, FBpp0288460
25	3.333	4	5	FBpp0074755, FBpp0075232, FBpp0074754, FBpp0081192
26	3.2	6	8	FBpp0088121, FBpp0296955, FBpp0074956, FBpp0074955, FBpp0086611, FBpp0074957
27	3	3	3	FBpp0077495, FBpp0303726, FBpp0082134
28	3	3	3	FBpp0086341, FBpp0100186, FBpp0289099
29	3	3	3	FBpp0305521, FBpp0082346, FBpp0084420
30	3	3	3	FBpp0082092, FBpp0074843, FBpp0083227
31	3	3	3	FBpp0082895, FBpp0083127, FBpp0076903
32	3	3	3	FBpp0072388, FBpp0083989, FBpp0076782
33	3	3	3	FBpp0288705, FBpp0297101, FBpp0077342
34	3	3	3	FBpp0086208, FBpp0082737, FBpp0077106
35	3	3	3	FBpp0305937, FBpp0072781, FBpp0297287
36	3	3	3	FBpp0078956, FBpp0071064, FBpp0078124
37	3	3	3	FBpp0288764, FBpp0085778, FBpp0085217
38	3	3	3	FBpp0075575, FBpp0087892, FBpp0071328
39	3	3	3	FBpp0072886, FBpp0089085, FBpp0073847
40	2.889	19	26	FBpp0080134, FBpp0302814, FBpp0087031, FBpp0297299, FBpp0085320, FBpp0081133, FBpp0305393, FBpp0085072, FBpp0084565, FBpp0076270, FBpp0088252, FBpp0072539, FBpp0082490, FBpp0083413, FBpp0087280, FBpp0072148, FBpp0073966, FBpp0076729, FBpp0113115
41	2.667	4	4	FBpp0082276, FBpp0298274, FBpp0292850, FBpp0087500
